# Supplementary material for: Revealing Medicinal Constituents of Bistorta vivipara Based on Non-Targeted Metabolomics and 16S rDNA Gene Sequencing Technology
Source: Molecules. 2024 Feb 15;29(4):860. doi: 10.3390/molecules29040860 (PMC10892765; doi:10.3390/molecules29040860)
Supplement: Supplementary file 1 [file molecules-29-00860-s001.zip]

Archive with 3 entries (3 files):
- Figure S1 Dilution curves of endophytic bacterial communities in B. vivipara roots..png
- Table S1 Identification of all metabolites and their positive and negative ion patterns in the root of B. vivipara.xlsx
- Table S2 Screening for differential metabolites in the root of B. vivipara.xlsx
