# Supplementary material for: Revealing Medicinal Constituents of Bistorta vivipara Based on Non-Targeted Metabolomics and 16S rDNA Gene Sequencing Technology
Source: Molecules. 2024 Feb 15;29(4):860. doi: 10.3390/molecules29040860 (PMC10892765; doi:10.3390/molecules29040860)
Supplement: Supplementary file 1 [file molecules-29-00860-s001.zip › Table S1 Identification of all metabolites and their positive and negative ion patterns in the root of B. vivipara.xlsx]

## Sheet: Sheet1
Table S1 Identification of all metabolites and their positive and negative ion patterns in the root of B. vivipara
Alignment ID	Metabolite name	Average Rt(min)	Average Mz	Adduct type	Formula	Ontology	Inchikey	SMILES	KEGGID	CID	HMDBID	Superclass	Class	GD-1	GD-2	GD-3	GD-4	GD-5	GD-6	GQ-1	GQ-2	GQ-3	GQ-4	GQ-5	GQ-6	HL-1	HL-2	HL-3	HL-4	HL-5	HL-6	XH-1	XH-2	XH-3	XH-4	XH-5	XH-6	ZD-1	ZD-2	ZD-3	ZD-4	ZD-5	ZD-6	P.value	Mean.GD	SD.GD	SE.GD	CV.GD	Mean.GQ
NEG16195	LPI(18:2)	13.503	595.289	[2M-H]-	C27H49O12P	Glycerophospholipids	SAHCQBPGXQFTRA-MUTGBQBKSA-N	CCCCC\C=C/C\C=C/CCCCCCCC(=O)OC[C@@H](O)COP(O)(=O)O[C@H]1[C@H](O)[C@@H](O)[C@H](O)[C@@H](O)[C@H]1O	---	---	HMDB0240597	Lipids and lipid-like molecules	Glycerophospholipids	3.59306e+08	3.30624e+08	8.7261e+07	8.03645e+07	8.55994e+07	7.25211e+07	9.72721e+07	9.66533e+07	2.86572e+07	6.85928e+07	6.58559e+07	6.58125e+07	1.23094e+08	1.62367e+08	4.64559e+07	2.31526e+08	2.64201e+08	3.06635e+08	3.387e+08	3.21386e+08	6.78506e+07	223752471	2.48036e+08	2.67588e+08	8.40227e+07	1.74023e+08	5.88378e+07	8.46284e+07	8.99363e+07	8.84409e+07	0.0154897	1.69279e+08	1.36484e+08	5.57194e+07	80.6266	7.0474e+07
POS4803	Tyrosine	3.849	182.081	[M+H]+	C9H11NO3	Amino acids and derivatives	OUYCCCASQSFEME-QMMMGPOBSA-N	C1=CC(=CC=C1C[C@@H](C(=O)O)N)O	C00082	6057	HMDB0000158	Organic acids and derivatives	Carboxylic acids and derivatives	8.26136e+08	8.45861e+08	7.9181e+08	7.66929e+08	7.7719e+08	7.82865e+08	9.05719e+09	8.60249e+09	8.66108e+09	9.47525e+09	8.88706e+09	8.44158e+09	4.14574e+09	5.02998e+09	4.32519e+09	4.89961e+09	4.47228e+09	5.04364e+09	1.01298e+09	1.23587e+09	1.17746e+09	1.2684e+09	1.23778e+09	1.09591e+09	8.97452e+09	9.83635e+09	9.80523e+09	9.73787e+09	8.90738e+09	1.00855e+10	7.62993e-27	7.98465e+08	3.0812e+07	1.2579e+07	3.85891	8.85411e+09
NEG3042	2-Acetamido-4-methylphenyl acetate	9.313	206.081	[M-H]-	C11H13NO3	Phenol esters	GPJFMEZBKSINFK-UHFFFAOYSA-N	CC(=O)NC1=CC(C)=CC=C1OC(C)=O	---	734306	HMDB0061682	Benzenoids	Phenol esters	1.86391e+08	1.62852e+08	1.81758e+08	1.44164e+08	1.72765e+08	1.63776e+08	3.1489e+08	2.90722e+08	2.64875e+08	2.83938e+08	3.26594e+08	2.95139e+08	5.59546e+08	5.25676e+08	5.17574e+08	4.24863e+08	4.72207e+08	1.81463e+06	3.25388e+08	3.67211e+08	3.40033e+08	3.85586e+08	3.56303e+08	3.6469e+08	4.9819e+08	5.33659e+08	5.43557e+08	4.92255e+08	4.51104e+08	4.47968e+08	6.08067e-05	1.68618e+08	1.52345e+07	6.21947e+06	9.03496	2.96026e+08
POS7258	Thr-Leu	8.326	233.15	[M+H]+	C10H20N2O4	Peptides	BQBCIBCLXBKYHW-CSMHCCOUSA-N	C[C@H]([C@@H](C(=O)N[C@@H](CC(C)C)C(=O)O)N)O	---	7021828	HMDB0029065	Organic acids and derivatives	Carboxylic acids and derivatives	7.75308e+06	5.5468e+06	6.68303e+06	7.33223e+06	9.52577e+06	5.55017e+06	4.89957e+07	6.27907e+07	6.21719e+07	5.24573e+07	6.44115e+07	6.19972e+07	7.75704e+07	8.19019e+07	7.88102e+07	8.51239e+07	7.95757e+07	8.50673e+07	7.8792e+06	9.3576e+06	1.03074e+07	1.22054e+07	1.18352e+07	1.42329e+07	4.0311e+08	4.13539e+08	4.34501e+08	4.18466e+08	4.1672e+08	4.24704e+08	3.96789e-36	7.06518e+06	1.50637e+06	614974	21.3211	5.8804e+07
POS15517	Tris(2-butoxyethyl) phosphate	12.701	421.233	[M+Na]+	C18H39O7P	Alkyl phosphates	WTLBZVNBAKMVDP-UHFFFAOYSA-N	CCCCOCCOP(=O)(OCCOCCCC)OCCOCCCC	C14446	6540	HMDB0259275	Organic acids and derivatives	Organic phosphoric acids and derivatives	1.32292e+08	1.61788e+08	1.73184e+08	1.71778e+08	1.99286e+08	1.96318e+08	1.76888e+08	2.18078e+08	1.9774e+08	2.15429e+08	2.17929e+08	2.2555e+08	2.09485e+08	2.33807e+08	2.4351e+08	2.24482e+08	2.34652e+08	2.50149e+08	1.22202e+08	1.84519e+08	2.24705e+08	1.98088e+08	2.07384e+08	1.97585e+08	1.84339e+08	2.33622e+08	220557667	2.45604e+08	2.31543e+08	2.38808e+08	0.000913146	1.72441e+08	2.45649e+07	1.00286e+07	14.2454	2.08602e+08
NEG2430	Acetyl glutamic acid	3.045	188.056	[M-H]-	C7H11NO5	Amino acids and derivatives	RFMMMVDNIPUKGG-YFKPBYRVSA-N	O=C(N[C@H](C(=O)O)CCC(=O)O)C	C00624	70914	HMDB0001138	Organic acids and derivatives	Carboxylic acids and derivatives	4.83493e+08	5.53941e+08	5.4416e+08	5.46388e+08	5.2425e+08	6.30659e+08	3.18786e+08	7.3662e+08	9.27851e+08	7.18166e+08	6.45998e+08	7.68563e+08	9.94962e+08	1.09487e+09	1.08769e+09	7.82242e+08	9.56884e+08	1.0766e+09	1.64495e+09	1.56934e+09	1.44254e+09	1.00184e+09	9.42265e+08	1.52372e+09	2.26894e+08	2.96599e+08	2.38048e+08	2.56981e+08	2.62421e+08	2.826e+08	6.00054e-10	5.47148e+08	4.81789e+07	1.96689e+07	8.80545	6.85997e+08
POS5176	Methylarginine	1.332	189.135	[M+NH4]+	C7H16N4O2	Carboxylic acids and derivatives	NTNWOCRCBQPEKQ-UHFFFAOYSA-N	CNC(=N)NCCCC(N)C(O)=O	---	4366	HMDB0249970	Organic acids and derivatives	Carboxylic acids and derivatives	2.79036e+06	1.00038e+06	2.95079e+06	1.2069e+06	1378652	2.98678e+06	3.86984e+08	4.08018e+08	4.21906e+08	3.91862e+08	4.05863e+08	4.05213e+08	1.16016e+09	1.0652e+09	1.20257e+09	1.08745e+09	1.23485e+09	1.21266e+09	3.05337e+07	3.22811e+07	3.53073e+07	3.00943e+07	3.29845e+07	3.63343e+07	2.29151e+09	2.44218e+09	2.67948e+09	2.44773e+09	2.47946e+09	2.4309e+09	1.51702e-29	2.05231e+06	948717	387312	46.2267	4.03308e+08
POS3186	L-Methionine	2.246	150.058	[M+H]+	C5H11NO2S	Amino acids and derivatives	FFEARJCKVFRZRR-BYPYZUCNSA-N	O=C(O)C(N)CCSC	C00073	6137;6992087	HMDB0000696	Organic acids and derivatives	Carboxylic acids and derivatives	9.90798e+07	9.07624e+07	6.47692e+07	7.76311e+07	7.54138e+07	9.86413e+07	1.01146e+09	1.09663e+09	1.1386e+09	1.20715e+09	1.15438e+09	1.096e+09	2.07621e+09	2.02959e+09	2.04324e+09	2.0201e+09	2.03208e+09	2.21803e+09	2.30413e+08	2.64558e+08	2.20734e+08	2.24661e+08	2.03078e+08	1.66508e+08	6.99257e+08	7.0488e+08	6.86549e+08	6.77519e+08	7.39796e+08	6.81975e+08	7.97859e-30	8.43829e+07	1.39336e+07	5.68838e+06	16.5124	1.11737e+09
NEG15593	LPI(16:0)	13.504	571.288	[M-H]-	C25H49O12P	Glycerophospholipids	UOXRPRZMAROFPH-OAOCPRPWSA-N	CCCCCCCCCCCCCCCC(=O)OC[C@@H](O)COP(O)(=O)O[C@H]1[C@H](O)[C@@H](O)[C@H](O)[C@@H](O)[C@H]1O	---	---	HMDB0061695	Lipids and lipid-like molecules	Glycerophospholipids	4.48921e+07	44296728	3.37544e+07	3.95821e+07	1.6722e+07	6.26643e+06	1.04865e+07	1.00436e+07	1.07918e+07	1.60644e+07	6.44492e+06	4.11985e+06	6.96517e+06	2.91814e+06	5.53808e+06	1.77365e+07	1.05183e+07	1.59685e+07	1.15033e+07	3.00375e+07	2.59564e+07	2.48218e+07	1.35967e+07	8.12142e+06	2.58873e+07	1.90779e+07	1.94173e+07	2.80765e+07	1.0913e+07	1.03596e+07	0.00361311	3.0919e+07	1.5916e+07	6.4977e+06	51.4766	9.6585e+06
POS4432	Arginine	1.272	175.119	[M+H]+	C6H14N4O2	Amino acids and derivatives	ODKSFYDXXFIFQN-BYPYZUCNSA-N	C(C[C@@H](C(=O)O)N)CN=C(N)N	C00062	6322	HMDB0000517	Organic acids and derivatives	Carboxylic acids and derivatives	9.93762e+07	1.07217e+08	1.13276e+08	1.17191e+08	1.19141e+08	1.18186e+08	1.20575e+10	1.24824e+10	1.1892e+10	1.25533e+10	1.20796e+10	1.26788e+10	6.50644e+10	5.72465e+10	6.67994e+10	5.67838e+10	6.60491e+10	6.6294e+10	1.68414e+09	1.78655e+09	1.82736e+09	1.83043e+09	1.71264e+09	1.67707e+09	6.05045e+10	6.54381e+10	6.50288e+10	6.52692e+10	6.9991e+10	6.21585e+10	4.48196e-27	1.12398e+08	7.73455e+06	3.15762e+06	6.88141	1.22906e+10
POS1735	2,3-Dihydrobenzofuran	3.964	121.065	[M+H]+	C8H8O	Coumarans	HBEDSQVIWPRPAY-UHFFFAOYSA-N	[H]C1=C([H])C([H])=C2C(OC([H])([H])C2([H])[H])=C1[H]	---	10329	HMDB0013815	Organoheterocyclic compounds	Coumarans	1.17806e+11	1.16093e+11	1.21106e+11	1.0666e+11	1.10466e+11	1.10371e+11	4.49799e+08	4.91222e+08	4.8413e+08	4.42256e+08	4.75892e+08	4.2703e+08	4.22375e+08	5.20155e+08	4.53101e+08	4.49911e+08	4.81787e+08	5.00013e+08	8.26368e+10	9.57001e+10	9.61289e+10	9.61878e+10	9.09058e+10	9.28486e+10	2.6219e+09	2.42352e+09	2.58452e+09	2.28873e+09	2.60568e+09	2.61118e+09	6.04023e-30	1.1375e+11	5.45031e+09	2.22508e+09	4.79147	4.61722e+08
POS9576	9-Octadecenamide	12.494	282.279	[M+NH4]+	C18H35NO	Fatty Acyls	FATBGEAMYMYZAF-UHFFFAOYSA-N	CCCCCCCCC=CCCCCCCCC(N)=O	C19670	1930	HMDB0247607	Lipids and lipid-like molecules	Fatty Acyls	7.80086e+06	1.38982e+09	1.49186e+09	1.40511e+09	1.49731e+09	1.45875e+09	9.54119e+06	1.52004e+08	1.43209e+08	1.50898e+08	1.47588e+08	1.52064e+08	1.23248e+07	1.07675e+09	1.09392e+09	1.04855e+09	1.0582e+09	1.06352e+09	7.38863e+06	4.38207e+08	4.27555e+08	4.23978e+08	4.34592e+08	4.29695e+08	8.49373e+06	7.59072e+08	8.01489e+08	7.88241e+08	8.02587e+08	8.07213e+08	0.00023428	1.20844e+09	5.89837e+08	2.408e+08	48.8097	1.25884e+08
POS3962	Normetanephrine	2.17	166.086	[M-H2O+H]+	C9H13NO3	Methoxyphenols	YNYAYWLBAHXHLL-UHFFFAOYSA-N	COC1=CC(=CC=C1O)C(O)CN	---	---	HMDB0000819	Benzenoids	Phenols	4.72933e+09	4.11599e+09	4.57133e+09	4.2549e+09	4.75628e+09	5.09213e+09	6.82035e+08	6.88651e+08	5.95611e+08	7.38984e+08	6.05441e+08	6.3701e+08	5.72112e+08	6.13629e+08	5.74194e+08	5.8868e+08	6.0007e+08	6.11849e+08	1.2207e+09	1327852613	1.39687e+09	1.47379e+09	1.25874e+09	1.20867e+09	2.41288e+09	2.52877e+09	2.48328e+09	2.27467e+09	2.5512e+09	2.41229e+09	5.96482e-24	4.58666e+09	3.56778e+08	1.45654e+08	7.77861	6.57955e+08
POS10067	Epicatechin	8.648	291.086	[M+H]+	C15H14O6	Flavan-3-ols	PFTAWBLQPZVEMU-UKRRQHHQSA-N	C1[C@H]([C@H](OC2=CC(=CC(=C21)O)O)C3=CC(=C(C=C3)O)O)O	C09727	72276	HMDB0001871	Phenylpropanoids and polyketides	Flavonoids	6.44223e+10	6.22159e+10	6.84922e+10	6.6027e+10	6.51692e+10	6.56622e+10	4.50123e+10	4.61919e+10	4.56519e+10	4.84847e+10	4.55113e+10	4.62149e+10	9.02677e+10	9.52076e+10	9.09633e+10	9.65823e+10	9.32061e+10	9.53479e+10	9.76461e+10	9.97308e+10	9.85288e+10	9.84606e+10	9.55564e+10	9.60239e+10	3.75814e+10	3.75067e+10	3.78102e+10	3.64468e+10	3.67462e+10	3.81774e+10	3.32264e-29	6.53315e+10	2.05637e+09	8.39511e+08	3.1476	4.61778e+10
POS7012	Carnosine	1.229	227.114	[M+H]+	C9H14N4O3	Hybrid peptides	CQOVPNPJLQNMDC-ZETCQYMHSA-N	O=C(O)C(N=C(O)CCN)CC1=CN=CN1	C00386	439224	HMDB0000033	Organic acids and derivatives	Peptidomimetics	3920.72	3920.72	3920.72	293600	3920.72	3920.72	2.79993e+06	2.06395e+06	2.54117e+06	1.94298e+06	1.41388e+06	2.59776e+06	930053	1.09921e+06	581532	595920	3920.72	1.46346e+06	2.63189e+06	1.13716e+07	6.6952e+07	1.42977e+08	1.19116e+08	7.09563e+07	5.29937e+06	5.20595e+06	6.31723e+06	5.28871e+06	4.97742e+06	5.73673e+06	0.000168651	52200.7	118261	48280	226.551	2.22661e+06
NEG4082	Uridine	3.862	243.062	[M-H]-	C9H12N2O6	Pyrimidine nucleosides	DRTQHJPVMGBUCF-XVFCMESISA-N	O=C1N=C(O)C=CN1C2OC(CO)C(O)C2O	C00299	6029	HMDB0000296	Nucleosides, nucleotides, and analogues	Pyrimidine nucleosides	6.33399e+08	6.91364e+08	7.38403e+08	6.8726e+08	6.6864e+08	6.42758e+08	9.82808e+08	9.66349e+08	8.64061e+08	9.0517e+08	1.11749e+09	8.70816e+08	2.63436e+09	2.98336e+09	3.24823e+09	3.06951e+09	2.87103e+09	3.36445e+09	7.4184e+08	8.33992e+08	8.88418e+08	3.94229e+08	8.25294e+08	8.80251e+08	1.6002e+09	1.71408e+09	1.91498e+09	1.77801e+09	1.77361e+09	1.9476e+09	3.29942e-19	6.76971e+08	3.80141e+07	1.55192e+07	5.61533	9.51115e+08
NEG7692	Sucrose	0.997	341.109	[M-H]-	C12H22O11	Glycosyl compounds	CZMRCDWAGMRECN-UGDNZRGBSA-N	C([C@@H]1[C@H]([C@@H]([C@H]([C@H](O1)O[C@]2([C@H]([C@@H]([C@H](O2)CO)O)O)CO)O)O)O)O	C00089	5988	HMDB0000258	Organic oxygen compounds	Organooxygen compounds	2.3065e+09	1.79231e+09	1.80246e+09	1.88653e+09	1.21352e+09	1.95433e+09	2.2228e+09	5.40636e+09	2.91032e+09	5.0009e+09	2.38186e+09	4.61109e+09	2.42081e+09	2.27363e+09	2.28681e+09	2.02919e+09	2.41012e+09	2.54571e+09	3.01943e+09	3.37741e+09	3.86663e+09	3.90301e+09	4.20129e+09	2.76298e+09	3.38538e+09	3.55296e+09	3.22938e+09	3.52453e+09	3.12621e+09	3.45204e+09	0.000185571	1.82594e+09	3.54354e+08	1.44664e+08	19.4067	3.75555e+09
POS573	(3E,5Z)-1,3,5-Heptatriene	10.605	95.0861	[M+NH4]+	C7H10	Unsaturated hydrocarbons	USKZHEQYENVSMH-YDFGWWAZSA-N	[H]\C(C)=C(\[H])/C(/[H])=C(\[H])C=C	---	5367390	HMDB0061889	Hydrocarbons	Unsaturated hydrocarbons	3.21316e+08	3.35046e+08	3.37842e+08	3.3608e+08	3.3975e+08	3.85779e+08	4.3554e+07	1.08436e+08	1.24424e+08	1.12818e+08	4.48565e+07	3.83874e+07	2.53218e+07	3.94675e+07	8.90774e+06	4.26068e+07	4.57036e+07	5.31958e+07	1.80895e+08	2.17779e+08	2.01567e+08	2.0977e+08	2.39283e+08	1.97231e+08	1.02904e+08	1.35225e+08	1.33859e+08	1.50934e+08	1.50529e+08	1.16533e+08	9.94541e-17	3.42636e+08	2.2126e+07	9.03289e+06	6.45758	7.87461e+07
NEG5748	Cartorimine	8.765	289.072	[M-H]-	C15H14O6	Pyrans	IJGLRFRYPAUECC-UHFFFAOYSA-N	OCC12OC(C(C1C1=CC=C(O)C=C1)C(O)=O)C(=O)C=C2	---	3461265	HMDB0035399	Organoheterocyclic compounds	Pyrans	1.25374e+10	1.25796e+10	1.24812e+10	1.17448e+10	1.29618e+10	1.15984e+10	1.2445e+10	1.20309e+10	1.02394e+10	1.24346e+10	1.05103e+10	1.20958e+10	4.18188e+10	4.17729e+10	3.77492e+10	3.50724e+10	3.62251e+10	3.95507e+10	3.01173e+10	2.55797e+10	2.58358e+10	2.8844e+10	2.3276e+10	2.47508e+10	1.6139e+10	1.55013e+10	1.50998e+10	1.44337e+10	1.44837e+10	1.48175e+10	1.01144e-19	1.23172e+10	5.29956e+08	2.16354e+08	4.30256	1.1626e+10
POS256	Cyclopentylamine	3.48	86.0969	[M+H]+	C5H11N	Organonitrogen compounds	NISGSNTVMOOSJQ-UHFFFAOYSA-N	NC1CCCC1	---	2906	HMDB0250671	Organic nitrogen compounds	Organonitrogen compounds	7.41341e+08	7.1254e+08	7.3548e+08	6.88699e+08	7.40232e+08	4.97195e+08	5.02776e+09	4.86645e+09	4.36077e+09	3.25125e+09	4.36138e+09	4.68852e+09	3.34866e+09	3.85855e+09	3.88461e+09	3.73514e+09	4.13441e+09	2.92332e+09	1.66127e+09	1.69688e+09	1.82483e+09	1.70858e+09	1.63973e+09	1.59045e+09	4.99181e+09	5.58232e+09	5.54492e+09	4.61001e+09	5.14012e+09	4.67043e+09	1.91431e-16	6.85914e+08	9.46689e+07	3.86484e+07	13.8019	4.42602e+09
POS2984	gamma-Guanidinobutyric acid	2.116	146.093	[M+H]+	C5H11N3O2	Amino acids and derivatives	TUHVEAJXIMEOSA-UHFFFAOYSA-N	N=C(N)NCCCC(=O)O	C01035	500;25200642	HMDB0003464	Organic acids and derivatives	Carboxylic acids and derivatives	2.63091e+09	2.77732e+09	2.60462e+09	2.40515e+09	2.76536e+09	2.79927e+09	3.12581e+09	2.62406e+09	2.62577e+09	3.2593e+09	2.71123e+09	3.12947e+09	5.0633e+08	5.23644e+08	5.11008e+08	5.3465e+08	5.35828e+08	5.57202e+08	7.40695e+08	7.15436e+08	7.34965e+08	8.01045e+08	7.25695e+08	6.23932e+08	7.4575e+09	7.72535e+09	7.20298e+09	6.88151e+09	7.79915e+09	7.30085e+09	3.06365e-27	2.66377e+09	1.50357e+08	6.13829e+07	5.64451	2.91261e+09
NEG2145	Psicose	0.919	179.055	[M-H]-	C6H12O6	Monosaccharides	BJHIKXHVCXFQLS-ZXEDONINSA-N	OCC(=O)[C@@H](O)[C@@H](O)[C@@H](O)CO	---	11961810	---	Organic oxygen compounds	Organooxygen compounds	6.62185e+09	6.75517e+09	5.48049e+09	6.26023e+09	6.82012e+09	5.68791e+09	7.41765e+09	8.50273e+09	7.80576e+09	6.42178e+09	8.16558e+09	7.71669e+09	2.99963e+09	2.60808e+09	2.62658e+09	2.44963e+09	2.74081e+09	2.85931e+09	4.29318e+09	5.80054e+09	5.4389e+09	3.40189e+09	5.49032e+09	5.39657e+09	4.07842e+09	4.69947e+09	4.51478e+09	4.53889e+09	3.8235e+09	4.7985e+09	3.79827e-12	6.27096e+09	5.69923e+08	2.3267e+08	9.08829	7.6717e+09
POS4177	Gallic acid	8.084	171.029	[M+H]+	C7H6O5	Hydroxybenzoic acid derivatives	LNTHITQWFMADLM-UHFFFAOYSA-N	C1=C(C=C(C(=C1O)O)O)C(=O)O	C01424	370	HMDB0005807	Benzenoids	Benzene and substituted derivatives	3.95187e+09	5.10678e+09	7.60572e+08	4.93911e+09	2.2564e+09	1.76489e+09	3.40681e+09	6.62346e+08	4.69966e+09	6.37506e+08	4.62952e+09	1.91441e+09	2.70336e+08	1.6401e+08	4.20462e+08	1.52041e+08	3.11369e+08	3.19836e+08	3.76366e+09	1.80415e+09	1.29645e+09	6.34447e+08	2.22626e+09	5.04898e+09	2.57092e+09	7.84847e+08	3.60275e+09	1.33111e+09	3.93186e+09	9.55708e+08	0.029099	3.12994e+09	1.79427e+09	7.32506e+08	57.3259	2.65837e+09
POS13204	Palatinose	1.497	360.15	[M+NH4]+	C12H22O11	Glycosyl compounds	PVXPPJIGRGXGCY-TZLCEDOOSA-N	C([C@@H]1[C@H]([C@@H]([C@H]([C@H](O1)OC[C@@H]2[C@H]([C@@H](C(O2)(CO)O)O)O)O)O)O)O	C01742	439559	HMDB0256083	Organic oxygen compounds	Organooxygen compounds	9.96316e+07	7.99052e+07	9.02989e+07	7.75904e+07	9.01502e+07	8.57219e+07	1.8462e+08	1.85449e+08	2.64782e+08	1.84261e+08	1.81783e+08	1.83954e+08	1.47034e+08	1.79958e+08	1.68723e+08	1.76016e+08	1.85914e+08	1.72751e+08	2.62668e+08	3.76337e+08	3.38079e+08	3.78216e+08	3.49389e+08	3.9318e+08	2.90878e+08	1.30808e+08	2.33366e+08	1.50816e+08	1.99242e+08	2.7603e+08	7.4821e-10	8.72164e+07	8.00742e+06	3.26901e+06	9.18109	1.97475e+08
POS104	1,3,5-Hexatriene	9.346	81.0705	[M+CH3OH+H]+	C6H8	Unsaturated hydrocarbons	AFVDZBIIBXWASR-UHFFFAOYSA-N	C=CC=CC=C	---	16695	HMDB0251502	Hydrocarbons	Unsaturated hydrocarbons	2.69817e+08	1.67279e+08	1.6425e+08	2.44513e+08	2.63175e+08	2.87969e+08	4.39653e+07	1.00228e+08	8.09094e+07	8.66561e+07	9.16999e+07	8.39048e+07	2.40981e+07	2.3798e+07	1.6528e+07	3.48255e+07	1.94027e+07	1.45338e+07	1.65443e+08	1.6713e+08	1.57931e+08	1.8387e+08	1.66656e+08	1.59682e+08	9.37799e+07	1.01421e+08	1.02731e+08	9.32999e+07	1.13022e+08	9.50276e+07	3.28312e-12	2.32834e+08	5.37881e+07	2.19589e+07	23.1015	8.12273e+07
POS1684	Indane	12.059	119.086	[M+H-H2O]2+	C9H10	Indanes	PQNFLJBBNBOBRQ-UHFFFAOYSA-N	C1CC2=CC=CC=C2C1	---	10326	HMDB0059837	Benzenoids	Indanes	2.13135e+08	2.36701e+08	2.87019e+08	2.5345e+08	3.0108e+08	2.38266e+08	1.87405e+08	2.81121e+08	1.84179e+08	2.66536e+08	2.61952e+08	1.98531e+08	4.04382e+08	3.7568e+08	4.18563e+08	4.04754e+08	4.12076e+08	4.86779e+08	2.82303e+08	2.81308e+08	3.10796e+08	3.4203e+08	3.06556e+08	3.10948e+08	2.45911e+08	2.03771e+08	2.41152e+08	2.29975e+08	2.26341e+08	1.92396e+08	5.69688e-10	2.54942e+08	3.32222e+07	1.35629e+07	13.0313	2.29954e+08
POS20617	Procyanidin B2	8.483	579.149	[M+H]+	C30H26O12	Biflavonoids and polyflavonoids	XFZJEEAOWLFHDH-NFJBMHMQSA-N	C1[C@H]([C@H](OC2=C1C(=CC(=C2[C@@H]3[C@H]([C@H](OC4=CC(=CC(=C34)O)O)C5=CC(=C(C=C5)O)O)O)O)O)C6=CC(=C(C=C6)O)O)O	C17639	122738	HMDB0033973	Phenylpropanoids and polyketides	Flavonoids	4.31869e+09	3.47885e+09	3.18842e+09	4.03841e+09	3.30078e+09	3.3219e+09	1.64428e+09	1.36726e+09	1.25943e+09	1.47122e+09	1.29102e+09	1.38412e+09	6.26187e+09	6.44967e+09	5.94691e+09	5.96326e+09	6.44339e+09	6.9806e+09	2.82352e+09	2.96243e+09	2.76331e+09	3.17308e+09	2.92643e+09	2.92331e+09	1.181e+09	1.16665e+09	1.39802e+09	1.38092e+09	1.08326e+09	1.29224e+09	6.79731e-21	3.60784e+09	4.60284e+08	1.8791e+08	12.7579	1.40289e+09
NEG1765	Arabinonic acid	0.92	165.04	[M-H]-	C5H10O6	Organooxygen compounds	QXKAIJAYHKCRRA-JJYYJPOSSA-N	OC[C@@H](O)[C@@H](O)[C@H](O)C(O)=O	C00878	122045	HMDB0000539	Organic oxygen compounds	Organooxygen compounds	1.58623e+09	1.51422e+09	1.54205e+09	1.51606e+09	1.42005e+09	1.54075e+09	3.94195e+09	3.71367e+09	3.52262e+09	3.96801e+09	3.93218e+09	3.90629e+09	5.77933e+09	5.93649e+09	5.63956e+09	4.80876e+09	5.34811e+09	6.20263e+09	1.27255e+09	1.26753e+09	1.23651e+09	1.22067e+09	1.2114e+09	1.20079e+09	2.57161e+09	2.37296e+09	2.23786e+09	2.39044e+09	2.14495e+09	2.46815e+09	2.81086e-21	1.51989e+09	5.53934e+07	2.26143e+07	3.64456	3.83079e+09
POS8675	6,10,14-Trimethyl-5,9,13-pentadecatrien-2-one	12.18	263.236	[M+H]+	C18H30O	Prenol lipids	LTUMRKDLVGQMJU-HSVQFRAPSA-N	CC(C)=CCC\C(C)=C/CC\C(C)=C\CCC(C)=O	---	1711944	HMDB0034495	Lipids and lipid-like molecules	Prenol lipids	6.69268e+08	7.53976e+08	7.44317e+08	7.55611e+08	7.08934e+08	7.6422e+08	1.389e+09	2.02598e+09	1.86689e+09	1.92354e+09	1.7821e+09	1.82622e+09	1.9968e+09	2.3407e+09	2.21428e+09	2.30581e+09	2.18565e+09	2.25467e+09	1.1711e+09	1.39666e+09	1.3912e+09	1.57849e+09	1.48277e+09	1.47398e+09	1.1169e+09	1.45926e+09	1.54632e+09	1.45772e+09	1.20198e+09	1.31883e+09	5.00176e-14	7.32721e+08	3.65911e+07	1.49383e+07	4.99387	1.80229e+09
NEG1348	Meso-Tartaric acid	0.965	149.008	[M-H]-	C4H6O6	Sugar acids and derivatives	FEWJPZIEWOKRBE-XIXRPRMCSA-N	[C@@H]([C@@H](C(=O)O)O)(C(=O)O)O	C00552	447315	HMDB0062642	Organic oxygen compounds	Organooxygen compounds	2.48437e+08	2.85269e+08	2.67844e+08	2.41461e+08	2.52135e+08	2.57601e+08	3.33391e+08	4.41032e+08	3.97672e+08	5.05556e+08	4.55532e+08	4.85333e+08	1.11324e+09	1.01195e+09	9.97633e+08	9.26906e+08	9.78781e+08	1.1033e+09	6.56011e+07	7.16175e+07	4.30967e+07	4.94775e+07	5.00527e+07	5.10578e+07	1.02133e+08	1.02951e+08	9.07276e+07	1.01223e+08	9.14863e+07	9.56793e+07	3.18611e-23	2.58791e+08	1.57244e+07	6.41947e+06	6.0761	4.36419e+08
POS10063	Catechin	13.503	291.086	[M+H]+	C15H14O6	Flavan-3-ols	PFTAWBLQPZVEMU-DZGCQCFKSA-N	OC=1C=C(O)C2=C(OC(C3=CC=C(O)C(O)=C3)C(O)C2)C1	C06562	9064	HMDB0002780	Phenylpropanoids and polyketides	Flavonoids	8.41704e+07	9.15785e+07	1.11567e+08	9.84605e+07	9.9369e+07	6.87857e+07	5.42521e+07	7.79325e+07	6.1719e+07	3.12195e+07	4.53471e+07	5.63242e+07	3.649e+07	6.20838e+07	4.77175e+07	2.67642e+07	4.8718e+07	5.21939e+07	1.02784e+08	1.24419e+08	1.11409e+08	1.25417e+08	9.40109e+07	1.16972e+08	2.98292e+07	4.70968e+07	5.64417e+07	3.57424e+07	4.01738e+07	3.63058e+07	7.09916e-10	9.23219e+07	1.46879e+07	5.99632e+06	15.9095	5.44657e+07
POS6681	Pantothenic acid	8.337	220.118	[M+H]+	C9H17NO5	Secondary alcohols	GHOKWGTUZJEAQD-ZETCQYMHSA-N	CC(C)(CO)[C@H](C(=O)NCCC(=O)O)O	C00864	6613	HMDB0000210	Organic oxygen compounds	Organooxygen compounds	3.59998e+08	3.27257e+08	3.32594e+08	3.89026e+08	3.82773e+08	3.94321e+08	9.50758e+08	9.68628e+08	9.21932e+08	9.05599e+08	9.45143e+08	9.41707e+08	8.24141e+08	8.12899e+08	8.42488e+08	8.4335e+08	8.26818e+08	8.51578e+08	2.63079e+08	2.61398e+08	2.64753e+08	2.70442e+08	2.69227e+08	2.13849e+08	4.1249e+08	4.18332e+08	4.87661e+08	439310598	4.72709e+08	7.25542e+08	1.32179e-17	3.64328e+08	2.9154e+07	1.19021e+07	8.00214	9.38961e+08
POS5418	5,6-Dihydroxy-2-methylaminotetralin	13.379	194.117	[M+H]+	C11H15NO2	Tetralins	BHDFPNRSDABMPW-UHFFFAOYSA-N	CNC1CCC2=C(C1)C=CC(O)=C2O	---	38005	HMDB0246248	Benzenoids	Tetralins	4.9266e+07	5.15387e+07	5.2556e+07	5.04253e+07	5.18661e+07	5.43584e+07	4.92126e+07	3.811e+07	3.91007e+07	3.58822e+07	3.77831e+07	5.32528e+07	7.02356e+07	6.98319e+07	5.29908e+07	7.00074e+07	7.86201e+07	6.96277e+07	5.46616e+07	5.8748e+07	2.55002e+07	5.64084e+07	54791880	5.69781e+07	3.77637e+07	5.18907e+07	5.2075e+07	5.41379e+07	4.31807e+07	4.19892e+07	0.000119527	5.16684e+07	1.75481e+06	716397	3.39629	4.22236e+07
POS16875	2-(3,4-Dihydroxyphenyl)-5,7-dihydroxychroman-3-yl beta-D-glucopyranoside	8.359	453.139	[M+H]+	C21H24O11	Flavonoid O-glycosides	YOVYWMDLYSJYPO-ANWIJZKESA-N	OC[C@H]1O[C@@H](OC2CC3=C(O)C=C(O)C=C3OC2C4=CC(O)=C(O)C=C4)[C@H](O)[C@@H](O)[C@@H]1O	---	14104308	---	Phenylpropanoids and polyketides	Flavonoids	6.38801e+09	6.56053e+09	6.26732e+09	6.5215e+09	6.30338e+09	6.71169e+09	4.63861e+08	5.09766e+08	4.65762e+08	4.26937e+08	4.69385e+08	4.77168e+08	3.62871e+09	3.76459e+09	3.6568e+09	3.69816e+09	3.85936e+09	3.73762e+09	1.55838e+09	1.65863e+09	1.63633e+09	1.67601e+09	1.57826e+09	1.28652e+09	1007460473	1.01743e+09	1.0987e+09	1.0228e+09	1.08397e+09	1.01283e+09	2.82307e-33	6.45874e+09	1.69742e+08	6.92968e+07	2.62809	4.68813e+08
POS1692	Indane	10.905	119.086	[M+H]+	C9H10	Indanes	PQNFLJBBNBOBRQ-UHFFFAOYSA-N	C1CC2=CC=CC=C2C1	---	10326	HMDB0059837	Benzenoids	Indanes	1.93012e+08	2.3003e+08	2.32376e+08	2.47032e+08	2.41609e+08	1.96298e+08	2.91726e+08	2.26818e+08	2.60638e+08	2.91365e+08	2.39307e+08	2.40047e+08	2.55019e+08	2.65222e+08	2.81336e+08	2.74245e+08	2.52184e+08	2.58255e+08	2.78068e+08	2.46591e+08	3.21564e+08	2.52358e+08	3.38988e+08	3.45675e+08	2.13756e+08	2.77649e+08	2.39316e+08	2.26305e+08	2.60542e+08	2.05758e+08	0.00195826	2.23393e+08	2.31192e+07	9.43838e+06	10.3491	2.58317e+08
NEG2633	Gluconic acid	0.909	195.05	[M-H]-	C6H12O7	Sugar acids and derivatives	RGHNJXZEOKUKBD-SQOUGZDYSA-N	C([C@H]([C@H]([C@@H]([C@H](C(=O)O)O)O)O)O)O	C00257	10690	HMDB0000625	Organic oxygen compounds	Organooxygen compounds	3.70681e+09	3.72608e+09	3.8745e+09	3.905e+09	3.68975e+09	3.90514e+09	1.0075e+10	1.01361e+10	9.69912e+09	1.09731e+10	1.05971e+10	1.06872e+10	8.85881e+09	9.39119e+09	8.98269e+09	7.58942e+09	8.25451e+09	9.30829e+09	6.33155e+09	6.08034e+09	5.92396e+09	7.17328e+09	5.20532e+09	5.57233e+09	7.24361e+09	6.93936e+09	6.56191e+09	7.20718e+09	6.36324e+09	7.31695e+09	7.60007e-17	3.80121e+09	1.0385e+08	4.23965e+07	2.73201	1.03613e+10
NEG6318	Epigallocatechol	8.515	305.067	[M-H]-	C15H14O7	Flavan-3-ols	XMOCLSLCDHWDHP-IUODEOHRSA-N	C1[C@H]([C@H](OC2=CC(=CC(=C21)O)O)C3=CC(=C(C(=C3)O)O)O)O	C12136	72277	HMDB0038361	Phenylpropanoids and polyketides	Flavonoids	1.39758e+09	1.38721e+09	1.47564e+09	1.27988e+09	1.44444e+09	1.34956e+09	1.88834e+09	1.66315e+09	1.58897e+09	1.88163e+09	1.81889e+09	1.72193e+09	6.4241e+08	6.35991e+08	6.18484e+08	5.6256e+08	5.61932e+08	810521	4.87246e+09	4.55751e+09	4.41592e+09	1.01618e+09	5.28834e+09	4.29801e+09	3.02077e+09	3.02671e+09	2.57442e+09	2.6758e+09	2.78347e+09	2777592298	4.87373e-08	1.38905e+09	6.94525e+07	2.83539e+07	5	1.76049e+09
POS7093	Isoleucylproline	8.347	229.154	[M+H]+	C11H20N2O3	Peptides	BBIXOODYWPFNDT-CIUDSAMLSA-N	CC[C@H](C)[C@@H](C(=O)N1CCC[C@H]1C(=O)O)N	---	444876	HMDB0011174	Organic acids and derivatives	Carboxylic acids and derivatives	2.79462e+07	3.10574e+07	3.43244e+07	3.70628e+07	3.65876e+07	3.47626e+07	2.65952e+08	2.95339e+08	2.82767e+08	2.75968e+08	2.81086e+08	2.90614e+08	1.98882e+08	2.15464e+08	2.07337e+08	2.13763e+08	2.02952e+08	2.10403e+08	641162	5.16183e+07	5.18752e+07	5.44196e+07	4.95714e+07	4.61612e+07	3.35198e+07	9.6438e+08	1.04281e+09	9.97323e+08	9.88579e+08	9.76094e+08	1.20424e-07	3.36235e+07	3.49916e+06	1.42853e+06	10.4069	2.81954e+08
POS11423	Myricetin	8.528	319.044	[M+H]+	C15H10O8	Flavonols	IKMDFBPHZNJCSN-UHFFFAOYSA-N	Oc(c3)cc(O1)c(c(O)3)C(=O)C(O)=C1c(c2)cc(O)c(O)c(O)2	C10107	5281672	HMDB0002755	Phenylpropanoids and polyketides	Flavonoids	4.78844e+08	5.6309e+08	5.37262e+08	5.42966e+08	5.57821e+08	5.55457e+08	1.41837e+08	1.38751e+08	1.30339e+08	2.96171e+08	1.13885e+08	2.60909e+08	1.281e+06	428889	943343	1.24459e+06	1.74365e+06	1.28673e+06	3.26769e+08	3.42492e+08	3.12017e+08	3.38125e+08	3.00158e+08	3.44171e+08	5.35854e+09	5.23036e+09	5.45583e+09	5.54675e+09	5.46205e+09	5.64539e+09	1.1287e-36	5.3924e+08	3.11206e+07	1.27049e+07	5.77119	1.80315e+08
NEG2520	Citric acid	2.333	191.019	[M-H]-	C6H8O7	Tricarboxylic acids and derivatives	KRKNYBCHXYNGOX-UHFFFAOYSA-N	C(C(=O)O)C(CC(=O)O)(C(=O)O)O	C00158	---	HMDB0000094	Organic acids and derivatives	Carboxylic acids and derivatives	9.07273e+10	8.71041e+10	1.11385e+11	73733961436	1.08357e+11	9.04269e+10	7.78831e+10	9.62783e+10	8.76434e+10	8.12285e+10	8.14288e+10	8.94658e+10	1.40735e+11	1.40356e+11	1.44653e+11	1.36886e+11	1.21719e+11	1.49356e+11	4.89143e+10	6.07423e+10	5.64143e+10	3.46621e+10	5.29834e+10	5.48825e+10	5.05088e+10	6.324e+10	6.14125e+10	3.02972e+10	6.23658e+10	5.90051e+10	6.96897e-13	9.36225e+10	1.4066e+10	5.74243e+09	15.0242	8.56546e+10
NEG11357	Kaempferol 3-O-alpha-L-galactoside	9.205	447.093	[M-H]-	C21H20O11	Flavonoids	JPUKWEQWGBDDQB-FOZFMQHWSA-N	OC[C@@H]1O[C@@H](OC2=C(OC3=C(C(O)=CC(O)=C3)C2=O)C2=CC=C(O)C=C2)[C@@H](O)[C@H](O)[C@@H]1O	---	51521834	HMDB0302704	Phenylpropanoids and polyketides	Flavonoids	4.19601e+07	7.03131e+07	6.75576e+07	7.74944e+07	7.6207e+07	3.25645e+07	4.70297e+08	5.03064e+08	4.20439e+08	4.11418e+08	4.61716e+08	5.02641e+08	1.1179e+07	6.92665e+06	1.44224e+07	8.74111e+07	9.58011e+07	1.12648e+08	6.46035e+07	6.3672e+07	7.33069e+07	2.59376e+07	8.0271e+07	6.11894e+07	2.39826e+08	3.1449e+08	3.37121e+08	2.17588e+08	2.23872e+08	1.99637e+08	4.41455e-16	6.10161e+07	1.89955e+07	7.75489e+06	31.132	4.61596e+08
POS7087	Resveratrol	9.049	229.086	[M+H]+	C14H12O3	Stilbenes	LUKBXSAWLPMMSZ-OWOJBTEDSA-N	OC1=CC=C(C=C1)C=CC=2C=C(O)C=C(O)C2	C03582	445154	HMDB0003747	Phenylpropanoids and polyketides	Stilbenes	3.83297e+07	3.74829e+07	3.38101e+07	3.32043e+07	3.89499e+07	4.18721e+07	3.02422e+07	3.25116e+07	2.62457e+07	2.93267e+07	2.92497e+07	3.20527e+07	6115466149	5.87069e+09	6.22551e+09	5.84028e+09	5.90746e+09	5.80181e+09	4.56361e+09	5.09256e+09	5.14019e+09	4.94666e+09	5.3425e+09	5.05075e+09	2.7033e+07	2.56187e+07	2.71687e+07	2.38628e+07	2.2709e+07	2.78425e+07	9.01019e-33	3.72748e+07	3.27629e+06	1.33754e+06	8.78956	2.99381e+07
POS9419	gamma-Glutamylmethionine	8.281	279.101	[M+H]+	C10H18N2O5S	Peptides	RQNSKRXMANOPQY-BQBZGAKWSA-N	O=C(O)C(N=C(O)CCC(N)C(=O)O)CCSC	---	7009567	HMDB0034367	Organic acids and derivatives	Carboxylic acids and derivatives	1.15142e+06	3.18137e+06	3.1001e+06	2.60787e+06	2.03705e+06	4.48451e+06	6.03682e+06	8.46015e+06	6.29262e+06	7.39551e+06	1.26019e+07	8.52872e+06	8.47113e+08	8.67016e+08	8.56002e+08	8.82753e+08	8.95603e+08	8.59165e+08	3.12245e+06	3.25611e+06	4.38391e+06	3.13913e+06	3.20804e+06	3.68902e+06	8.28954e+06	7.17016e+06	8.24029e+06	5.72502e+06	1.12902e+07	7.74657e+06	3.75454e-41	2.76039e+06	1.13142e+06	461898	40.9875	8.21929e+06
NEG5113	Arbutin	4.139	271.083	[M-H]-	C12H16O7	Glycosyl compounds	BJRNKVDFDLYUGJ-RMPHRYRLSA-N	OCC1OC(Oc2ccc(O)cc2)C(O)C(O)C1O	C06186	440936	HMDB0029943	Organic oxygen compounds	Organooxygen compounds	1.35685e+09	2.04489e+09	1.93618e+09	1.55213e+09	1.74393e+09	1.97046e+09	1.99696e+08	1.66048e+08	2.00976e+08	2.0007e+08	2.46419e+08	3.374e+08	1.16686e+08	8.29831e+07	8.8943e+07	7.80649e+07	1.06305e+08	1.19453e+08	3.32974e+08	3.31177e+08	4.31674e+08	1.51827e+08	4.83384e+08	3.32548e+08	2.39182e+08	3.25737e+08	2.91406e+08	2.32361e+08	2.55245e+08	2.4949e+08	2.26557e-17	1.76741e+09	2.69134e+08	1.09873e+08	15.2276	2.25101e+08
POS5946	Tryptophan	8.445	205.097	[M+H]+	C11H12N2O2	Amino acids and derivatives	QIVBCDIJIAJPQS-VIFPVBQESA-N	O=C(O)C(N)CC1=CNC=2C=CC=CC21	C00078	6305;6923516	HMDB0000929	Organoheterocyclic compounds	Indoles and derivatives	6.42655e+08	6.39537e+08	6.81044e+08	6.67974e+08	6.43765e+08	6.65422e+08	7.25148e+09	7.45286e+09	7.12511e+09	6.87449e+09	7.15928e+09	7.09497e+09	3.62677e+09	3.78117e+09	3.83096e+09	3.67992e+09	3.85481e+09	3.85395e+09	4.43286e+09	4.84437e+09	4.61984e+09	4.87654e+09	4.77301e+09	4.5368e+09	8.32045e+09	8155949242	8.8967e+09	8.47267e+09	8.61008e+09	8.73658e+09	1.58038e-30	6.56733e+08	1.70585e+07	6.96409e+06	2.59748	7.1597e+09
POS99	1,3,5-Hexatriene	9.558	81.0704	[M+H]+	C6H8	Unsaturated hydrocarbons	AFVDZBIIBXWASR-UHFFFAOYSA-N	C=CC=CC=C	---	16695	HMDB0251502	Hydrocarbons	Unsaturated hydrocarbons	2.522e+08	2.42113e+08	2.86487e+08	2.87618e+08	3.09533e+08	2.42257e+08	2.80911e+08	3.34286e+08	2.99455e+08	3.15361e+08	3.52629e+08	3.31522e+08	1.14204e+07	1.02963e+07	1.66432e+07	7.1922e+06	2.04541e+07	1.32821e+07	3.03547e+08	3.221e+08	3.78345e+08	3.41843e+08	3.27752e+08	3.43879e+08	6.73754e+07	6.49598e+07	7.32909e+07	6.9383e+07	6.38411e+07	6.88574e+07	5.69892e-21	2.70035e+08	2.8317e+07	1.15604e+07	10.4864	3.19027e+08
POS8565	gamma-Glutamylleucine	8.281	261.144	[M+H]+	C11H20N2O5	Peptides	MYFMARDICOWMQP-YUMQZZPRSA-N	O=C(O)C(N=C(O)CCC(N)C(=O)O)CC(C)C	---	151023	HMDB0011171	Organic acids and derivatives	Carboxylic acids and derivatives	6.12324e+08	3.42035e+08	3.50067e+08	3.29918e+08	3.38907e+08	3.87826e+08	2.92565e+08	2.74174e+08	2.77978e+08	2.75029e+08	3.01228e+08	2.64468e+08	5.72844e+09	2.15644e+07	6.37148e+09	2.53542e+07	1.43091e+06	2.44022e+07	1.04882e+09	1.1015e+08	1.13578e+08	1.33009e+08	1.2553e+08	1.10793e+08	6.50825e+08	2.80017e+08	3.07762e+08	3.12041e+08	3.0531e+08	2.92702e+08	0.168479	3.93513e+08	1.09064e+08	4.4525e+07	27.7154	2.80907e+08
POS24074	Colfosceril palmitate	12.435	756.552	[M+Na]+	C40H80NO8P	Phosphatidylcholines	KILNVBDSWZSGLL-KXQOOQHDSA-N	CCCCCCCCCCCCCCCC(=O)OC[C@H](COP(=O)([O-])OCC[N+](C)(C)C)OC(=O)CCCCCCCCCCCCCCC	---	452110	HMDB0000564	Lipids and lipid-like molecules	Glycerophospholipids	1.13383e+07	7.23003e+06	6.27931e+06	5.72744e+06	4.27624e+06	4.54464e+06	327114	795920	1.12164e+06	1.18905e+06	775800	574149	546849	741640	635611	226536	612668	363610	9.89687e+06	1.63347e+07	1.81798e+07	2.01322e+07	7.46862e+06	1.06444e+07	1.60644e+06	4.3043e+06	2.45072e+06	1.80611e+06	1839282	730311	8.58495e-09	6.56599e+06	2.58185e+06	1.05404e+06	39.3216	797280
POS3532	3-Hydroxy-4-oxo-4H-pyran-2-carboxylic acid	2.807	157.013	[M+H]+	C6H4O5	Pyrans	XZUDOWCTKOXYCZ-UHFFFAOYSA-N	OC(=O)C1=C(O)C(=O)C=CO1	---	3010943	HMDB0245887	Organoheterocyclic compounds	Pyrans	1.47163e+09	1.35398e+09	1.32088e+09	1.24662e+09	1.41248e+09	1.08232e+09	7.55121e+08	7.26381e+08	6.79284e+08	6.59745e+08	6.97568e+08	6.2566e+08	2.0019e+09	2.33407e+09	2.23704e+09	2.01089e+09	2.49186e+09	2.48759e+09	5.72347e+08	5.66464e+08	6.35491e+08	5.56464e+08	5.35315e+08	5.75718e+08	3.80131e+08	4.39629e+08	3.63735e+08	4.69429e+08	3.63394e+08	4.23448e+08	1.52997e-19	1.31465e+09	1.37407e+08	5.60962e+07	10.452	6.90626e+08
NEG1973	Shikimic acid	1.474	173.045	[M-H]-	C7H10O5	Cyclic alcohols and derivatives	JXOHGGNKMLTUBP-HSUXUTPPSA-N	O=C(O)C1=CC(O)C(O)C(O)C1	C00493	8742	HMDB0003070	Organic oxygen compounds	Organooxygen compounds	7.26279e+08	7.34592e+08	7.69418e+08	6.76177e+08	6.86965e+08	7.22748e+08	8.87842e+08	9.33045e+08	9.04489e+08	8.99421e+08	9.92939e+08	9.13688e+08	7.7476e+08	8.17641e+08	7.57189e+08	7.31205e+08	6.38756e+08	7.62498e+08	2.55715e+09	2.73004e+09	2.84397e+09	1.37141e+09	2.74204e+09	2.73176e+09	8.99206e+08	9.41487e+08	9.44554e+08	8.68192e+08	8.9698e+08	9.36053e+08	7.12056e-12	7.19363e+08	3.37975e+07	1.37978e+07	4.69826	9.21904e+08
POS11686	alpha-Lactulose	1.892	325.113	[M+H-H2O]+	C12H22O11	Glycosyl compounds	JCQLYHFGKNRPGE-FCVZTGTOSA-N	C([C@@H]1[C@@H]([C@@H]([C@H]([C@@H](O1)O[C@@H]2[C@H](O[C@@]([C@H]2O)(CO)O)CO)O)O)O)O	C07064	11333	HMDB0000740	Organic oxygen compounds	Organooxygen compounds	2.6786e+08	2.95862e+08	1.93935e+08	2.52471e+08	2.31473e+08	5.15068e+08	2.89226e+08	549116853	4.70256e+08	4.13064e+08	4.13217e+08	6.9431e+08	1.05406e+08	7.04682e+07	6.44369e+07	2.71026e+08	1.22395e+08	1.99285e+08	1.58501e+08	4.08511e+08	3.37529e+08	6.79848e+07	4.3836e+08	8.53585e+08	9.30234e+07	7.2776e+07	9.67776e+07	7.08239e+07	1.93574e+08	1.55173e+08	0.0015173	2.92778e+08	1.14189e+08	4.66176e+07	39.0021	4.71532e+08
NEG4152	Glycerophosphoglycerol	0.925	245.043	[M-H]-	C6H15O8P	Organic phosphoric acids and derivatives	LLCSXHMJULHSJN-OLQVQODUSA-N	OC[C@H](O)COP(O)(=O)OC[C@H](O)CO	C03274	54575349	HMDB0240316	Organic acids and derivatives	Organic phosphoric acids and derivatives	2.65374e+09	2.61386e+09	2.7826e+09	2.71344e+09	2.38724e+09	2.79539e+09	8.98888e+08	8.69225e+08	8.25537e+08	8.67293e+08	8.49536e+08	8.63721e+08	1.38376e+09	1.19504e+09	1.39027e+09	1.01858e+09	1.03773e+09	1.2299e+09	5.14327e+09	5.0492e+09	4.6378e+09	6.42e+09	4.30053e+09	4.86551e+09	7.55647e+08	7.32228e+08	6.70143e+08	6.94146e+08	6.74081e+08	7.25317e+08	7.80761e-18	2.65771e+09	1.50169e+08	6.13063e+07	5.65031	8.62367e+08
POS5178	Trimethyllysine	1.243	189.16	[M+H]+	C9H20N2O2	---	MXNRLFUSFKVQSK-QMMMGPOBSA-N	C[N+](C)(C)CCCC[C@H](N)C([O-])=O	C03793	---	HMDB0001325	Organic acids and derivatives	Carboxylic acids and derivatives	3.85006e+06	4.3568e+06	3.6284e+06	3.74075e+06	3.62454e+06	2.56547e+06	6.26933e+07	6.50543e+07	6.35103e+07	6.32869e+07	6.70566e+07	7.36771e+07	4.43532e+07	4.54061e+07	3.51621e+07	4.09584e+07	4.48447e+07	4.11213e+07	1.68635e+07	1.84866e+07	1.98368e+07	2.04283e+07	1.45865e+07	1.89244e+07	1.33896e+07	1.31347e+07	2.661e+08	2.27331e+08	2.38142e+08	2.2809e+08	0.000151976	3.62767e+06	586884	239594	16.178	6.58798e+07
POS4530	Ascorbic acid	2.646	177.04	[M+H]+	C6H8O6	Butenolides	CIWBSHSKHKDKBQ-JLAZNSOCSA-N	C([C@@H]([C@@H]1C(=C(C(=O)O1)O)O)O)O	C00072	---	HMDB0000044	Organoheterocyclic compounds	Dihydrofurans	4.70883e+08	4.67992e+08	4.64808e+08	4.64154e+08	4.55278e+08	4.7165e+08	4.56557e+08	4.25199e+08	4.27897e+08	4.50964e+08	4.49808e+08	4.37239e+08	1.92693e+08	1.98497e+08	2.11312e+08	2.18486e+08	2.19914e+08	2.32735e+08	3.94978e+08	4.17786e+08	4.25453e+08	4.26971e+08	4.10953e+08	3.95147e+08	4.14469e+08	4.69259e+08	3.97613e+08	4.50445e+08	4.48179e+08	4.43319e+08	1.30754e-19	4.65794e+08	5.98792e+06	2.44456e+06	1.28553	4.41277e+08
NEG1312	Citramalic acid	3.175	147.029	[M-H]-	C5H8O5	Hydroxy fatty acids	XFTRTWQBIOMVPK-UHFFFAOYSA-N	CC(O)(CC(=O)O)C(=O)O	C02612	1081	HMDB0000426	Lipids and lipid-like molecules	Fatty Acyls	9.38334e+07	2.34171e+08	1.91891e+08	1.10054e+08	2.26754e+08	1.25142e+08	1.67957e+08	1.82094e+08	2.3943e+08	2.4613e+08	1.3976e+08	1.35852e+08	2.02254e+08	4.74028e+08	3.08163e+08	2.09835e+08	2.20143e+08	2.50414e+08	7.73375e+07	1.37678e+08	1.0741e+08	5.78615e+07	1.57043e+08	2.29936e+08	1.92556e+08	2.99007e+08	2.63885e+08	3.12794e+08	1.86644e+08	1.80125e+08	0.00785567	1.63641e+08	6.16161e+07	2.51546e+07	37.6532	1.85204e+08
POS6810	Isofraxidin	9.649	223.06	[M+H]+	C11H10O5	7-hydroxycoumarins	HOEVRHHMDJKUMZ-UHFFFAOYSA-N	COC1=C(C(=C2C(=C1)C=CC(=O)O2)OC)O	C17480	5318565	HMDB0253642	Phenylpropanoids and polyketides	Coumarins and derivatives	6.67747e+07	7.72183e+07	7.65566e+07	7.26663e+07	6.87948e+07	7.96005e+07	3.82833e+07	2.74107e+07	2.95589e+07	2.39371e+07	3.23497e+07	3.48584e+07	3.93873e+10	4.16838e+10	4.2407e+10	4.08446e+10	4.22295e+10	4.19134e+10	3.42148e+07	3.41581e+07	3.20556e+07	3.68109e+07	3.86844e+07	3.8348e+07	6.71589e+09	6.80561e+09	7.14022e+09	6.78508e+09	7.3037e+09	6.97362e+09	6.40055e-38	7.36019e+07	5.06727e+06	2.06871e+06	6.88471	3.10663e+07
POS3789	Carnitine	1.345	162.112	[M+H]+	C7H15NO3	Carnitines	PHIQHXFUZVPYII-UHFFFAOYSA-N	C[N+](C)(C)CC(CC(=O)[O-])O	C00487	288	HMDB0000062	Organic nitrogen compounds	Organonitrogen compounds	2.23861e+08	2.32237e+08	2.61412e+08	2.3727e+08	2.52904e+08	2.57767e+08	4.44905e+08	4.5721e+08	4.76339e+08	4.82584e+08	4.86117e+08	494094898	2.93157e+08	3.02665e+08	3.156e+08	2.92247e+08	3.05158e+08	3.08474e+08	3.12252e+08	3.38577e+08	3.68078e+08	4.38511e+08	4.55755e+08	4.26863e+08	1.1694e+09	1.21234e+09	1.28651e+09	1.2551e+09	1.26305e+09	1.21297e+09	3.93385e-26	2.44242e+08	1.52371e+07	6.22052e+06	6.23853	4.73541e+08
NEG7416	Glycerophosphoinositol	0.924	333.059	[M-H2O-H]-	C9H19O11P	Glycerophospholipids	BMVUIWJCUQSHLZ-UJGXJMNGSA-N	OC[C@@H](O)COP(O)(=O)O[C@H]1[C@H](O)[C@@H](O)[C@H](O)[C@@H](O)[C@H]1O	C01225	---	HMDB0011649	Lipids and lipid-like molecules	Glycerophospholipids	8.12526e+08	8.71454e+08	9.05624e+08	8.41526e+08	1.06072e+09	9.05284e+08	4.57496e+07	5.15998e+07	5.72191e+07	6.20591e+07	5.32976e+07	5.61231e+07	3.43301e+08	3.793e+08	4.67518e+08	3.20799e+08	3.00606e+08	3.7215e+08	3.3527e+09	3.44463e+09	3.21479e+09	4.20163e+09	2.9737e+09	2.99208e+09	1.94765e+08	1.8171e+08	1.88216e+08	1.84207e+08	1.79052e+08	1.91091e+08	4.91277e-20	8.99523e+08	8.692e+07	3.54849e+07	9.6629	5.43414e+07
NEG2058	2-Isopropylmalic acid	8.844	175.06	[M-H]-	C7H12O5	---	None	CC(C)[C@@](CC(=O)O)(C(=O)O)O	C02504	5280523	HMDB0000402	Lipids and lipid-like molecules	Fatty Acyls	2.50798e+07	2.77863e+07	2.79899e+07	2.57165e+07	2.67341e+07	2.46273e+07	3.22891e+07	2.76758e+07	2.78692e+07	2.63766e+07	3.1338e+07	2.74882e+07	2.37327e+08	2.46702e+08	2.3563e+08	2.14468e+08	2.10777e+08	2.45658e+08	1.35824e+08	1.43526e+08	1.26615e+08	9.91844e+07	1.12029e+08	1.26742e+08	5.70922e+07	5.93397e+07	5.99615e+07	5.69497e+07	5.00265e+07	5.87868e+07	1.07563e-22	2.63223e+07	1.40552e+06	573801	5.33964	2.88395e+07
POS4537	Ferulic acid	8.76	177.055	[M-H2O+H]+	C10H10O4	Hydroxycinnamic acids	KSEBMYQBYZTDHS-HWKANZROSA-N	COC1=C(O)C=CC(\C=C\C(O)=O)=C1	C01494	---	HMDB0000954	Phenylpropanoids and polyketides	Cinnamic acids and derivatives	8.0897e+08	7.3199e+08	7.73861e+08	7.32714e+08	7.49826e+08	7.60278e+08	1.93134e+09	1.71081e+09	1.6759e+09	1.87391e+09	1.76206e+09	1.83105e+09	2.79523e+08	1.29209e+08	1.40869e+08	2.65569e+08	2.39192e+08	2.33953e+08	1.15388e+09	5.20303e+08	4.82071e+08	5.32665e+08	5.25978e+08	5.27628e+08	4.83576e+09	4.6251e+09	4.44294e+09	4.38979e+09	4.27528e+09	4.41679e+09	1.60234e-25	7.59607e+08	2.90585e+07	1.18631e+07	3.82547	1.79751e+09
NEG961	L-Malic acid	1.035	133.013	[M-H]-	C4H6O5	Beta hydroxy acids and derivatives	BJEPYKJPYRNKOW-REOHCLBHSA-N	OC(=O)C[C@@H](C(=O)O)O	C00149	222656;138628585	HMDB0000156	Organic acids and derivatives	Hydroxy acids and derivatives	1.85384e+10	1.9092e+10	2.06936e+10	1.722e+10	1.65966e+10	1.93354e+10	2.45079e+10	2.88875e+10	1.35389e+10	3.04528e+10	2.53672e+10	2.77643e+10	1.57634e+10	1.3917e+10	1.52387e+10	1.37903e+10	1.52706e+10	1.52103e+10	6.25178e+09	9.11128e+09	7.13683e+09	5.89747e+09	1.33795e+10	8.48004e+09	1.0611e+10	1.11637e+10	1.07131e+10	8.54184e+09	8.67511e+09	1.19944e+10	8.10554e-09	1.85793e+10	1.48896e+09	6.07865e+08	8.01407	2.50864e+10
POS9103	4',5,8-Trihydroxyflavanone	9.006	273.075	[M+H]+	C15H12O5	Flavonoids	SMRHIFAZRRVAQZ-UHFFFAOYSA-N	OC1=CC=C(C=C1)C1CC(=O)C2=C(O)C=CC(O)=C2O1	---	14353343	HMDB0031824	Phenylpropanoids and polyketides	Flavonoids	1.62011e+09	1.65444e+09	1.71428e+09	1.6426e+09	1.71285e+09	1.73118e+09	7.62962e+08	7.91041e+08	7.37006e+08	7.82916e+08	7.83769e+08	8.03307e+08	1.11927e+09	1.09985e+09	1.12836e+09	1.12321e+09	1.11147e+09	1.08862e+09	1.72926e+09	1.38124e+09	1.5594e+09	1.65905e+09	1.84962e+09	1.80954e+09	1.27832e+09	1.24452e+09	1.30724e+09	1.26339e+09	1.23271e+09	1.31429e+09	2.65599e-16	1.67924e+09	4.58427e+07	1.87152e+07	2.72996	7.76834e+08
NEG3638	Resveratrol	9.108	227.07	[M-H]-	C14H12O3	Stilbenes	LUKBXSAWLPMMSZ-OWOJBTEDSA-N	OC1=CC=C(\C=C\C2=CC(O)=CC(O)=C2)C=C1	C03582	445154	HMDB0003747	Phenylpropanoids and polyketides	Stilbenes	283663	1.74417e+06	1.39327e+06	2.00535e+06	1.13266e+06	1.78751e+06	35432.1	267561	212081	191355	359615	420485	2.25119e+08	2.08875e+08	2.34474e+08	1.93925e+08	2.12569e+08	71737.4	2.78077e+08	2.7529e+08	2.71496e+08	1.65913e+08	2.7663e+08	2.64206e+08	343389	30570.2	162027	103500	3920.72	266171	4.35796e-11	1.3911e+06	624872	255103	44.9191	247755
POS9445	Coronaric acid	12.517	279.231	[M+H-H2O]+	C18H32O3	Medium-chain fatty acids	FBUKMFOXMZRGRB-YFHOEESVSA-N	CCCCC/C=C\CC1C(O1)CCCCCCCC(=O)O	---	6246154	HMDB0004701	Lipids and lipid-like molecules	Fatty Acyls	9.32088e+07	9.45458e+07	1.0159e+08	9.79281e+07	1.08711e+08	9.76856e+07	2.4467e+08	2.99163e+08	1.87835e+08	2.4147e+08	2.06201e+08	2.58143e+08	2.61239e+08	3.347e+08	2.96593e+08	2.90752e+08	3.625e+08	3.51797e+08	244778303	3.23665e+08	2.64887e+08	3.49524e+08	3.21206e+08	2.70075e+08	8.42059e+08	8.99332e+08	8.65953e+08	8.21836e+08	1.01254e+09	7.87069e+08	1.73208e-19	9.89449e+07	5.60801e+06	2.28946e+06	5.66781	2.3958e+08
POS1798	3-Aminopicolinaldehyde	2.653	123.056	[M+NH4]+	C6H6N2O	Pyridines and derivatives	QNJCRBZVUFRESB-UHFFFAOYSA-N	NC1=C(C=O)N=CC=C1	---	12204009	HMDB0245820	Organoheterocyclic compounds	Pyridines and derivatives	5.10911e+08	5.49305e+08	5.70119e+08	5.55602e+08	5.83286e+08	5.66798e+08	1.88937e+09	1.8629e+09	1.8172e+09	1.96026e+09	1.76503e+09	1.90787e+09	2.98188e+09	3.26084e+09	3.21583e+09	3.22548e+09	3.19758e+09	3.35875e+09	9.13418e+08	9.84281e+08	1.00029e+09	1.12017e+09	1.03347e+09	1.03788e+09	4.95085e+08	4.88152e+08	4.8828e+08	5.76836e+08	5.21017e+08	4.75625e+08	3.9643e-29	5.56004e+08	2.5054e+07	1.02282e+07	4.50608	1.8671e+09
POS4842	Syringaldehyde	9.631	183.065	[M+H]+	C9H10O4	Methoxyphenols	KCDXJAYRVLXPFO-UHFFFAOYSA-N	COC1=CC(=CC(=C1O)OC)C=O	---	8655	HMDB0258653	Benzenoids	Phenols	4.03671e+08	4.13934e+08	3.88395e+08	4.38204e+08	4.32058e+08	3.8667e+08	2.24613e+08	2.50861e+08	2.16703e+08	2.27216e+08	2.05816e+08	2.27811e+08	1.17323e+08	1.22323e+08	1.30545e+08	1.37323e+08	1.28243e+08	1.28509e+08	4.0146e+08	4.64906e+08	4.39513e+08	4.49792e+08	4.65641e+08	4.33051e+08	8.7115e+08	8.40955e+08	9.16571e+08	8.436e+08	9.15852e+08	8.51053e+08	4.86375e-27	4.10489e+08	2.16668e+07	8.84542e+06	5.27829	2.25503e+08
POS4532	Isoferulic acid	9.978	177.055	[M+H-H2O]+	C10H10O4	Hydroxycinnamic acids	QURCVMIEKCOAJU-HWKANZROSA-N	COC1=C(C=C(C=C1)/C=C/C(=O)O)O	C10470	736186	HMDB0000955	Phenylpropanoids and polyketides	Cinnamic acids and derivatives	1.80553e+08	1.93378e+08	5.57937e+07	1.88853e+08	1.75601e+08	1.78863e+08	2.72683e+08	2.78301e+08	2.84569e+08	6.74106e+08	7.43477e+08	3.17723e+08	7.53219e+07	4.9597e+07	5.92149e+07	3.86863e+07	4.55941e+07	5.74947e+07	4.62358e+07	9.3714e+07	5.78697e+07	5.04332e+07	9.86368e+07	4.50831e+07	6.05433e+08	6.08885e+08	7.27795e+08	6.02376e+08	6.44521e+08	6.09492e+08	5.16065e-10	1.62174e+08	5.25335e+07	2.14467e+07	32.3933	4.28477e+08
POS2339	Dehydro-P-Cymene	9.61	133.101	[M+NH4]+	C10H12	Benzene and substituted derivatives	MMSLOZQEMPDGPI-UHFFFAOYSA-N	CC(=C)C1=CC=C(C)C=C1	---	62385	HMDB0029641	Benzenoids	Benzene and substituted derivatives	5.76602e+08	5.49288e+08	6.18731e+08	5.83281e+08	5.82727e+08	5.75833e+08	1.74944e+08	1.2592e+08	7.63408e+07	1.27614e+08	9.75085e+07	1.8884e+08	9.02228e+07	8.69846e+07	8.88462e+07	3.46342e+07	8.11781e+07	8.93618e+07	2.75697e+08	2.85036e+08	2.94866e+08	3.06909e+08	1.84038e+08	2.87723e+08	6.61276e+07	2.27175e+07	2.30728e+07	2.69896e+07	1.57749e+08	1.49699e+08	3.30948e-17	5.81077e+08	2.22868e+07	9.09857e+06	3.83544	1.31861e+08
POS19350	1-(9Z-octadecenoyl)-sn-glycero-3-phosphocholine	12.148	522.355	[M+H]+	C26H52NO7P	Lysophosphatidylcholines	YAMUFBLWGFFICM-PTGWMXDISA-N	CCCCCCCC/C=C\CCCCCCCC(=O)OC[C@H](COP(=O)([O-])OCC[N+](C)(C)C)O	---	16081932	HMDB0002815	Lipids and lipid-like molecules	Glycerophospholipids	4.30287e+06	1.90424e+08	1.54672e+08	6.91021e+07	2.19391e+08	1.17348e+08	2.80963e+06	7.21931e+07	6.75312e+07	6.49889e+07	5.28011e+07	5.98048e+07	3.52763e+06	7.76836e+07	7.09824e+07	7.57332e+07	7.58809e+07	8.47592e+07	5.66191e+06	1.78021e+08	1.45377e+08	1.51893e+08	2.54091e+08	1.49609e+08	2.81552e+06	1.50253e+08	8.92757e+07	9.05539e+07	1.79355e+08	1.5784e+08	0.0600087	1.25873e+08	7.97707e+07	3.25662e+07	63.3737	5.33548e+07
NEG16450	UDP-GalNac	1.586	606.074	[M-H]-	C17H27N3O17P2	Pyrimidine nucleotide sugars	LFTYTUAZOPRMMI-NESSUJCYSA-N	O=C1N=C(O)C=CN1C2OC(COP(=O)(O)OP(=O)(O)OC3OC(CO)C(O)C(O)C3N=C(O)C)C(O)C2O	C00203	23700	HMDB0060522	Nucleosides, nucleotides, and analogues	Pyrimidine nucleotides	4.12782e+07	4.17014e+07	2.59266e+07	3.63577e+07	5.30453e+07	3.55134e+07	9.94468e+06	1.37409e+07	3.68255e+07	7.83117e+06	1.28965e+07	1.78057e+07	2.53606e+07	1.47391e+07	1.24726e+07	1.78248e+07	2.43418e+07	1.93821e+07	2.54104e+07	1.85678e+07	1.83406e+07	2.37935e+07	2.63972e+07	4.53564e+07	1.63994e+07	1.8407e+07	9.00556e+06	8.60164e+06	1.8266e+07	2.07176e+07	0.000191343	3.89704e+07	8.94208e+06	3.65059e+06	22.9458	1.65074e+07
NEG935	DL-Asparagic acid	0.883	132.029	[M-H]-	C4H7NO4	Amino acids and derivatives	CKLJMWTZIZZHCS-UHFFFAOYSA-N	C(C(C(=O)O)N)C(=O)O	C00049	424	---	Organic acids and derivatives	Carboxylic acids and derivatives	4.92347e+08	4.98008e+08	5.55403e+08	4.99187e+08	5.03022e+08	4.89778e+08	1.21023e+09	1.13768e+09	1.14647e+09	1.26285e+09	1.33715e+09	1.32885e+09	2.89595e+09	3.1307e+09	2.88896e+09	2.523e+09	2.71424e+09	3.08537e+09	5.00323e+09	4.72591e+09	4.36384e+09	5.17438e+09	3.99396e+09	4.2382e+09	8.96164e+08	9.76707e+08	9.3089e+08	1.0031e+09	8.93818e+08	9.55373e+08	6.42473e-21	5.06291e+08	2.45312e+07	1.00148e+07	4.84527	1.2372e+09
NEG6249	Taxifolin	9.534	303.051	[M-H]-	C15H12O7	Flavanones	CXQWRCVTCMQVQX-HUUCEWRRSA-N	O=C1C=2C(O)=CC(O)=CC2OC(C3=CC=C(O)C(O)=C3)C1O	C01617	---	HMDB0242509	Phenylpropanoids and polyketides	Flavonoids	3.07723e+08	3.49839e+08	3.17689e+08	3.01036e+08	3.06748e+08	2.82709e+08	2.75644e+08	3.02983e+08	2.7826e+08	3.21963e+08	2.67156e+08	2.88128e+08	1.74331e+09	1.54409e+09	1.4588e+09	1.20774e+09	1.2384e+09	1.53371e+09	6.3549e+08	6.64746e+08	5.95957e+08	7.04586e+08	5.63746e+08	5.30169e+08	1.10882e+09	1.21474e+09	1.04752e+09	1.11856e+09	8.92004e+08	1.05537e+09	1.79616e-16	3.10957e+08	2.22787e+07	9.09523e+06	7.16455	2.89023e+08
POS12022	(2R,3R,4S,5S,6R)-6-[[5-Hydroxy-4-(hydroxymethyl)-6-methylpyridin-3-yl]methoxymethyl]oxane-2,3,4,5-tetrol	4.658	332.134	[M+H]+	C14H21NO8	Pyridines and derivatives	ZWEVNIGTHQCGQT-UHFFFAOYSA-N	CC1=NC=C(COCC2OC(O)C(O)C(O)C2O)C(CO)=C1O	---	78298998	HMDB0242588	Organoheterocyclic compounds	Pyridines and derivatives	1.05332e+09	9.32023e+08	8.40038e+08	9.79161e+08	8.62062e+08	9.49157e+08	3.48794e+09	3.6467e+09	3.68726e+09	3.93321e+09	4.82314e+09	3.65716e+09	4.98262e+08	4.99311e+08	4.95321e+08	5.07396e+08	5.01512e+08	4.68893e+08	1.0857e+09	9.93664e+08	1002240594	1.00954e+09	9.94495e+08	1.03356e+09	2.76768e+09	3.56205e+09	3.70573e+09	2.79496e+09	2.97784e+09	2.8607e+09	1.62185e-17	9.3596e+08	7.80907e+07	3.18804e+07	8.34339	3.87257e+09
NEG6524	3-O-beta-D-Galactopyranosyl-L-arabinose	1.504	311.098	[M-H]-	C11H20O10	Organooxygen compounds	XSXQXHMPBBNYRD-ANYLNHRWSA-N	OC[C@H]1O[C@@H](O[C@H]2[C@@H](O)COC(O)[C@@H]2O)[C@H](O)[C@@H](O)[C@H]1O	C07560	131752477	HMDB0038854	Organic oxygen compounds	Organooxygen compounds	3.83421e+08	3.93399e+08	3.92145e+08	4.01353e+08	4.0052e+08	3.96953e+08	1.11899e+08	1.67436e+08	1.61655e+08	1.37107e+08	1.35856e+08	1.60833e+08	2.21602e+08	2.31139e+08	2.15225e+08	1.95e+08	1.78629e+08	2.21405e+08	5.06427e+08	5.15131e+08	5.24367e+08	2.46978e+08	5.28752e+08	4.82973e+08	9.97802e+07	1.13537e+08	1.33548e+08	1.07043e+08	1.07504e+08	1.04185e+08	3.25902e-12	3.94632e+08	6.6126e+06	2.69958e+06	1.67564	1.45798e+08
POS7807	3,3',4,5'-Tetrahydroxystilbene	9.518	245.081	[M+H]+	C14H12O4	Stilbenes	CDRPUGZCRXZLFL-OWOJBTEDSA-N	C1=CC(=C(C=C1/C=C/C2=CC(=CC(=C2)O)O)O)O	C05901	667639	HMDB0004215	Phenylpropanoids and polyketides	Stilbenes	1.86848e+06	1.25647e+06	669031	434251	333075	283751	3920.72	422616	478457	224081	254332	681674	7.09708e+08	7.11557e+08	740989567	6.5093e+08	7.44524e+08	6.75203e+08	4.93733e+08	4.93855e+08	5.2142e+08	5.08853e+08	5.05888e+08	4.61203e+08	838077	291216	1.23729e+06	407828	596109	570629	9.96346e-31	807509	630099	257237	78.03	344180
POS2225	1,2-Dihydronaphthalene	11.202	131.086	[M+CH3OH+H]+	C10H10	Naphthalenes	KEIFWROAQVVDBN-UHFFFAOYSA-N	C1CC2=CC=CC=C2C=C1	---	9938	HMDB0244076	Benzenoids	Naphthalenes	1.06433e+08	1.09472e+08	1.14518e+08	1.0935e+08	1.1892e+08	1.05727e+08	7.85392e+07	6.38448e+07	6.67862e+07	6.78535e+07	7.15078e+07	7.74543e+07	6.72975e+07	7.00858e+07	6.7552e+07	6.16281e+07	6.35858e+07	8.85212e+07	1.03158e+08	1.21391e+08	1.16961e+08	1.21069e+08	1.18124e+08	1.29803e+08	5.27908e+07	5.30571e+07	6.61239e+07	5.52244e+07	4.97625e+07	6.00262e+07	3.24835e-14	1.10737e+08	5.06754e+06	2.06881e+06	4.5762	7.09976e+07
POS16008	Isovitexin	8.93	433.112	[M+H]+	C21H20O10	Flavonoid C-glycosides	MYXNWGACZJSMBT-VJXVFPJBSA-N	C1=CC(=CC=C1C2=CC(=O)C3=C(O2)C=C(C(=C3O)[C@H]4[C@@H]([C@H]([C@@H]([C@H](O4)CO)O)O)O)O)O	C01714	162350	HMDB0253708	Lipids and lipid-like molecules	Fatty Acyls	3.89808e+09	4.10721e+09	4.09269e+09	4.02279e+09	3.99524e+09	4.09634e+09	1.27468e+08	1.27366e+08	1.27606e+08	1.31183e+08	1.37073e+08	1.28568e+08	7.72448e+09	7.98616e+09	7920712467	8.27563e+09	7.95219e+09	8.14971e+09	2.44277e+08	2.56668e+08	2.67822e+08	2.52046e+08	2.58006e+08	2.4726e+08	1.12411e+08	7.66673e+07	7.59052e+07	7.50976e+07	8.24233e+07	8.73982e+07	9.36197e-39	4.03539e+09	8.09695e+07	3.30557e+07	2.00648	1.29877e+08
POS21199	Rutin	8.812	611.161	[M+H]+	C27H30O16	Flavonoid O-glycosides	IKGXIBQEEMLURG-NVPNHPEKSA-N	C[C@H]1[C@@H]([C@H]([C@H]([C@@H](O1)OC[C@@H]2[C@H]([C@@H]([C@H]([C@@H](O2)OC3=C(OC4=CC(=CC(=C4C3=O)O)O)C5=CC(=C(C=C5)O)O)O)O)O)O)O)O	C05625	5280805	HMDB0003249	Phenylpropanoids and polyketides	Flavonoids	1.81048e+07	1.8985e+07	2.12028e+07	2.12676e+07	1.62609e+07	2.047e+07	2.03783e+08	1.99879e+08	2.00537e+08	1.99017e+08	2.09334e+08	2.03015e+08	2.14599e+06	2.70165e+06	2.93735e+06	2.28404e+06	1.49197e+06	921059	3.30296e+07	2.999e+07	3.03623e+07	2.85291e+07	3.10293e+07	3.06748e+07	4.04439e+07	1.74222e+07	1.93682e+07	1.48737e+07	1.5949e+07	3.53763e+07	3.9774e-29	1.93818e+07	1.97914e+06	807980	10.2113	2.02594e+08
POS1626	Betaine	1.355	118.086	[M+H]+	C5H11NO2	Amino acids and derivatives	KWIUHFFTVRNATP-UHFFFAOYSA-N	C[N+](C)(C)CC(=O)[O-]	C00719	247	HMDB0000043	Organic acids and derivatives	Carboxylic acids and derivatives	9.92378e+08	1.05131e+09	1.0755e+09	1.06954e+09	1.14621e+09	1.15353e+09	2.42221e+09	2.59615e+09	2.61299e+09	2.56301e+09	2.57193e+09	2.4987e+09	1.16627e+09	1.17069e+09	1.28531e+09	1.1468e+09	1.26053e+09	1.23043e+09	2.02089e+09	2.09766e+09	2.14409e+09	2.21321e+09	2.23446e+09	2.1324e+09	3.06629e+09	3.09695e+09	3.41073e+09	3.27904e+09	3.28636e+09	3.06414e+09	1.36488e-24	1.08141e+09	6.06776e+07	2.47715e+07	5.61096	2.54416e+09
NEG15436	UDP-glucose	1.959	565.048	[M-H]-	C15H24N2O17P2	Pyrimidine nucleotide sugars	HSCJRCZFDFQWRP-JZMIEXBBSA-N	O=C1N=C(O)C=CN1C2OC(COP(=O)(O)OP(=O)(O)OC3OC(CO)C(O)C(O)C3O)C(O)C2O	C00029	8629	HMDB0000286	Nucleosides, nucleotides, and analogues	Pyrimidine nucleotides	7.18956e+07	3.58925e+07	6.11756e+07	6.89845e+07	5.00496e+07	3.92422e+07	2.70069e+07	2.72184e+07	4.39603e+07	7.48359e+07	5.21139e+07	4.31433e+07	1.08552e+08	7.27695e+07	1.06096e+08	1.12952e+08	3.30717e+07	9.32407e+07	7.436e+07	1.42389e+08	3.78383e+07	1.48631e+07	3.14121e+07	2.14635e+07	15068467	1.4405e+07	1.08873e+07	1.58287e+07	1.07473e+07	1.00926e+07	0.00219713	5.454e+07	1.5204e+07	6.207e+06	27.8767	4.47131e+07
NEG13435	Raffinose	1.541	503.161	[M-H]-	C18H32O16	Oligosaccharides	MUPFEKGTMRGPLJ-BQCSWRFHSA-N	OCC1OC(OCC2OC(OC3(OC(CO)C(O)C3O)CO)C(O)C(O)C2O)C(O)C(O)C1O	C00492	10542	HMDB0003213	Organic oxygen compounds	Organooxygen compounds	4.04849e+07	4.36828e+07	4.59533e+07	3.63303e+07	3.36938e+07	4.37769e+07	2.02829e+07	6.48731e+07	4.31801e+07	6.67285e+07	5.47168e+07	2.3677e+07	1.29799e+07	1.6306e+07	1.69549e+07	7.23207e+06	5.24703e+06	7.93246e+06	9.70835e+07	5.04131e+07	1.02153e+08	4.59388e+07	9.69388e+07	1.05092e+08	3.85782e+07	1.43743e+07	4.1509e+07	5.18459e+07	5.88998e+07	6.98726e+07	9.86174e-06	4.06537e+07	4.77861e+06	1.95086e+06	11.7544	4.55764e+07
POS1850	2-Hydroxy-4-imino-2,5-cyclohexadienone	14.578	124.039	[M+H]+	C6H5NO2	Organonitrogen compounds	FYWMPJHTFWPBOS-UHFFFAOYSA-N	OC1=CC(=N)C=CC1=O	---	---	HMDB0031713	Organic nitrogen compounds	Organonitrogen compounds	8.96493e+07	7.59888e+07	6.56834e+07	7.00831e+07	8.31207e+07	5.59185e+07	1.37e+08	1.39809e+08	1.1284e+08	9.68344e+07	9.07978e+07	7.36501e+07	1.52629e+08	1.17309e+08	1.17506e+08	1.69168e+08	1.92306e+08	1.21392e+08	6.80808e+07	8.30717e+07	9.92076e+07	6.45458e+07	5.5685e+07	5.54624e+07	5.10564e+07	1.5568e+08	8.10546e+07	1.5672e+08	2.0859e+08	1.35679e+08	0.00126362	7.34073e+07	1.21769e+07	4.97119e+06	16.5881	1.08489e+08
POS3071	5-Hydroxy-4-oxo-L-norvaline	1.328	148.06	[M+H]+	C5H9NO4	Carboxylic acids and derivatives	FRTKOPTWTJLHNO-UHFFFAOYSA-N	NC(CC(=O)CO)C(O)=O	---	10219513	HMDB0246802	Organic acids and derivatives	Carboxylic acids and derivatives	7.17876e+09	7.54341e+09	7.57816e+09	7.38902e+09	7.54405e+09	7.7266e+09	1.47241e+10	1.45378e+10	1.43715e+10	1.52688e+10	1.35643e+10	1.48609e+10	5.14211e+09	4.97816e+09	5.74717e+09	5.08003e+09	5.04841e+09	5395305343	1.57918e+10	1.67164e+10	1.64004e+10	1.68059e+10	1.58277e+10	1.62839e+10	5.73723e+09	5.86964e+09	6.00396e+09	5.832e+09	5.78772e+09	5.7866e+09	2.2342e-28	7.49333e+09	1.87898e+08	7.67091e+07	2.50754	1.45546e+10
POS8318	Hexadecanamide	12.33	256.264	[M+H]+	C16H33NO	Fatty amides	HSEMFIZWXHQJAE-UHFFFAOYSA-N	CCCCCCCCCCCCCCCC(=O)N	---	69421	HMDB0012273	Lipids and lipid-like molecules	Fatty Acyls	9.48419e+06	4.2889e+08	4.52192e+08	4.31756e+08	4.39638e+08	4.4238e+08	7.57122e+06	1.11177e+08	1.35779e+08	1.43334e+08	1.40056e+08	1.48857e+08	3.91913e+06	2.20561e+08	2.52954e+08	2.56139e+08	2.49188e+08	2.66051e+08	4.68322e+06	2.22272e+08	2.71145e+08	2.68957e+08	2.64728e+08	2.68007e+08	8.83721e+06	2.36194e+08	2.801e+08	2.70567e+08	2.71699e+08	2.56457e+08	0.0163434	3.6739e+08	1.75531e+08	7.16604e+07	47.778	1.14462e+08
POS5362	Methyl trans-p-methoxycinnamate	8.49	193.086	[M+CH3OH+H]+	C11H12O3	Cinnamic acids and derivatives	VEZIKIAGFYZTCI-VMPITWQZSA-N	COC(=O)\C=C\C1=CC=C(OC)C=C1	---	641297	HMDB0030752	Phenylpropanoids and polyketides	Cinnamic acids and derivatives	2.79028e+08	3.32476e+08	3.48452e+08	3.77991e+08	3.51939e+08	3.5055e+08	2.20114e+09	2.09991e+09	2.07348e+09	2.16608e+09	2.13316e+09	2.05963e+09	5.47062e+08	5.40311e+08	5.63443e+08	5.37472e+08	5.54994e+08	5.53537e+08	6.33389e+07	1.02819e+08	1.05097e+08	9.8231e+07	1.07071e+08	1.01147e+08	2.66753e+08	5.0329e+08	5.39805e+08	5.36875e+08	5.29267e+08	5.49102e+08	4.49075e-28	3.40073e+08	3.32949e+07	1.35926e+07	9.79053	2.12223e+09
NEG2587	Ferulic acid	9.125	193.05	[M-H]-	C10H10O4	Hydroxycinnamic acids	KSEBMYQBYZTDHS-HWKANZROSA-N	O=C(O)C=CC1=CC=C(O)C(OC)=C1	C01494	445858	HMDB0000954	Phenylpropanoids and polyketides	Cinnamic acids and derivatives	4.71294e+07	5.23933e+07	4.36638e+07	4.1143e+07	4.75251e+07	4.56743e+07	6.2612e+06	5.45745e+07	1.01078e+07	1.71914e+07	1.55854e+07	1.96943e+07	3.63692e+07	5.28616e+07	5.27347e+07	5.17852e+07	5.48613e+07	1.13637e+08	1.3085e+07	8.92135e+06	9.05782e+06	1.09537e+08	1.28393e+07	3.67638e+06	8.02905e+08	8.4081e+08	8.22028e+08	5.34265e+08	7.85741e+08	8.42553e+08	2.03512e-18	4.62548e+07	3.82729e+06	1.56249e+06	8.27437	2.05691e+07
POS1360	Sorbic acid	13.635	113.06	[M+H]+	C6H8O2	Medium-chain fatty acids	WSWCOQWTEOXDQX-MQQKCMAXSA-N	CC=CC=CC(=O)O	---	643460	HMDB0029581	Lipids and lipid-like molecules	Fatty Acyls	3.51941e+08	2.5102e+08	3.01583e+08	2.38465e+08	1.23827e+08	2.36453e+08	3.09801e+09	4.76934e+09	7.27703e+09	4.16377e+09	3.40662e+09	5.2671e+09	3.43456e+09	4.53565e+09	4.90144e+09	8.08367e+08	6.97483e+08	2.16993e+09	1.20106e+09	9.7971e+08	6.00298e+08	7.3077e+08	9.33132e+08	6.36247e+08	4.17299e+08	2.01468e+08	3.24835e+08	1.86312e+08	1.57667e+08	5.71491e+07	2.03488e-07	2.50548e+08	7.65354e+07	3.12454e+07	30.5471	4.66365e+09
NEG10869	LPA(18:2)	13.495	433.236	[M-H]-	C21H39O7P	Glycerophospholipids	ZQTAMPRZFOOEEP-HZJYTTRNSA-N	CCCCC\C=C/C\C=C/CCCCCCCC(=O)OCC(O)COP(O)(O)=O	---	20835023	HMDB0007856	Lipids and lipid-like molecules	Glycerophospholipids	1.35202e+08	1.29405e+08	1.34553e+08	1.26695e+08	1.52666e+08	1.42741e+08	1.7813e+08	1.73031e+08	1.61487e+08	1.235e+08	1.53992e+08	1.34122e+08	6.75788e+07	7.22171e+07	1.45423e+08	6.07046e+08	7.85036e+08	9.27762e+08	1.85068e+08	1.91149e+08	1.79004e+08	3.64087e+08	5.91571e+07	1.3994e+08	9.73588e+07	1.00876e+08	1.7939e+08	2.92896e+08	3.75892e+08	4.08891e+08	0.0725605	1.36877e+08	9.50172e+06	3.87906e+06	6.94179	1.54044e+08
POS1715	Isoindoline	8.292	120.081	[M+NH4]+	C8H9N	Isoindoles and derivatives	GWVMLCQWXVFZCN-UHFFFAOYSA-N	C1NCC2=CC=CC=C12	---	422478	HMDB0253648	Organoheterocyclic compounds	Isoindoles and derivatives	1.2967e+09	1.35196e+09	1.30745e+09	1.3373e+09	1.34701e+09	1.51801e+09	4.17908e+09	4.52512e+09	4.41545e+09	4.27498e+09	4.47151e+09	4.36803e+09	6.52283e+09	7.04899e+09	6.50878e+09	6.70094e+09	7.04439e+09	6.89069e+09	1.7819e+09	1.9976e+09	2.04675e+09	2.16086e+09	2.12729e+09	1.94287e+09	7.92199e+09	8.51498e+09	8.87089e+09	8.70188e+09	8.4886e+09	8.60917e+09	7.72096e-29	1.35974e+09	8.06019e+07	3.29056e+07	5.92775	4.37236e+09
POS3806	cis-Caffeic acid	8.568	163.039	[M+H-H2O]+	C9H8O4	Hydroxycinnamic acids	QAIPRVGONGVQAS-RQOWECAXSA-N	O=C(O)C=Cc1ccc(O)c(O)c1	---	1549111	HMDB0003501	Phenylpropanoids and polyketides	Cinnamic acids and derivatives	2.32056e+10	2.31123e+10	2.52629e+10	2.4049e+10	2.41356e+10	2.48582e+10	2.18551e+10	2.18278e+10	2.06857e+10	2.29754e+10	2.17804e+10	2.18383e+10	8.86203e+09	8.21891e+09	8.70593e+09	8.20929e+09	7.69004e+09	8.1993e+09	1.89496e+10	1.8113e+10	1.69979e+10	1.88478e+10	1.57474e+10	1.84115e+10	1.75823e+10	1.68958e+10	1.65646e+10	1.69582e+10	1.63294e+10	1.73052e+10	1.87131e-21	2.41039e+10	8.60996e+08	3.515e+08	3.57201	2.18271e+10
NEG1455	Histidine	0.832	154.061	[M-H]-	C6H9N3O2	Amino acids and derivatives	HNDVDQJCIGZPNO-YFKPBYRVSA-N	C(C1=CN=CN1)[C@@H](C(=O)O)N	C00135	---	HMDB0000177	Organic acids and derivatives	Carboxylic acids and derivatives	248567	139363	3920.72	3920.72	203496	399873	3.56782e+07	3.45863e+07	3.54792e+07	3.22909e+07	3.32167e+07	3.38947e+07	5.12824e+07	5.95178e+07	5.01187e+07	5.32676e+07	5.14401e+07	5.54307e+07	1.03756e+07	1.09934e+07	1.09505e+07	1.37285e+07	9.33872e+06	1.12833e+07	1.79452e+08	1.77037e+08	1.933e+08	1.69421e+08	1.80256e+08	1.71291e+08	3.12067e-30	166523	152425	62227.3	91.5338	3.4191e+07
POS1162	1,2-Benzoquinone	14.429	109.029	[M+H]+	C6H4O2	Organooxygen compounds	WOAHJDHKFWSLKE-UHFFFAOYSA-N	O=C1C=CC=CC1=O	C02351	11421	HMDB0012133	Organic oxygen compounds	Organooxygen compounds	6.85245e+08	7.68072e+08	2.96481e+08	3.82176e+08	2.59913e+08	2.85146e+08	2.75956e+08	2.13574e+08	2.04302e+08	5.00365e+08	5.02178e+08	5.86477e+08	1.06054e+09	1.35956e+09	8.67198e+08	5.49989e+08	2.38225e+08	2.4647e+08	6.06835e+08	5.41945e+08	4.80731e+08	3.62411e+08	8.91689e+08	2.75195e+08	6.38824e+08	4.56827e+08	4.46341e+08	5.4153e+08	5.31368e+08	8.05182e+08	0.248546	4.46172e+08	2.22666e+08	9.09029e+07	49.9058	3.80475e+08
POS4047	3-Methoxytyramine	8.217	168.102	[M+H]+	C9H13NO2	Methoxyphenols	DIVQKHQLANKJQO-UHFFFAOYSA-N	COC1=C(O)C=CC(CCN)=C1	C05587	---	HMDB0000022	Benzenoids	Phenols	5.39189e+08	4.95659e+08	5.44556e+08	5.10805e+08	5.44076e+08	5.33651e+08	1.5365e+07	1.95437e+07	1.59945e+07	1.44829e+07	2.2709e+07	20251386	5.17616e+08	5.2102e+08	5.19403e+08	5.02986e+08	5.34109e+08	5.1298e+08	9.64178e+08	9.72145e+08	9.07739e+08	1.08615e+09	1.05483e+09	9.32074e+08	6.34258e+07	6.42728e+07	6.77755e+07	6.89007e+07	1.00994e+06	7.19858e+07	8.30643e-26	5.27989e+08	2.01556e+07	8.22849e+06	3.81743	1.80577e+07
POS950	GABA	1.503	104.071	[M+H]+	C4H9NO2	Amino acids and derivatives	BTCSSZJGUNDROE-UHFFFAOYSA-N	NCCCC(O)=O	C00334	---	HMDB0000112	Organic acids and derivatives	Carboxylic acids and derivatives	2.4822e+08	2.18143e+08	2.29312e+08	2.32966e+08	3.21507e+08	2.65912e+08	1.27489e+09	1.33974e+09	1.18894e+09	1.32827e+09	1.44593e+09	6.23787e+08	2.85597e+09	2.70991e+09	3.29505e+09	2.75839e+09	2.55251e+09	2.81834e+09	8.34281e+08	7.69853e+08	3.23415e+08	3.69919e+08	8.05503e+08	8.46817e+08	5.31307e+08	6.24373e+08	5.45996e+08	6.82755e+08	6.63722e+08	5.65663e+08	6.04305e-17	2.52676e+08	3.75757e+07	1.53402e+07	14.8711	1.20026e+09
POS3902	Tyrosine	3.849	165.055	[M+HFA+H]+	C9H11NO3	Amino acids and derivatives	OUYCCCASQSFEME-QMMMGPOBSA-N	N[C@@H](CC1=CC=C(O)C=C1)C(O)=O	C00082	---	HMDB0000158	Organic acids and derivatives	Carboxylic acids and derivatives	1.55296e+08	1.83255e+08	1.71136e+08	1.59057e+08	1.56643e+08	1.48577e+08	1.73556e+09	1.64102e+09	1.43796e+09	1.51056e+09	1.72344e+09	1.8667e+09	7.81391e+08	7.70107e+08	7.37492e+08	9.07718e+08	8.38452e+08	7.64827e+08	1.95074e+08	2.07294e+08	2.43166e+08	2.40072e+08	2.23324e+08	2.13893e+08	1553969026	1887182233	2.04463e+09	1.61999e+09	1.40539e+09	1.52277e+09	3.47874e-18	1.62327e+08	1.26259e+07	5.15448e+06	7.77801	1.65254e+09
NEG2864	Sebacic acid	10.186	201.112	[M-H]-	C10H18O4	Medium-chain fatty acids	CXMXRPHRNRROMY-UHFFFAOYSA-N	C(CCCCC(=O)O)CCCC(=O)O	C08277	5192	HMDB0000792	Lipids and lipid-like molecules	Fatty Acyls	7.16384e+07	7.46112e+07	8.30695e+07	7.19083e+07	7.22585e+07	7.6938e+07	1.3371e+08	1.28836e+08	1.27626e+08	1.31065e+08	126745763	1.35823e+08	7.6855e+07	9.11997e+07	8.30261e+07	8.14859e+07	7.60171e+07	7.84317e+07	4.43862e+07	5.15119e+07	56791695	6.03791e+07	4.7631e+07	4.53491e+07	1.44929e+08	1.60673e+08	1.39326e+08	1.5297e+08	1.30023e+08	1.48625e+08	4.81354e-19	7.50706e+07	4.4129e+06	1.80156e+06	5.87833	1.30634e+08
POS8765	Octadeca-9,12-dienal	12.494	265.253	[M+H]+	C18H32O	Fatty Acyls	HXLZULGRVFOIDK-UHFFFAOYSA-N	CCCCCC=CCC=CCCCCCCCC=O	---	520201	HMDB0247717	Lipids and lipid-like molecules	Fatty Acyls	1.40223e+07	4.34426e+07	4.62878e+07	4.87408e+07	4.45927e+07	4.92343e+07	1.24815e+07	2.5156e+07	1.60394e+07	1.66937e+07	2.2065e+07	2.93349e+07	2.17644e+07	4.81071e+07	4.24691e+07	4.63708e+07	4.46685e+07	4.65726e+07	2.67925e+07	4.95061e+07	4.71944e+07	7.25875e+07	6.64376e+07	5.88731e+07	7.19025e+06	3.74845e+07	2.35008e+07	3.21675e+07	3.56859e+07	3.54573e+07	0.00069108	4.10534e+07	1.34338e+07	5.48432e+06	32.7227	2.02951e+07
POS20902	8-[4,5-Dihydroxy-6-(hydroxymethyl)-3-[3,4,5-trihydroxy-6-(hydroxymethyl)oxan-2-yl]oxyoxan-2-yl]-5,7-dihydroxy-2-(4-hydroxyphenyl)chromen-4-one	8.685	595.164	[M+H]+	C27H30O15	Flavonoid C-glycosides	FYTOTHFWELWOCG-UHFFFAOYSA-N	OCC1OC(OC2C(O)C(O)C(CO)OC2C3=C4OC(=CC(=O)C4=C(O)C=C3O)C5=CC=C(O)C=C5)C(O)C(O)C1O	---	14427440	---	Phenylpropanoids and polyketides	Flavonoids	1.45666e+08	3.30967e+08	1.43948e+07	5.93088e+06	2.70906e+07	2.97635e+07	4.70087e+07	6.09227e+07	5.52326e+07	6.06768e+07	5.66297e+07	6.76989e+07	1.78283e+08	1.80027e+08	1.66334e+08	1.81962e+08	1.69067e+08	1.84934e+08	2.47234e+06	1.0659e+06	207225	919241	1.32062e+06	332538	1.23954e+07	1.27054e+07	2.44122e+06	1.89705e+07	1.5237e+07	1.49249e+07	0.000107169	9.23021e+07	1.27673e+08	5.21222e+07	138.321	5.80282e+07
NEG1290	N-lactoyl-Glycine	0.895	146.045	[M-H]-	C5H9NO4	Carboxylic acids and derivatives	CLNVOWMDSFOIPV-VKHMYHEASA-N	C[C@H](O)C(=O)NCC(O)=O	---	101947384	HMDB0062183	Organic acids and derivatives	Carboxylic acids and derivatives	2.32385e+09	2.22234e+09	2.34598e+09	2.4301e+09	2.30718e+09	2.42887e+09	1.19279e+10	1.13621e+10	1.09515e+10	1.19525e+10	1.21854e+10	1.28539e+10	2.45494e+09	2.57855e+09	2.57183e+09	2.20106e+09	2.35283e+09	2.62744e+09	1.17477e+10	1.07677e+10	1.01738e+10	1.08582e+10	9.61627e+09	9.93393e+09	5.14752e+09	5.1586e+09	4.90038e+09	5.27181e+09	4.50861e+09	5.0463e+09	8.40792e-24	2.34306e+09	7.89662e+07	3.22378e+07	3.37022	1.18722e+10
POS16714	Astragalin	9.217	449.109	[M+H]+	C21H20O11	Flavonoid O-glycosides	JPUKWEQWGBDDQB-QSOFNFLRSA-N	C1=CC(=CC=C1C2=C(C(=O)C3=C(C=C(C=C3O2)O)O)O[C@H]4[C@@H]([C@H]([C@@H]([C@H](O4)CO)O)O)O)O	C12249	5282102	HMDB0037429	Phenylpropanoids and polyketides	Flavonoids	2.41431e+08	3.06675e+08	4.24054e+08	4.20276e+08	2.85631e+08	2.96531e+08	2.93033e+09	3.05814e+09	2.18573e+09	3.14321e+09	2.16732e+09	2.31098e+09	3.6951e+07	5.8403e+07	5.18935e+07	6.38167e+07	5.00026e+07	5.19776e+07	1.1415e+09	1.11694e+09	1.17465e+09	1.13395e+09	1.29925e+09	1.2393e+09	6.84214e+08	7.27825e+08	1.05094e+09	1.00096e+09	8.00061e+08	5.62986e+07	2.1091e-14	3.291e+08	7.54564e+07	3.0805e+07	22.9281	2.63262e+09
POS9545	8,12-Octadecadienoic acid	12.309	281.248	[M+H]+	C18H32O2	Fatty Acyls	FVIFMUSFIUXENC-UHFFFAOYSA-N	CCCCCC=CCCC=CCCCCCCC(O)=O	---	122193	HMDB0247466	Lipids and lipid-like molecules	Fatty Acyls	2.52184e+07	1.09997e+08	9.76366e+07	7.6825e+07	1.15038e+08	1.24552e+08	4.2824e+07	4.36164e+08	6.43207e+08	7.1256e+08	5.15631e+08	4.05814e+08	5.73087e+07	3.32816e+08	3.03101e+08	1.41756e+08	2.65277e+08	2.77409e+08	3.96739e+07	2.68145e+08	1.22987e+08	1.59275e+08	2.15572e+08	2.46178e+08	3.11127e+07	5.67561e+08	2.68454e+08	3.44618e+08	4.34819e+08	3.47405e+08	0.00218924	9.15444e+07	3.64275e+07	1.48715e+07	39.7922	4.59367e+08
POS6944	1,3-Dicyclohexylurea	11.615	225.196	[M+H]+	C13H24N2O	Ureas	ADFXKUOMJKEIND-UHFFFAOYSA-N	C1CCC(CC1)NC(=O)NC2CCCCC2	---	4277	HMDB0244166	Organic acids and derivatives	Organic carbonic acids and derivatives	2.91189e+08	2.89451e+08	2.97516e+08	3.00346e+08	3.11011e+08	2.97123e+08	2.8035e+08	2.88458e+08	2.86306e+08	3.04684e+08	2.88055e+08	2.97906e+08	3.1313e+08	3.07927e+08	3.1805e+08	3.18433e+08	3.18271e+08	3.30035e+08	3.14185e+08	3.26032e+08	3.37207e+08	3.26964e+08	3.43614e+08	3.32678e+08	2.59676e+08	2.59864e+08	2.72373e+08	2.66093e+08	2.75932e+08	2.74577e+08	1.38055e-11	2.97773e+08	7.68074e+06	3.13565e+06	2.5794	2.9096e+08
POS1999	3-(Hydroxymethyl)furan-2-carbaldehyde	1.361	127.039	[M+H]+	C6H6O3	Organooxygen compounds	CETXOEGRUBXUAL-UHFFFAOYSA-N	OCC1=C(OC=C1)C=O	---	16730373	HMDB0246148	Organic oxygen compounds	Organooxygen compounds	1.87326e+09	2.08571e+09	2.02128e+09	2.19338e+09	2.02637e+09	2.12944e+09	1.8501e+09	1.47237e+09	1.70628e+09	1.92894e+09	1.73162e+09	1.77256e+09	1.04129e+09	1.16106e+09	1.24385e+09	1.10943e+09	9.36617e+08	1.00564e+09	1.4449e+09	1.5149e+09	1.65679e+09	1.9145e+09	1.6662e+09	1.90933e+09	1.96745e+09	2.05451e+09	2.00655e+09	1.99929e+09	2.22122e+09	2.02766e+09	1.65285e-11	2.05491e+09	1.10111e+08	4.49527e+07	5.35844	1.74364e+09
NEG16250	LPI(18:1)	13.496	597.306	[M-H]-	C27H51O12P	Glycerophospholipids	UGDOFRYHDCDVHD-FRWBGTIISA-N	CCCCCCCC\C=C/CCCCCCCC(=O)OC[C@@H](O)COP(O)(=O)O[C@H]1[C@H](O)[C@@H](O)[C@H](O)[C@@H](O)[C@H]1O	---	---	HMDB0061693	Lipids and lipid-like molecules	Glycerophospholipids	8.43077e+07	8.48223e+07	8.77197e+07	6.67563e+07	4.26122e+07	2.21354e+07	2.16228e+07	8.32235e+06	1.46802e+07	1.5491e+07	1.24162e+07	7.33484e+06	1.80446e+07	9.55746e+06	3.13438e+07	5.03779e+07	2.64515e+07	5.58806e+07	4.44979e+07	8.63474e+07	4.63984e+07	3.8372e+07	3.11663e+07	2.94144e+07	4.16618e+07	4.35993e+07	2.82888e+07	3.05647e+07	1.64257e+07	1.27661e+07	0.000809454	6.47256e+07	2.69188e+07	1.09896e+07	41.5892	1.33112e+07
NEG8676	3-O-Feruloylquinic acid	8.986	367.103	[M-H]-	C17H20O9	Cyclic alcohols and derivatives	RAGZUCNPTLULOL-KJJWLSQTSA-N	COC1=C(C=CC(=C1)/C=C/C(=O)O[C@@H]2C[C@@](C[C@H]([C@H]2O)O)(C(=O)O)O)O	C02572	9799386	HMDB0030669	Organic oxygen compounds	Organooxygen compounds	3.54319e+08	3.12049e+08	2.8694e+08	3.1069e+08	3.37831e+08	3.0036e+08	1.28733e+09	1.24327e+09	1.14826e+09	1.13183e+09	1.15444e+09	1.22701e+09	6.95177e+08	7.52509e+08	7.06638e+08	6.59227e+08	6.39814e+08	1.0875e+09	7.99393e+08	8.6195e+08	7.49378e+08	3.1822e+08	7.43131e+08	7.10275e+08	2.01824e+09	2.06089e+09	1.85962e+09	1.70308e+09	1.6521e+09	1.83486e+09	2.25445e-15	3.17031e+08	2.47848e+07	1.01184e+07	7.81778	1.19869e+09
NEG2964	N-Methylcalystegine C1	2.829	204.087	[M-H]-	C8H15NO5	Tropane alkaloids	XTMAEPUCHRMBTC-UHFFFAOYSA-N	CN1C2C(O)CC1(O)C(O)C(O)C2O	---	101415075	HMDB0036394	Alkaloids and derivatives	Tropane alkaloids	6.48136e+08	7.14719e+08	7.21358e+08	7.22309e+08	6.98782e+08	6.99105e+08	4.31046e+08	5.62295e+08	5.24831e+08	5.75116e+08	5.66785e+08	5.27932e+08	3.50547e+08	3.93454e+08	3.91096e+08	3.49587e+08	3.49684e+08	3.78619e+08	3.30811e+08	4.0306e+08	3.92849e+08	1.32948e+08	3.87338e+08	4.09356e+08	4.39976e+08	7.03803e+08	6.56469e+08	6.5063e+08	6.32383e+08	6.7523e+08	2.9879e-09	7.00735e+08	2.77827e+07	1.13422e+07	3.96479	5.31334e+08
NEG20329	PS(22:6(4Z,7Z,10Z,13Z,16Z,19Z)/18:0)	12.412	834.527	[M-H]-	C46H78NO10P	Phosphatidylserines	YZPDRIODLGOXPQ-VQXQEPRVSA-N	[H][C@](N)(COP(O)(=O)OC[C@@]([H])(COC(=O)CC\C=C/C\C=C/C\C=C/C\C=C/C\C=C/C\C=C/CC)OC(=O)CCCCCCCCCCCCCCCCC)C(O)=O	---	52925937	HMDB0012444	Lipids and lipid-like molecules	Glycerophospholipids	6.70897e+06	4.58556e+06	3.91743e+06	3.76201e+06	2.22907e+06	4.85065e+06	2.63184e+06	9.40956e+06	3.88703e+06	6.61708e+06	5.45406e+06	8.74266e+06	3.57584e+07	3.05227e+07	2.86958e+07	2.3551e+07	4.77909e+07	3.21013e+07	4.29413e+06	3.44896e+06	7.05611e+06	1.21142e+07	4.59248e+06	2.99568e+06	7.06854e+06	1.23448e+07	4.34403e+06	3.53533e+06	7.21888e+06	1.10413e+07	6.03244e-11	4.34228e+06	1.4766e+06	602818	34.0051	6.1237e+06
POS3025	1H-Indene-1,2(3H)-dione	8.81	147.044	[M+H]+	C9H6O2	Indanes	WFFZGYRTVIPBFN-UHFFFAOYSA-N	O=C1CC2=CC=CC=C2C1=O	---	123358	HMDB0244733	Benzenoids	Indanes	1.02397e+09	9.74573e+08	9.84738e+08	9.48129e+08	1.0201e+09	9.56753e+08	5.19776e+08	8.00718e+08	5.17282e+08	5.00047e+08	5.48111e+08	5.39419e+08	7.41155e+08	7.12881e+08	6.89429e+08	7.07032e+08	7.45442e+08	6.72214e+08	2.67801e+08	9.39712e+08	9.55792e+08	1.03218e+09	1.03289e+09	1.00708e+09	2.45301e+08	1.34564e+09	1.339e+09	1.27149e+09	1.37093e+09	1.32085e+09	0.00381264	9.8471e+08	3.16742e+07	1.2931e+07	3.2166	5.70892e+08
NEG1966	Aconitic acid	3.19	173.008	[M-H]-	C6H6O6	Tricarboxylic acids and derivatives	GTZCVFVGUGFEME-IWQZZHSRSA-N	O=C(O)C=C(C(=O)O)CC(=O)O	C00417	643757	HMDB0000072	Organic acids and derivatives	Carboxylic acids and derivatives	3.9174e+08	8.3896e+08	9.99889e+08	1.03191e+09	8.91341e+08	9.77904e+08	1.23389e+09	1.21621e+09	1.31311e+09	1.94985e+09	1.15363e+09	1.63886e+09	3.18118e+09	2.48296e+09	1.47257e+09	2.64873e+09	2.00836e+09	2.56676e+09	2.97157e+08	6.37642e+08	6.58425e+08	1.59761e+08	7.88203e+08	8.1187e+08	4.70018e+09	4.81418e+09	4.59285e+09	4.68112e+09	3.61067e+09	4.62963e+09	5.9398e-15	8.5529e+08	2.38152e+08	9.72252e+07	27.8446	1.41759e+09
NEG4628	D-Glucose 2-phosphate	0.925	259.022	[M-H]-	C6H13O9P	Organooxygen compounds	GBXZONVFWYCRPT-UHFFFAOYSA-N	OCC(O)C(O)C(O)C(OP(O)(O)=O)C=O	---	4626994	HMDB0247860	Organic oxygen compounds	Organooxygen compounds	2.78591e+08	2.93097e+08	2.97972e+08	2.7928e+08	2.80761e+08	2.98713e+08	2.32546e+08	2.44684e+08	2.31782e+08	2.41121e+08	2.4576e+08	2.36285e+08	2.93997e+08	3.03982e+08	2.60549e+08	2.47011e+08	2.72027e+08	3.00508e+08	1.20631e+09	1.2247e+09	1.17493e+09	1.52169e+09	1.21343e+09	1.14916e+09	3.32604e+08	3.0106e+08	2.97507e+08	3.07092e+08	2.76875e+08	3.29842e+08	1.78334e-20	2.88069e+08	9.56163e+06	3.90352e+06	3.31922	2.38696e+08
POS8515	Leucyl-Glutamine	4.482	260.161	[M+H]+	C11H21N3O4	Carboxylic acids and derivatives	JYOAXOMPIXKMKK-UHFFFAOYSA-N	CC(C)CC(N)C(=O)NC(CCC(N)=O)C(O)=O	---	4305457	HMDB0028927	Organic acids and derivatives	Carboxylic acids and derivatives	2.3479e+06	301497	612615	537949	1.18888e+06	1.13794e+06	3.74908e+07	3.67006e+07	3.1727e+07	4.02244e+07	4.00823e+07	4.09543e+07	2.43789e+07	3.0707e+07	3.23999e+07	2.94544e+07	3.43527e+07	2.79376e+07	4.61875e+06	5.40863e+06	4.29324e+06	5.38433e+06	2.95179e+06	4.10773e+06	1.308e+08	1.44708e+08	1.44169e+08	1.50365e+08	1.66852e+08	1.41272e+08	1.0401e-24	1.02113e+06	737606	301126	72.2343	3.78632e+07
POS4369	Bicifadine	12.4	174.128	[M+H]+	C12H15N	Piperidines	OFYVIGTWSQPCLF-UHFFFAOYSA-N	CC1=CC=C(C=C1)C12CC1CNC2	---	47953	HMDB0249183	Organoheterocyclic compounds	Piperidines	6.67665e+07	6.69824e+07	7.11628e+07	7.20532e+07	6.00649e+07	6.55225e+07	7.09689e+07	6.91991e+07	7.43286e+07	6.72316e+07	7.22816e+07	7.10108e+07	8.18697e+07	8.05485e+07	1.03279e+08	7.25679e+07	1.10802e+08	9.18368e+07	9.63839e+07	1.06225e+08	9.98417e+07	1.00826e+08	9.76102e+07	9.40363e+07	8.14479e+07	6.58732e+07	7.98634e+07	6.84427e+07	7.68424e+07	7.12962e+07	2.62302e-07	6.7092e+07	4.31615e+06	1.76206e+06	6.43318	7.08368e+07
NEG5982	13-Hydroxyoctadeca-9,12-dienoic acid	12.524	295.228	[M-H]-	C18H32O3	Fatty Acyls	KJXHHTPQSFDEKB-UHFFFAOYSA-N	CCCCCC(O)=CCC=CCCCCCCCC(O)=O	---	125660	HMDB0244510	Lipids and lipid-like molecules	Fatty Acyls	3.90896e+07	4.07115e+07	4.00123e+07	4.07026e+07	3.71091e+07	4.19037e+07	1.0916e+08	1.20363e+08	1.13864e+08	1.27506e+08	1.19859e+08	1.05379e+08	9.48114e+07	9.88721e+07	1.03063e+08	9.02276e+07	8.88562e+07	1.04442e+08	1.2593e+08	1.32514e+08	1.36679e+08	5.98602e+08	1.48664e+08	1.50973e+08	4.80237e+08	5.29578e+08	5.51011e+08	5.24282e+08	4.57555e+08	5.52378e+08	4.40947e-09	3.99215e+07	1.6597e+06	677572	4.15742	1.16022e+08
POS2384	L-Aspartic acid	1.285	134.045	[M+H]+	C4H7NO4	Amino acids and derivatives	CKLJMWTZIZZHCS-REOHCLBHSA-N	C([C@@H](C(=O)O)N)C(=O)O	C00049	5960	HMDB0000191	Organic acids and derivatives	Carboxylic acids and derivatives	5.23498e+08	5.68795e+08	5.37574e+08	5.50387e+08	5.7075e+08	5.52533e+08	4.66599e+08	4.33654e+08	4.55025e+08	4.87834e+08	4.29927e+08	4.74531e+08	1.39918e+09	1.39381e+09	1.52646e+09	1.42806e+09	1.3199e+09	1.43243e+09	1.84105e+09	2.03362e+09	1995626169	1.90904e+09	1.97602e+09	1.9654e+09	2.40106e+08	2.3995e+08	2.26289e+08	2.50537e+08	2.396e+08	2.57721e+08	1.34782e-29	5.50589e+08	1.81385e+07	7.40501e+06	3.29438	4.57929e+08
POS3951	Methioninesulfoxide	1.355	166.053	[M+H]+	C5H11NO3S	Alpha amino acids	QEFRNWWLZKMPFJ-UHFFFAOYSA-N	O=C(O)C(N)CCS(=O)C	---	---	---	---	---	1.08548e+08	1.09297e+08	1.1475e+08	1.26417e+08	1.15545e+08	1.12401e+08	9.0153e+08	9.3386e+08	8.90854e+08	9.10934e+08	8.89394e+08	9.18034e+08	1.9108e+08	2.02495e+08	2.04233e+08	1.91903e+08	2.12999e+08	2.05351e+08	4.85184e+08	4.86109e+08	4.70118e+08	5.19131e+08	4.87921e+08	4.98952e+08	7.05496e+08	6.91553e+08	7.51555e+08	7.27582e+08	7.31426e+08	7.34001e+08	4.36681e-33	1.14493e+08	6.48175e+06	2.64616e+06	5.66126	9.07434e+08
POS8461	Rhapontigenin	9.149	259.096	[M+H]+	C15H14O4	Stilbenes	PHMHDRYYFAYWEG-NSCUHMNNSA-N	COC1=C(C=C(C=C1)/C=C/C2=CC(=CC(=C2)O)O)O	---	5320954	HMDB0031842	Phenylpropanoids and polyketides	Stilbenes	992104	385677	900468	341757	298917	2.3183e+06	7.41583e+06	6.85435e+06	7.27468e+06	7.58768e+06	1.00871e+06	8.16419e+06	3.99893e+08	3.83974e+08	4.09419e+08	3.87173e+08	3.68558e+08	3.82825e+08	2.1616e+08	2.15359e+08	2.09984e+08	2.21288e+08	2.17e+08	2.16362e+08	6.91906e+07	7.04792e+07	8.29592e+07	6.90712e+07	7.26789e+07	7.20703e+07	1.45743e-33	872870	768518	313746	88.045	6.38424e+06
NEG5040	2'4'-Dihydroxy-4-methoxychalcone	11.937	269.082	[M-H]-	C16H14O4	2'-Hydroxychalcones	ADRQFDIWPRFKSP-RUDMXATFSA-N	O=C(C=CC1=CC=C(OC)C=C1)C2=CC=C(O)C=C2O	---	5711223	---	Phenylpropanoids and polyketides	Linear 1,3-diarylpropanoids	44594.6	43773.2	118134	43382.5	110641	56594.7	9.86795e+08	9.63917e+08	8.86524e+08	9.65558e+08	9.26481e+08	9.32404e+08	133337	135569	36776.2	190615	270806	128880	381145	74744.5	3920.72	3.77209e+06	21682	351689	1.40702e+08	1.33254e+08	1.37968e+08	1.33852e+08	1.21319e+08	1.32715e+08	2.09687e-34	69519.9	35181.3	14362.7	50.6061	9.43613e+08
POS1749	m-Ethyl_toluene	9.671	121.101	[M+H]+	C9H12	Benzene and substituted derivatives	ZLCSFXXPPANWQY-UHFFFAOYSA-N	[H]C1=C([H])C(=C([H])C(=C1[H])C([H])([H])C([H])([H])[H])C([H])([H])[H]	C14522	12100	HMDB0059848	Benzenoids	Benzene and substituted derivatives	3.49586e+08	3.89666e+08	3.93293e+08	4.04103e+08	3.70968e+08	3.71392e+08	1.01278e+09	1.02484e+09	8.72242e+08	9.59701e+08	1.14746e+09	1.0721e+09	3.98872e+07	3.97792e+07	7.46469e+07	1.12584e+08	1.03321e+08	1.06728e+08	1.26289e+08	1.39724e+08	1.51264e+08	1.34912e+08	1.41425e+08	7.7113e+07	3.95238e+07	2.09035e+07	1.30339e+07	3.41915e+07	2.89864e+07	4.10059e+07	7.6553e-23	3.79835e+08	1.96552e+07	8.02421e+06	5.17468	1.01486e+09
NEG1077	Sesamol	8.751	137.023	[M-H2O-H]-	C7H6O3	Benzodioxoles	LUSZGTFNYDARNI-UHFFFAOYSA-N	OC1=CC2=C(OCO2)C=C1	C10832	68289	HMDB0033812	Organoheterocyclic compounds	Benzodioxoles	2.13381e+08	205865739	4.15276e+07	1.93149e+08	1.68708e+08	1.67151e+08	1.7845e+08	1.96572e+08	1.69682e+08	1.41055e+08	1.82209e+08	1.80139e+08	6.03948e+08	6.03208e+08	5.46451e+08	5.14287e+08	5.14292e+08	5.6667e+08	3.54725e+08	3.7429e+08	3.93148e+08	9.23057e+08	3.43761e+08	3.35557e+08	2.25903e+08	2.52457e+08	2.23139e+08	2.04344e+08	2.33449e+08	1.94087e+08	1.11361e-06	1.64964e+08	6.33513e+07	2.58631e+07	38.4032	1.74684e+08
NEG2717	Syringic acid	9.066	197.045	[M-H]-	C9H10O5	Hydroxybenzoic acid derivatives	JMSVCTWVEWCHDZ-UHFFFAOYSA-N	O=C(O)C1=CC(OC)=C(O)C(OC)=C1	C10833	10742	HMDB0002085	Benzenoids	Benzene and substituted derivatives	1.30633e+08	1.21734e+08	1.31619e+08	1.26326e+08	1.25543e+08	1.07385e+08	1.68037e+08	1.46998e+08	1.45066e+08	1.43586e+08	1.48448e+08	1.39654e+08	1.73667e+07	2.72671e+07	2.01818e+07	2.76709e+07	2.37761e+07	3.31618e+07	7.75109e+07	8.41773e+07	7.22115e+07	6.80751e+07	6.89368e+07	6.36006e+07	1.38129e+08	1.49324e+08	1.28159e+08	1.36332e+08	1.23554e+08	1.25722e+08	4.59023e-19	1.23873e+08	8.84227e+06	3.60984e+06	7.13815	1.48632e+08
POS9148	gamma-Camphorene	12.007	273.257	[M+H]+	C20H32	Prenol lipids	OIRFZVJHADZVMD-UHFFFAOYSA-N	CC(C)=CCCC(=C)C1CCC=C(CCC=C(C)C)C1	---	5315649	HMDB0036853	Lipids and lipid-like molecules	Prenol lipids	3.0479e+08	3.04124e+08	3.49644e+08	3.62148e+08	3.48838e+08	3.36011e+08	3920.72	3920.72	3920.72	3920.72	3920.72	3920.72	3920.72	3920.72	143568	3920.72	3920.72	3920.72	1.3533e+07	1.66494e+07	1.10104e+07	1.26803e+07	1.31896e+07	1.37699e+07	346708	443237	165346	395128	3920.72	3920.72	1.22995e-27	3.34259e+08	2.45218e+07	1.0011e+07	7.33616	3920.72
NEG11969	Quercetin 3-O-alpha-D-galactoside	9.066	463.089	[M-H]-	C21H20O12	Flavonoids	OVSQVDMCBVZWGM-FOZFMQHWSA-N	OC[C@@H]1O[C@@H](OC2=C(OC3=C(C(O)=CC(O)=C3)C2=O)C2=CC(O)=C(O)C=C2)[C@@H](O)[C@H](O)[C@@H]1O	---	25079947	HMDB0302881	Phenylpropanoids and polyketides	Flavonoids	1.65e+08	1.50815e+08	1.46558e+08	1.61e+08	1.56859e+08	1.21377e+08	2.06794e+09	1.96075e+09	1.90657e+09	1.81949e+09	1.87191e+09	1.8693e+09	1.43935e+07	1.25142e+07	1.86264e+07	1.84421e+07	1.14843e+07	3.80293e+07	3.8779e+08	3.78982e+08	3.55826e+08	1.52352e+08	3.38885e+08	3.37074e+08	1.04997e+09	1.27695e+09	1.06645e+09	9.45268e+08	9.3749e+08	9.60875e+08	2.82518e-24	1.50268e+08	1.56487e+07	6.38856e+06	10.4139	1.91599e+09
NEG6181	2',4',5,7,8-Pentahydroxyisoflavone	10.234	301.035	[M-H]-	C15H10O7	Isoflavonoids	LOLNVJIGYUJCIY-UHFFFAOYSA-N	OC1=CC(O)=C(C=C1)C1=COC2=C(C(O)=CC(O)=C2O)C1=O	---	44257373	HMDB0033264	Phenylpropanoids and polyketides	Isoflavonoids	3.07517e+08	3.05528e+08	3.12861e+08	2.84184e+08	2.85766e+08	3.03671e+08	1.88136e+09	1.95283e+09	1.89392e+09	1.88068e+09	1.9552e+09	1.70646e+09	4.32904e+08	4.57665e+08	4.66766e+08	3.9716e+08	3.8888e+08	4.15257e+08	6.26106e+08	6.33498e+08	6.61585e+08	8.99989e+08	6.48486e+08	5.74325e+08	2.92115e+09	3.11921e+09	2.98044e+09	3.09689e+09	2.83723e+09	3.04937e+09	4.85137e-28	2.99921e+08	1.19888e+07	4.8944e+06	3.99731	1.87841e+09
POS1624	3-Amino-2,2-dimethylpropanoic acid	1.502	118.086	[M+H]+	C5H11NO2	Carboxylic acids and derivatives	DGNHGRLDBKAPEH-UHFFFAOYSA-N	CC(C)(CN)C(O)=O	---	95739;36689718	HMDB0245805	Organic acids and derivatives	Carboxylic acids and derivatives	8.59418e+08	7.91536e+08	8.62846e+08	8.73512e+08	8.43097e+08	9.75016e+08	3.7812e+09	3.94118e+09	3.74288e+09	4.06509e+09	4.15856e+09	3.88818e+09	3.24023e+09	2.85398e+09	3.44925e+09	3.1877e+09	3.24762e+09	3.27345e+09	1.45099e+09	1.5594e+09	1.62502e+09	1.45531e+09	1.54202e+09	1.43554e+09	4.05974e+09	4.3953e+09	4.51171e+09	4.37902e+09	4.1256e+09	4.47388e+09	1.00232e-24	8.67571e+08	6.00813e+07	2.45281e+07	6.92524	3.92951e+09
NEG3487	Diethyl phthalate	11.317	221.082	[M-H]-	C12H14O4	Benzoic acid esters	FLKPEMZONWLCSK-UHFFFAOYSA-N	CCOC(=O)C1=CC=CC=C1C(=O)OCC	C14175	6781	HMDB0094660	Benzenoids	Benzene and substituted derivatives	3.40449e+08	3.84821e+08	3.56934e+08	3.86447e+08	3.82858e+08	3.50484e+08	3.73537e+08	4.60727e+08	4.17461e+08	4.1392e+08	4.29086e+08	4.33536e+08	4.24248e+08	4.96877e+08	4.6037e+08	3.86952e+08	3.98151e+08	5.03132e+08	4.2614e+08	4.48182e+08	4.13469e+08	8.26684e+08	3.9284e+08	4.14468e+08	4.15518e+08	4.53205e+08	4.18375e+08	4.63503e+08	4.33506e+08	4.48269e+08	0.166584	3.66999e+08	2.01312e+07	8.21851e+06	5.48535	4.21378e+08
POS9452	alpha-Eleostearic acid	11.798	279.232	[M+H-H2O]+	C18H30O2	Fatty Acyls	CUXYLFPMQMFGPL-UHFFFAOYSA-N	CCCCC=CC=CC=CCCCCCCCC(O)=O	C08315	93077	HMDB0248208	Lipids and lipid-like molecules	Fatty Acyls	4.61898e+07	5.6089e+07	5.47665e+07	5.27467e+07	5.49057e+07	4.76094e+07	3.39877e+07	5.40718e+07	2.88455e+07	7.01936e+07	6.66817e+07	6.1005e+07	1.19826e+08	9.16946e+07	1.16176e+08	8.95422e+07	9.36186e+07	9.75891e+07	1.31958e+08	1.26563e+08	1.37849e+08	1.96694e+08	196964449	1.34876e+08	1.6984e+08	1.18878e+08	1.1856e+08	1.09375e+08	1.09996e+08	1.13268e+08	6.3459e-09	5.20512e+07	4.15678e+06	1.697e+06	7.98595	5.24642e+07
NEG7198	(2Z)-4,6-dihydroxy-2-[(4-hydroxy-3,5-dimethoxyphenyl)methylidene]-1-benzofuran-3-one	11.362	329.066	[M-H]-	C17H14O7	Aurone flavonoids	LOVMOOUQHWMIHZ-RZNTYIFUSA-N	O=C1C(OC=2C=C(O)C=C(O)C12)=CC=3C=C(OC)C(O)=C(OC)C3	---	6476406	---	Phenylpropanoids and polyketides	Aurone flavonoids	5.19879e+06	6.02882e+06	7.15072e+06	5.37071e+06	5.76251e+06	6.43609e+06	8.88614e+08	9.88356e+08	8.91552e+08	9.59529e+08	9.21355e+08	9.14881e+08	6.14027e+06	5.22097e+06	7.64919e+06	5.94634e+06	6.56087e+06	5.77712e+06	7.3952e+07	7.58002e+07	6.78869e+07	1.31285e+08	6.56678e+07	68432497	5.15724e+08	5.1951e+08	4.74511e+08	4.7129e+08	4.60278e+08	5.28186e+08	9.56067e-30	5.99127e+06	722364	294904	12.0569	9.27381e+08
NEG432	L-Glyceric acid	8.27	105.018	[M-H2O-H]-	C3H6O4	Organooxygen compounds	RBNPOMFGQQGHHO-REOHCLBHSA-N	OC[C@H](O)C(O)=O	---	6326776	HMDB0006372	Organic oxygen compounds	Organooxygen compounds	2.9251e+07	3.57952e+07	2.83748e+07	2.22029e+07	4.43549e+07	3.5979e+07	1.0891e+07	4.21929e+07	2.6682e+07	3.48791e+07	3.35403e+07	3.07804e+07	2.33334e+07	7.68232e+07	5.01778e+07	3.39428e+07	3.11974e+07	3.3113e+07	2.15505e+07	2.05686e+07	2.65986e+07	2.94812e+07	15917095	25849432	2.87869e+07	5.84329e+07	2.79686e+07	51223232	2.18701e+07	2.86822e+07	0.172606	3.26596e+07	7.70651e+06	3.14617e+06	23.5964	2.98276e+07
NEG12840	Ganoderiol D	12.054	487.342	[M-H]-	C30H48O5	Prenol lipids	NAETYGPWGSNZTO-UHFFFAOYSA-N	CC(CCC(O)C(C)(O)CO)C1CCC2(C)C3=C(CCC12C)C1(C)CCC(=O)C(C)(C)C1CC3=O	---	15602261	HMDB0037782	Lipids and lipid-like molecules	Prenol lipids	3.45995e+07	3.37482e+07	3.013e+07	3.00112e+07	3.23217e+07	3.22574e+07	5.38406e+07	5.21179e+07	4.6419e+07	5.32678e+07	5.35333e+07	5.05344e+07	8.42085e+06	7.33425e+06	9.19976e+06	7.44051e+06	4.27825e+06	5.09541e+06	2.02e+07	2.38581e+07	1.98597e+07	9.6079e+07	20037757	1.72282e+07	5.86538e+08	5.80449e+08	6.25809e+08	5.8693e+08	5.72002e+08	5.8854e+08	4.301e-29	3.2178e+07	1.85717e+06	758188	5.77157	5.16188e+07
POS8399	Glycerol-3-phosphocholine	1.326	258.11	[M+H]+	C8H20NO6P	Glycerophosphocholines	SUHOQUVVVLNYQR-QMMMGPOBSA-N	O=P([O-])(OCC[N+](C)(C)C)OCC(O)CO	C00670	71920	HMDB0000086	Lipids and lipid-like molecules	Glycerophospholipids	7.63813e+08	7.97702e+08	8.1261e+08	8.10896e+08	8.04613e+08	8.00773e+08	1.45002e+08	1.45677e+08	1.47516e+08	1.48324e+08	1.72486e+08	1.61173e+08	1.76524e+08	1.5298e+08	1.72273e+08	1.81493e+08	1.87396e+08	1.76585e+08	2.58708e+08	2.86832e+08	3.05459e+08	3.62877e+08	3.35114e+08	3.518e+08	1.52431e+08	1.60015e+08	1.83672e+08	1.65676e+08	1.67208e+08	1.66294e+08	4.41482e-27	7.98401e+08	1.78831e+07	7.30073e+06	2.23986	1.53363e+08
POS1709	Threonine	1.307	120.066	[M+H]+	C4H9NO3	Amino acids and derivatives	AYFVYJQAPQTCCC-GBXIJSLDSA-N	O=C(O)C(N)C(O)C	C00188	6288;6971019	HMDB0000167	Organic acids and derivatives	Carboxylic acids and derivatives	3.20768e+08	3.19016e+08	3.14378e+08	3.17701e+08	3.10122e+08	3.36276e+08	1.07717e+09	1.04213e+09	1.0473e+09	1.11208e+09	1.00881e+09	1.07969e+09	5.71451e+08	5.5095e+08	5.91438e+08	5.43303e+08	5.13195e+08	5.81377e+08	7.09629e+08	7.47524e+08	7.2804e+08	7.48593e+08	7.2208e+08	7.30957e+08	1.59295e+09	1.65025e+09	1.72774e+09	1.61022e+09	1.58535e+09	1.62427e+09	2.23349e-29	3.1971e+08	8.94888e+06	3.65337e+06	2.79906	1.0612e+09
POS866	3-Azetidinecarboxylic acid	1.326	102.055	[M+H]+	C4H7NO2	Azetidines	GFZWHAAOIVMHOI-UHFFFAOYSA-N	OC(=O)C1CNC1	---	93192;7019175	HMDB0248797	Organoheterocyclic compounds	Azetidines	2.36053e+08	2.46464e+08	2.41123e+08	2.30536e+08	2.48016e+08	2.42605e+08	5.45553e+08	5.34527e+08	5.40516e+08	5.62249e+08	5.33461e+08	5.60217e+08	2.32635e+08	2.26815e+08	2.49911e+08	2.51311e+08	2.3965e+08	2.55074e+08	5.60338e+08	6.10874e+08	5.70691e+08	5.71294e+08	5.87781e+08	5.84405e+08	3.59911e+08	3.93648e+08	3.95925e+08	3.80662e+08	3.8379e+08	3.76377e+08	5.63343e-27	2.408e+08	6.56344e+06	2.67951e+06	2.72569	5.46087e+08
POS5886	Acetyl-DL-carnitine	2.279	204.123	[M+H]+	C9H17NO4	Acyl carnitines	RDHQFKQIGNGIED-UHFFFAOYSA-N	CC(=O)OC(CC(=O)[O-])C[N+](C)(C)C	---	1	HMDB0240773	Lipids and lipid-like molecules	Fatty Acyls	1.22531e+08	1.17134e+08	1.32419e+08	1.17097e+08	1.18052e+08	1.37747e+08	2.7708e+08	2.66205e+08	2.77673e+08	2.96838e+08	2.58427e+08	3.04161e+08	2.7581e+08	2.76365e+08	2.9818e+08	3.05965e+08	2.95942e+08	2.84398e+08	5.3918e+07	6.96638e+07	6.42374e+07	8.05663e+07	7.73454e+07	7.16208e+07	3.45801e+08	3.39099e+08	4.11163e+08	3.67685e+08	3.66382e+08	3.96161e+08	2.83948e-21	1.24163e+08	8.85499e+06	3.61503e+06	7.13172	2.80064e+08
POS213	Furanone A	1.732	85.029	[M+H]+	C4H4O2	Dihydrofurans	RHDGNLCLDBVESU-UHFFFAOYSA-N	O=C1CC=CO1	C17602	140765	HMDB0094691	Organoheterocyclic compounds	Dihydrofurans	1.05969e+09	1.17365e+09	9.78971e+08	8.48403e+08	1.67401e+09	1.67111e+09	2.47704e+09	2.40723e+09	2.0889e+09	1.41999e+09	2.37367e+09	2.43805e+09	1.02895e+09	1.59037e+09	1.35683e+09	1.52171e+09	1.16243e+09	1.48767e+09	2.73693e+09	1.70361e+09	4.14048e+09	2.53273e+09	2.82917e+09	2.38288e+09	1.20555e+09	1.18044e+09	1.69607e+09	1.01546e+09	1.41982e+09	1.64767e+09	1.27179e-05	1.23431e+09	3.55649e+08	1.45193e+08	28.8136	2.20081e+09
NEG7307	1-O-Galloylfructose	5.87	331.067	[M-H]-	C13H16O10	Benzene and substituted derivatives	WMYZHISPRKXOOF-UHFFFAOYSA-N	OC1COC(O)(COC(=O)C2=CC(O)=C(O)C(O)=C2)C(O)C1O	---	131752599	HMDB0039286	Benzenoids	Benzene and substituted derivatives	3.87588e+09	6.16905e+09	4.20345e+09	1.14351e+10	3.42384e+09	4.01949e+09	4.13414e+09	4.4117e+09	1.29579e+10	5.56698e+09	4.00542e+09	8.62047e+09	1.96569e+09	1.19972e+09	1.68542e+09	1.07213e+09	1.93773e+09	2.24643e+09	2.97599e+09	2.18554e+09	5.97534e+09	5.60265e+09	7.00039e+09	5.89175e+09	1.57194e+09	3.0396e+09	8.37574e+09	3.86983e+09	1.90359e+09	8.41793e+09	0.0442033	5.52113e+09	3.04931e+09	1.24488e+09	55.2298	6.6161e+09
POS1714	Isoindoline	9.243	120.081	[M+H]+	C8H9N	Isoindoles and derivatives	GWVMLCQWXVFZCN-UHFFFAOYSA-N	C1NCC2=CC=CC=C12	---	422478	HMDB0253648	Organoheterocyclic compounds	Isoindoles and derivatives	1.54407e+07	1.93618e+07	2.16238e+07	2.03817e+07	1.70521e+07	2.03714e+07	4.59471e+07	5.44133e+07	4.6079e+07	4.76674e+07	4.84672e+07	4.74223e+07	1.23999e+08	1.16489e+08	1.198e+08	1.13502e+08	1.11704e+08	1.08716e+08	3.76075e+07	3.69313e+07	4.38989e+07	4.3199e+07	4.02745e+07	3.46574e+07	7.92099e+07	8.78455e+07	1.0105e+08	1.03946e+08	8.24217e+07	8.44523e+07	2.12757e-20	1.90386e+07	2.33491e+06	953221	12.2641	4.83327e+07
NEG15028	Quercetin 3-O-malonylglucoside	9.178	549.089	[M-H]-	C24H22O15	Flavonoid O-glycosides	NBQPHANHNTWDML-UJKBSQBPSA-N	O=C(O)CC(=O)OCC1OC(OC=2C(=O)C=3C(O)=CC(O)=CC3OC2C=4C=CC(O)=C(O)C4)C(O)C(O)C1O	C12638	5282159	HMDB0037368	Phenylpropanoids and polyketides	Flavonoids	3.06725e+07	3.20383e+07	3.15442e+07	2.59407e+07	3.25017e+07	2.63947e+07	1.09501e+09	1.12107e+09	9.57131e+08	9.41388e+08	1.01639e+09	1.07001e+09	7.01873e+06	4.66623e+06	6.10399e+06	4.44617e+06	3.81852e+06	2.06267e+06	1.54375e+06	387810	2.43129e+06	1.43565e+06	1.31974e+06	1.42839e+06	2.55371e+08	2.74691e+08	2.50061e+08	1.24583e+08	2.74933e+08	2.4073e+08	4.46378e-25	2.98487e+07	2.91853e+06	1.19148e+06	9.77775	1.0335e+09
NEG11131	(-)-Epicatechin-3-O-gallate	9.219	441.082	[M-H]-	C22H18O10	Flavan-3-ols	LSHVYAFMTMFKBA-TZIWHRDSSA-N	O=C(OC1CC=2C(O)=CC(O)=CC2OC1C3=CC=C(O)C(O)=C3)C4=CC(O)=C(O)C(O)=C4	---	107905	HMDB0037944	Phenylpropanoids and polyketides	Flavonoids	1.05292e+09	9.13726e+08	9.04872e+08	8.39324e+08	9.57266e+08	8.61397e+08	4.43625e+08	4.46606e+08	3.8149e+08	3.93347e+08	4.3261e+08	4.28207e+08	6.16294e+08	5.69887e+08	6.30413e+08	5.21175e+08	4.88589e+08	4.98979e+08	1.84535e+09	1.81286e+09	1.73397e+09	1.4136e+09	1.75504e+09	1.68523e+09	6.76011e+08	6.05452e+08	7.1482e+08	6.115e+08	6.4971e+08	5.90551e+08	5.16824e-19	9.21585e+08	7.649e+07	3.12269e+07	8.29983	4.20981e+08
POS9353	4,8,12,15-Octadecatetraenoic acid	12.345	277.216	[2M+H]+	C18H28O2	Fatty Acyls	SIVLURJESSFFDP-FLVFHSTKSA-N	CC\C=C/C\C=C/CC\C=C\CC\C=C\CCC(O)=O	---	131751278	HMDB0032672	Lipids and lipid-like molecules	Fatty Acyls	1.31018e+08	1.31488e+08	1.57298e+08	1.53122e+08	1.53376e+08	1.37969e+08	3.11597e+08	3.6424e+08	3.42595e+08	3.49372e+08	3.4587e+08	3.43598e+08	3.77616e+08	4.11524e+08	4.14977e+08	4.09537e+08	4.26727e+08	4.26363e+08	3.51162e+08	4.17917e+08	4.03157e+08	4.05048e+08	4.00757e+08	4.00137e+08	1.05833e+09	1.18191e+09	6.81593e+08	1.15752e+09	1.14429e+09	6.73286e+08	1.43148e-11	1.44045e+08	1.19114e+07	4.86282e+06	8.26924	3.42879e+08
POS4729	Caffeic acid	8.563	181.05	[M+H]+	C9H8O4	Hydroxycinnamic acids	QAIPRVGONGVQAS-DUXPYHPUSA-N	C1=CC(=C(C=C1/C=C/C(=O)O)O)O	C01197	689043	HMDB0001964	Phenylpropanoids and polyketides	Cinnamic acids and derivatives	2.1369e+09	2.25236e+09	2.27744e+09	2626683190	2.18612e+09	2.34038e+09	2.4559e+09	1.74977e+09	2.25941e+09	1.83591e+09	2.41676e+09	2.3541e+09	4.84734e+08	5.15837e+08	4.76825e+08	5.06551e+08	5.00508e+08	4.43578e+08	1.94466e+09	1.73972e+09	1.85181e+09	1.85861e+09	1.77506e+09	1.61509e+09	1.15915e+09	1.40721e+09	1.94279e+09	1.3688e+09	1.19949e+09	1.97424e+09	2.49089e-12	2.30331e+09	1.73571e+08	7.08602e+07	7.53571	2.17864e+09
POS2427	P-Menthatriene	11.709	135.117	[M+H-H2O]+	C10H14	Prenol lipids	XNMPFDIYAMOYRM-UHFFFAOYSA-N	CC(=C)C1=CC=C(C)CC1	---	176983	HMDB0037013	Lipids and lipid-like molecules	Prenol lipids	2.42608e+09	2.49044e+09	2.58459e+09	2.50988e+09	2.52828e+09	2.43547e+09	1.47858e+09	1.50237e+09	1.50594e+09	1.45969e+09	1.47072e+09	1.48438e+09	5.38339e+08	5.63228e+08	5.58057e+08	5.3751e+08	5.54308e+08	5.62258e+08	2.18746e+09	2.28823e+09	2.31946e+09	2.31614e+09	2.28455e+09	2.32548e+09	6.50905e+08	6.62517e+08	7.00707e+08	6.70662e+08	7.10085e+08	6.74116e+08	1.08033e-33	2.49579e+09	5.94419e+07	2.42671e+07	2.38169	1.48361e+09
NEG7308	2-Galloylglucose	5.323	331.067	[M-H]-	C13H16O10	Benzene and substituted derivatives	DZAITDYEHYKPKZ-UHFFFAOYSA-N	OCC1OC(O)C(OC(=O)C2=CC(O)=C(O)C(O)=C2)C(O)C1O	---	14034252	HMDB0039625	Benzenoids	Benzene and substituted derivatives	1.67271e+09	2.34504e+09	2.21083e+09	3.46181e+09	1.87164e+09	4.38402e+09	3.85954e+09	2.88318e+09	4.34321e+09	3.74544e+09	3.84616e+09	2.24643e+09	1.09652e+09	1.28815e+09	1.36504e+09	2.96814e+08	5.74153e+08	5.3106e+08	2.77131e+09	9.42655e+09	9.89723e+09	1.12529e+09	2.93568e+09	3.94347e+09	4.53048e+09	2.65417e+09	1.87071e+09	1.20947e+09	4.6127e+09	2.65712e+09	0.014481	2.65767e+09	1.04998e+09	4.28654e+08	39.5076	3.48733e+09
POS18516	LPC(16:0)	11.721	496.339	[M+H]+	C24H50NO7P	Glycerophospholipids	NEGQHKSYEYVFTD-HSZRJFAPSA-N	CCCCCCCCCCCCCCCC(=O)O[C@H](CO)COP([O-])(=O)OCC[N+](C)(C)C	---	15061532	HMDB0240262	Lipids and lipid-like molecules	Glycerophospholipids	1.65492e+06	203553673	2.08253e+08	2.04604e+08	2.10472e+08	2.1577e+08	1.35341e+06	8.05442e+07	1.04029e+08	5.80139e+07	1.45634e+08	1.69639e+08	1.00703e+06	7.67661e+07	1.50186e+08	1.47625e+08	1.36569e+08	1.55402e+08	4.11994e+06	1.8997e+08	1.95956e+08	2.1398e+08	2.26593e+08	2.20709e+08	972964	1.90368e+08	2.36698e+08	2.40187e+08	2.48339e+08	2.4839e+08	0.14311	1.74051e+08	8.45707e+07	3.45258e+07	48.5896	9.32022e+07
POS11308	3-Methylquercetin	9.209	317.065	[M+H]+	C16H12O7	Flavonols	IZQSVPBOUDKVDZ-UHFFFAOYSA-N	COC1=C(C=CC(=C1)C2=C(C(=O)C3=C(C=C(C=C3O2)O)O)O)O	C10084	5281654	HMDB0002655	Phenylpropanoids and polyketides	Flavonoids	1.73552e+07	1.60839e+07	2.87151e+07	2.44558e+07	2.2976e+07	2.84878e+07	1.89927e+08	1.84327e+08	1.94413e+08	1.93779e+08	1.77193e+08	1.9481e+08	2.82178e+07	3.18168e+07	3.628e+07	2.94666e+07	3.42739e+07	3.71996e+07	3.89347e+07	4.01388e+07	4.2672e+07	3.71082e+07	4.35297e+07	4.2468e+07	3.47833e+08	3.95368e+08	4.3553e+08	4.13084e+08	4.33913e+08	4.28774e+08	5.03603e-25	2.30123e+07	5.37763e+06	2.19541e+06	23.3685	1.89075e+08
NEG9419	(2S,3R,4S,5S,6R)-2-[3-hydroxy-5-[(Z)-2-(4-hydroxyphenyl)ethenyl]phenoxy]-6-(hydroxymethyl)oxane-3,4,5-triol	9.102	389.124	[M-H]-	C20H22O8	Stilbene glycosides	HSTZMXCBWJGKHG-BUFXCDORSA-N	OC1=CC=C(C=C1)C=CC=2C=C(O)C=C(OC3OC(CO)C(O)C(O)C3O)C2	---	10178463	HMDB0031422	Phenylpropanoids and polyketides	Stilbenes	6.26909e+06	5.48846e+06	4.05914e+06	5.00936e+06	5.91216e+06	3.77814e+06	4.24881e+06	5.41683e+06	2.17508e+06	1.05696e+06	3.60727e+06	761380	4.97867e+08	4.46597e+08	4.79206e+08	4.30302e+08	4.35552e+08	7.1925e+08	6.18901e+08	6.18988e+08	6.05274e+08	382751285	6.13272e+08	5.76656e+08	1.73425e+06	1.10696e+07	5.53424e+06	2244766	1.78919e+06	1.75616e+06	4.3536e-16	5.08606e+06	1.0015e+06	408861	19.6911	2.87772e+06
POS6921	Sinapic acid	9.443	225.076	[M+H]+	C11H12O5	Hydroxycinnamic acids	PCMORTLOPMLEFB-ONEGZZNKSA-N	COC1=CC(=CC(=C1O)OC)/C=C/C(=O)O	C00482	637775	HMDB0032616	Phenylpropanoids and polyketides	Cinnamic acids and derivatives	6.74991e+07	7.41177e+07	8.21202e+07	8.59804e+07	8.60876e+07	7.89023e+07	7.99704e+07	6.6693e+07	7.66064e+07	5.38629e+07	7.38592e+07	7.82243e+07	1.88983e+08	2.22221e+08	2.35519e+08	2.37118e+08	2.20688e+08	2.61544e+08	7.76597e+07	8.45199e+07	1.10769e+08	8.72674e+07	8.0419e+07	6.87578e+07	1.45318e+08	1.49384e+08	1.44403e+08	1.40947e+08	1.36238e+08	1.47811e+08	1.21711e-16	7.91179e+07	7.27639e+06	2.97058e+06	9.1969	7.1536e+07
POS9850	Kaempferol	9.204	287.054	[M+H]+	C15H10O6	Flavonols	IYRMWMYZSQPJKC-UHFFFAOYSA-N	C1=CC(=CC=C1C2=C(C(=O)C3=C(C=C(C=C3O2)O)O)O)O	C05903	5280863	HMDB0005801	Phenylpropanoids and polyketides	Flavonoids	2.16999e+08	3.33159e+08	3.44928e+08	3.29395e+08	2.45021e+08	2.5828e+08	1.25149e+09	1.33373e+09	1.22389e+09	1.31337e+09	1.21018e+09	1.33315e+09	3.38619e+07	6.06231e+07	4.88888e+07	3.90236e+07	4.56182e+07	4.0009e+07	8.00675e+08	7.38717e+08	7.43155e+08	7.93508e+08	8.63672e+08	7.54318e+08	5.95121e+08	6.82093e+08	7.5174e+08	6.86509e+08	7.15727e+08	6.87436e+08	1.60118e-24	2.87964e+08	5.4342e+07	2.2185e+07	18.8711	1.27764e+09
NEG2169	Tyrosine	3.341	180.065	[M-H]-	C9H11NO3	Amino acids and derivatives	OUYCCCASQSFEME-QMMMGPOBSA-N	C1=CC(=CC=C1C[C@@H](C(=O)O)N)O	C00082	6057	HMDB0000158	Organic acids and derivatives	Carboxylic acids and derivatives	4.87512e+07	2.67437e+07	3.42423e+07	5.33333e+07	5.38768e+07	5.34351e+07	1.59237e+08	1.85263e+08	1.26108e+08	9.87312e+07	1.8165e+08	2.29325e+08	7.35408e+07	6.3485e+07	8.59403e+07	9.71052e+07	1.01369e+08	5.5179e+07	6.17759e+07	7.2918e+07	7.72496e+07	7.75559e+07	6.57784e+07	7.16451e+07	2.02095e+08	3.69078e+08	2.4634e+08	3.57059e+08	2.37671e+08	2.20036e+08	1.31133e-09	4.50637e+07	1.1683e+07	4.76955e+06	25.9254	1.63386e+08
POS1778	4-Ethylaniline	12.568	122.097	[M+H]+	C8H11N	Benzene and substituted derivatives	HRXZRAXKKNUKRF-UHFFFAOYSA-N	CCC1=CC=C(N)C=C1	---	11504	HMDB0246419	Benzenoids	Benzene and substituted derivatives	5.30797e+07	5.77281e+07	4.78945e+07	1.01053e+08	1.16131e+08	9.39693e+07	8.71362e+07	6.24795e+07	1.15339e+08	4.11376e+07	5.51228e+07	3.88588e+07	6.64735e+07	5.15791e+07	6.07776e+07	6.37284e+07	7.1412e+07	1.4457e+08	3.18809e+07	4.89932e+07	4.86381e+07	1.12764e+08	7.50306e+07	9.55863e+07	3.77775e+07	3.93267e+07	5.07483e+07	5.11529e+07	4.52117e+07	6.42193e+07	0.378622	7.83092e+07	2.89073e+07	1.18014e+07	36.9143	6.6679e+07
POS2341	Dehydro-P-Cymene	10.299	133.101	[M+H]+	C10H12	Benzene and substituted derivatives	MMSLOZQEMPDGPI-UHFFFAOYSA-N	CC(=C)C1=CC=C(C)C=C1	---	62385	HMDB0029641	Benzenoids	Benzene and substituted derivatives	1.47197e+07	3.52639e+07	2.76658e+07	1.53942e+07	2.10384e+07	1.85498e+07	6.52756e+07	4.73057e+07	1.83093e+07	5.39389e+07	4.03727e+07	3.58525e+07	2.10561e+08	2.07747e+08	2.11513e+08	2.13593e+08	2.13276e+08	2.11549e+08	2.75547e+07	3.15498e+07	2.9651e+07	3.75079e+07	1.77915e+07	2.70165e+07	3.21366e+07	3.44158e+07	3.01171e+07	2.21892e+07	2.84372e+07	2.85284e+07	1.47318e-23	2.21053e+07	7.96787e+06	3.25287e+06	36.0451	4.35091e+07
POS16444	(-)-Epicatechin-3-O-gallate	9.149	443.097	[M+H]+	C22H18O10	Flavan-3-ols	LSHVYAFMTMFKBA-TZIWHRDSSA-N	O=C(OC1CC=2C(O)=CC(O)=CC2OC1C3=CC=C(O)C(O)=C3)C4=CC(O)=C(O)C(O)=C4	---	107905	HMDB0037944	Phenylpropanoids and polyketides	Flavonoids	5.37633e+08	5.70279e+08	5.53526e+08	5.36438e+08	5.81578e+08	5.25837e+08	2.59822e+08	2.48067e+08	2.46835e+08	2.64851e+08	2.43412e+08	2.77575e+08	5.0059e+08	4.88959e+08	4.77682e+08	4.71408e+08	4.93874e+08	4.96696e+08	1.03256e+09	9.64631e+08	1.02307e+09	9.86197e+08	1.02174e+09	9.9969e+08	3.69116e+08	3.50808e+08	3.87469e+08	3.55566e+08	3.7196e+08	3.6007e+08	1.88025e-29	5.50882e+08	2.16188e+07	8.82584e+06	3.9244	2.5676e+08
POS19337	Raffinose	2.047	522.203	[M+NH4]+	C18H32O16	Oligosaccharides	MUPFEKGTMRGPLJ-BQCSWRFHSA-N	OCC1OC(OCC2OC(OC3(OC(CO)C(O)C3O)CO)C(O)C(O)C2O)C(O)C(O)C1O	C00492	10542	HMDB0003213	Organic oxygen compounds	Organooxygen compounds	1.44937e+07	1.53479e+07	7.30844e+06	2.46028e+07	9.19293e+06	9.43736e+06	4.99611e+07	2.00707e+07	2.43164e+07	1.6959e+07	1.63638e+07	2.34614e+07	1.72614e+07	18262274	1.1268e+07	1.5291e+07	1.47202e+07	1.36089e+07	2.84747e+07	2.88191e+07	2.82117e+07	4.38142e+07	2.25995e+07	2.58249e+07	2.96951e+07	2.76576e+07	2.37268e+07	2.85671e+07	2.93667e+07	3.11946e+07	0.000971345	1.33972e+07	6.34038e+06	2.58845e+06	47.3262	2.51887e+07
NEG1900	Glycerol 3-phosphate	0.924	171.005	[M-H]-	C3H9O6P	Glycerophosphates	AWUCVROLDVIAJX-GSVOUGTGSA-N	O=P(O)(O)OCC(O)CO	C00093	439162	HMDB0000126	Lipids and lipid-like molecules	Glycerophospholipids	2.77037e+08	2.80601e+08	2.98791e+08	2.85337e+08	2.92268e+08	2.85636e+08	5.30807e+07	4.24192e+07	3.71674e+07	4.81107e+07	5.08804e+07	4.14609e+07	4.88639e+07	4.87334e+07	5.69771e+07	5.11637e+07	4.93994e+07	5.58485e+07	9.85012e+08	9.90243e+08	9.44818e+08	1.20543e+09	9.09428e+08	9.31278e+08	1.77697e+08	1.67142e+08	1.6416e+08	1.71934e+08	1.45521e+08	1.56283e+08	3.39773e-22	2.86612e+08	7.88285e+06	3.21816e+06	2.75036	4.55199e+07
NEG2583	Hexuronic Acid	0.906	193.035	[M-H]-	C6H10O7	Sugar acids and derivatives	AEMOLEFTQBMNLQ-UHFFFAOYSA-N	C1(C(C(OC(C1O)O)C(=O)O)O)O	---	610	HMDB0247881	Organic oxygen compounds	Organooxygen compounds	7.66275e+08	8.08263e+08	7.25665e+08	6.78619e+08	7.98421e+08	7.35334e+08	1.19622e+09	1.28703e+09	1.13618e+09	1.24315e+09	1.17473e+09	1.22444e+09	4.38232e+08	4.22361e+08	4.35392e+08	3.9948e+08	3.96932e+08	4.48175e+08	1.12137e+09	1.14028e+09	1.07798e+09	2.18235e+09	1.06494e+09	9.95455e+08	1.14988e+09	1.07029e+09	1.0148e+09	1.07496e+09	9.52331e+08	1.06175e+09	6.7777e-07	7.52096e+08	4.87449e+07	1.99e+07	6.48121	1.21029e+09
POS2134	4-Oxo-L-proline	1.508	130.05	[M+H]+	C5H7NO3	Carboxylic acids and derivatives	HFXAFXVXPMUQCQ-UHFFFAOYSA-N	OC(=O)C1CC(=O)CN1	C01877	413589;74546988	HMDB0246561	Organic acids and derivatives	Carboxylic acids and derivatives	8.88266e+08	9.176e+08	1.93895e+08	7.71567e+08	9.85933e+08	2.81121e+08	2.60772e+09	2.78447e+09	2.77229e+09	2.73505e+09	2.94014e+09	2.40233e+09	2.07087e+09	1.96101e+09	1.39165e+09	1.41647e+09	1.58291e+09	1.86841e+09	2.36872e+09	2.22317e+09	2.4066e+09	2.46219e+09	2.29611e+09	2.61376e+09	2.69517e+09	2.94123e+09	8.32715e+08	1.07077e+09	3.0494e+09	8.97402e+08	8.52582e-06	6.73064e+08	3.4552e+08	1.41058e+08	51.3354	2.707e+09
POS10717	Taxifolin	9.472	305.065	[M+H]+	C15H12O7	Flavanones	CXQWRCVTCMQVQX-LSDHHAIUSA-N	O=C1C2=C(O)C=C(O)C=C2O[C@H](C3=CC(O)=C(O)C=C3)[C@H]1O	C01617	439533	HMDB0303943	Phenylpropanoids and polyketides	Flavonoids	2.17512e+08	2.44641e+08	2.06572e+08	2.05582e+08	2.08905e+08	1.99359e+08	2.3896e+08	2.91269e+08	2.75434e+08	2.45548e+08	2.57763e+08	2.50453e+08	8.37078e+08	8.74072e+08	8.81582e+08	8.20931e+08	8.15293e+08	8.55393e+08	3.56922e+08	3.7573e+08	3.8867e+08	3.73939e+08	3.62344e+08	3.63205e+08	4.67135e+08	6.012e+08	6.54571e+08	5.72824e+08	5.45555e+08	5.2441e+08	1.40933e-21	2.13762e+08	1.6231e+07	6.62629e+06	7.59304	2.59904e+08
POS2880	8-Methylquinoline	8.481	144.081	[M+H]+	C10H9N	Quinolines and derivatives	JRLTTZUODKEYDH-UHFFFAOYSA-N	CC1=C2N=CC=CC2=CC=C1	---	11910	HMDB0247450	Organoheterocyclic compounds	Quinolines and derivatives	2.94268e+08	2.97249e+08	3.00501e+08	3.0372e+08	2.94705e+08	3.02475e+08	3.31293e+08	3.41534e+08	3.06748e+08	3.07948e+08	3.32849e+08	327909995	3.20101e+08	3.10941e+08	3.29591e+08	3.34214e+08	3.24511e+08	3.33383e+08	1.70008e+08	1.87274e+08	1.88679e+08	1.9184e+08	1.89738e+08	1.77688e+08	2.72169e+08	2.76819e+08	2.91716e+08	2.97546e+08	3.02844e+08	3.00012e+08	2.32684e-18	2.9882e+08	4.00774e+06	1.63615e+06	1.34119	3.24714e+08
POS6641	5-hydroxycalamenene	13.613	219.174	[M+H]+	C15H22O	Prenol lipids	FDMKIGKOMRSCAW-NWDGAFQWSA-N	[H][C@]1(C)CC[C@]([H])(C(C)C)C2=C1C(O)=CC(C)=C2	---	442519	HMDB0303912	Lipids and lipid-like molecules	Prenol lipids	3.82913e+07	5.13374e+07	3.28866e+07	4.33255e+07	2.93284e+07	7.67614e+07	2.4875e+07	4.71626e+07	5.99168e+07	3.58747e+07	3.73145e+07	3.70695e+07	2.37206e+07	3.26321e+07	3.92124e+07	4.9229e+07	6.0412e+07	5.18498e+07	4.12979e+07	6.79463e+07	8.47441e+07	3.62811e+07	6.44634e+07	3.99194e+07	5.88042e+07	3.89843e+07	2.89637e+07	4.05663e+07	3.763e+07	3.51186e+07	0.362774	45321757	1.72538e+07	7.04385e+06	38.0696	4.03689e+07
NEG349	2-Methyl-3-oxopropanoic acid	13.961	101.023	[M-H]-	C4H6O3	Organooxygen compounds	VOKUMXABRRXHAR-UHFFFAOYSA-N	CC(C=O)C(O)=O	C00349	296	HMDB0001172	Organic oxygen compounds	Organooxygen compounds	2.57134e+08	1.78866e+08	2.91893e+08	1.21801e+08	1.36141e+08	2.92015e+08	1.05805e+08	1.82054e+08	1.21334e+08	1.80871e+08	2.59396e+08	1.34607e+08	8.95486e+07	1.32797e+08	7.35048e+07	1.16346e+08	1.19738e+08	8.16351e+07	2.46007e+08	2.23198e+08	2.45384e+08	3.10774e+08	2.17978e+08	1.07374e+08	1.00444e+08	1.06396e+08	8.21682e+07	9.83101e+07	9.51831e+07	1.57754e+08	0.000831329	2.12975e+08	7.72075e+07	3.15198e+07	36.2519	1.64011e+08
POS17243	Kaempferol 3-glucuronide	9.238	463.086	[M+H]+	C21H18O12	Flavonoid O-glycosides	FNTJVYCFNVUBOL-ZUGPOPFOSA-N	O=C(O)C1OC(OC=2C(=O)C=3C(O)=CC(O)=CC3OC2C=4C=CC(O)=CC4)C(O)C(O)C1O	---	5318759	HMDB0029500	Phenylpropanoids and polyketides	Flavonoids	6.24397e+08	6.23822e+08	6.49152e+08	6.55148e+08	6.50572e+08	6.36041e+08	9.5468e+08	9.84988e+08	9.4634e+08	9.68957e+08	9.26745e+08	9.84813e+08	2.1447e+06	2.49694e+06	2.12379e+06	2.49124e+06	2.3383e+06	633430	1.10996e+09	1.20149e+09	1.1633e+09	1.14996e+09	1.24657e+09	1.09634e+09	1.77705e+09	1.93464e+09	2.00333e+09	1.98969e+09	2.04651e+09	1.84841e+09	2.01798e-27	6.39856e+08	1.3753e+07	5.61462e+06	2.14939	9.61087e+08
POS12464	CID 20054931	11.486	343.224	[M+Na]+	C20H32O3	Diterpenoids	XLWWERNKTLITEF-FOUFQHLJSA-N	O=C(O)CC1(OC2(C(=CCC3C(C)(C)CCCC32C)C)CC1)C	---	20054931	---	Lipids and lipid-like molecules	Prenol lipids	575856	1.40432e+06	755816	920774	566057	293139	2.96079e+08	2.9255e+08	2.84583e+08	3.04395e+08	3.03222e+08	3.0705e+08	718609	685138	1.38061e+06	601788	1.01764e+06	414718	500610	1.03312e+06	383643	1.07343e+06	1.00156e+06	1.0596e+06	3.50294e+06	2.5774e+06	2.645e+06	3.67625e+06	2.32035e+06	2.02505e+06	7.36975e-38	752660	382144	156010	50.7724	2.9798e+08
POS5663	Dodecanamide	12.491	200.201	[M+H]+	C12H25NO	Fatty Acyls	ILRSCQWREDREME-UHFFFAOYSA-N	CCCCCCCCCCCC(N)=O	C13831	14256	HMDB0251566	Lipids and lipid-like molecules	Fatty Acyls	1.44919e+08	1.54886e+08	1.58519e+08	1.53368e+08	1.63127e+08	1.57386e+08	1.39551e+08	1.53011e+08	1.33189e+08	1.48757e+08	1.40899e+08	1.49947e+08	2.90809e+08	3.10915e+08	3.0558e+08	3.11354e+08	3.24689e+08	3.22478e+08	1.47379e+08	1.7233e+08	1.55655e+08	1.72396e+08	1.69627e+08	1.68304e+08	1.46807e+08	1.54302e+08	1.5933e+08	1.54315e+08	1.61478e+08	1.55277e+08	3.88788e-22	1.55367e+08	6.12552e+06	2.50073e+06	3.9426	1.44226e+08
POS4488	Citrulline	1.35	176.103	[M+H]+	C6H13N3O3	Amino acids and derivatives	RHGKLRLOHDJJDR-BYPYZUCNSA-N	N[C@@H](CCCNC(N)=O)C(O)=O	C00327	---	HMDB0000904	Organic acids and derivatives	Carboxylic acids and derivatives	3.31104e+07	3.80113e+07	3.33702e+07	3.14619e+07	2.88718e+07	3.9721e+07	3.36885e+08	3.44582e+08	3.28422e+08	3.26626e+08	3.22387e+08	3.23931e+08	6.79229e+07	7.27093e+07	7.72296e+07	7.48746e+07	8.02805e+07	8.25404e+07	1.42527e+08	1.39642e+08	1.4036e+08	1.4295e+08	1.45506e+08	1.47597e+08	1.99288e+08	2.12356e+08	2.15066e+08	1.97464e+08	2.07882e+08	1.94345e+08	5.14429e-31	3.40911e+07	4.06689e+06	1.6603e+06	11.9295	3.30472e+08
NEG7629	6,7-Dihydroxycoumarin-6-glucoside	8.603	339.072	[M-H]-	C15H16O9	Coumarin glycosides	XHCADAYNFIFUHF-UHFFFAOYSA-N	OCC1OC(OC2=C(O)C=C3OC(=O)C=CC3=C2)C(O)C(O)C1O	---	---	---	Phenylpropanoids and polyketides	Coumarins and derivatives	2.01222e+08	2.0676e+08	1.89773e+08	1.68064e+08	2.16049e+08	1.81579e+08	2.776e+08	2.31002e+08	2.3652e+08	2.45258e+08	2.40815e+08	2.55774e+08	2.69141e+07	6.29905e+07	5.97836e+07	5.40177e+07	5.73356e+07	683451	3.74121e+07	2.29339e+08	2.32728e+08	1.84641e+08	2.37619e+08	2.30089e+08	6.23111e+07	7.31333e+07	4.52182e+07	5.7436e+07	5.24072e+07	6.9375e+07	1.2215e-09	1.93908e+08	1.75836e+07	7.17847e+06	9.068	2.47828e+08
POS5211	Acetyl glutamic acid	3.525	190.071	[M+H]+	C7H11NO5	Amino acids and derivatives	RFMMMVDNIPUKGG-YFKPBYRVSA-N	CC(O)=N[C@@H](CCC(=O)O)C(=O)O	C00624	70914	HMDB0001138	Organic acids and derivatives	Carboxylic acids and derivatives	1.78885e+08	2.17402e+08	1.93543e+08	172478959	1.66116e+08	1.97141e+08	2.62038e+08	2.35202e+08	2.62172e+08	2.11739e+08	2.58569e+08	2.32935e+08	5.04315e+08	4.42451e+08	3.83597e+08	4.33236e+08	4.7869e+08	4.16918e+08	3.98823e+08	3.73944e+08	4.64965e+08	3.51142e+08	3.9041e+08	5.42603e+08	3.90118e+07	5.95391e+07	5.84504e+07	7.08297e+07	5.28784e+07	6.15798e+07	4.57081e-15	1.87594e+08	1.88714e+07	7.70423e+06	10.0597	2.43776e+08
POS60	Dimethyl sulfoxide	1.984	79.022	[M+H]+	C2H6OS	Sulfoxides	IAZDPXIOMUYVGZ-UHFFFAOYSA-N	O=S(C)C	C11143	679	HMDB0002151	Organosulfur compounds	Sulfoxides	2.22852e+08	1.78486e+08	2.51079e+08	2.98955e+08	2.20549e+08	2.56388e+08	3.6504e+07	7.92795e+07	7.97329e+07	7.54025e+07	8.77256e+07	5.84521e+07	7.66863e+07	5.34681e+07	6.12224e+07	7.32136e+07	5.90134e+07	5.19316e+07	3.42612e+08	4.77813e+08	3.33515e+08	3.96358e+08	4.2538e+08	2.93324e+08	7.72728e+07	4.30877e+07	7.64461e+07	7.27175e+07	7.73635e+07	7.58138e+07	2.95463e-14	2.38052e+08	4.07446e+07	1.66339e+07	17.1159	6.95161e+07
POS10843	Epigallocatechol	6.096	307.083	[M+H]+	C15H14O7	Flavan-3-ols	XMOCLSLCDHWDHP-IUODEOHRSA-N	OC=1C=C(O)C2=C(OC(C3=CC(O)=C(O)C(O)=C3)C(O)C2)C1	C12136	72277	HMDB0038361	Phenylpropanoids and polyketides	Flavonoids	1.87949e+06	532807	1.37009e+06	2.08431e+06	1.53393e+06	1.92361e+06	7.56673e+06	3.37767e+06	1.04468e+07	1.37927e+07	1.0295e+07	8.42592e+06	7.7717e+08	7.52296e+08	8.45304e+08	7.61e+08	8.44521e+08	9.21018e+08	3.42619e+06	2.40515e+06	4.4948e+06	8.5516e+06	1.29951e+07	1.24854e+07	1.101e+06	5.33871e+06	3.58891e+06	2.16711e+06	2.73796e+06	2.21713e+06	9.7198e-27	1.55404e+06	565836	231002	36.4106	8.98413e+06
POS208	Furanone A	14.56	85.029	[2M+H]+	C4H4O2	Dihydrofurans	RHDGNLCLDBVESU-UHFFFAOYSA-N	O=C1CC=CO1	C17602	140765	HMDB0094691	Organoheterocyclic compounds	Dihydrofurans	1.7809e+08	3.6416e+08	1.04288e+08	1.26827e+08	9.41724e+07	7.02915e+07	1.0368e+08	2.12456e+08	1.20633e+08	1.8161e+08	8.76197e+07	1.37584e+08	1.65311e+08	1.56556e+08	1.57231e+08	1.87248e+08	2.06991e+08	1.84042e+08	6.42149e+07	7.4411e+07	1.23199e+08	7.05573e+07	2.43059e+08	2.07963e+08	1.90254e+08	8.56718e+07	2.12711e+08	8.74423e+07	7.59522e+07	1.79735e+08	0.802186	1.56305e+08	1.08178e+08	4.41633e+07	69.2093	1.40597e+08
POS16940	Asperulosidic acid	1.446	455.115	[M+Na]+	C18H24O12	Iridoid O-glycosides	DGDWCRWJRNMRKX-DILZHRMZSA-N	O=C(O)C1=COC(OC2OC(CO)C(O)C(O)C2O)C3C(=CC(O)C13)COC(=O)C	---	11968867	HMDB0248668	Lipids and lipid-like molecules	Prenol lipids	1.19029e+09	8.80966e+08	9.25754e+08	1.16279e+09	9.36789e+08	8.64493e+08	1.46819e+09	1.51326e+09	1.98886e+09	2.05691e+09	2.12664e+09	2.16575e+09	4.80965e+09	4.61875e+09	4.66107e+09	4.97769e+09	4.98367e+09	4.92308e+09	1.61652e+09	1.61159e+09	1.65546e+09	1.29873e+09	1.24424e+09	1.79739e+09	7.64298e+08	1.04279e+09	9.22366e+08	7.1329e+08	7.48467e+08	7.94488e+08	4.87701e-22	9.93513e+08	1.44565e+08	5.90185e+07	14.5509	1.8866e+09
POS12276	Erucamide	13.185	338.342	[M+H]+	C22H43NO	Fatty amides	UAUDZVJPLUQNMU-KTKRTIGZSA-N	N=C(O)CCCCCCCCCCCC=CCCCCCCCC	---	5365371	HMDB0244507	Lipids and lipid-like molecules	Fatty Acyls	1.97202e+08	1.9512e+08	1.03046e+08	3.42997e+08	3.35572e+08	3.68069e+08	5.65631e+08	5.86815e+08	1.19679e+08	1.44525e+08	2.27929e+08	1.28746e+08	4.42257e+08	4.61852e+08	1.66849e+08	4.24282e+08	7.01004e+08	6.69323e+08	6.20232e+08	3.93619e+08	1.19017e+08	2.86285e+08	2.14434e+08	3.36487e+08	2.43731e+08	3.51326e+08	1.83987e+08	5.94235e+08	6.03347e+08	3.93308e+08	0.248929	2.57001e+08	1.06782e+08	4.35937e+07	41.5493	2.95554e+08
POS20299	5-O-caffeoyl-4-O-sinapoylquinic acid	9.603	561.159	[M+H]+	C27H28O13	Cyclic alcohols and derivatives	BEDSGEULUAVXQH-YGCGHWCOSA-N	COC1=CC(=CC(=C1O)OC)/C=C/C(=O)O[C@@H]2[C@@H](C[C@](C[C@H]2OC(=O)/C=C/C3=CC(=C(C=C3)O)O)(C(=O)O)O)O	---	11962122	---	Organic oxygen compounds	Organooxygen compounds	1.50601e+06	2.8743e+06	443894	1.10251e+06	2.20448e+06	297975	5.99578e+06	4.80065e+06	5.31182e+06	4.42328e+06	6.37424e+06	3.69916e+06	3.12348e+07	2.90418e+07	3.03651e+07	2.82121e+07	3.58281e+07	3.11576e+07	1.55528e+06	1.71289e+06	633881	2.00654e+06	1.46153e+06	1.90743e+06	3.91308e+06	3.13095e+06	3.33933e+06	3.46751e+06	3.91722e+06	3.89e+06	1.54369e-23	1.40486e+06	1.00488e+06	410242	71.529	5.10082e+06
NEG12547	Myricetin 3-galactoside	8.838	479.084	[M-H]-	C21H20O13	Flavonoid O-glycosides	FOHXFLPXBUAOJM-MGMURXEASA-N	O=C1C(OC2OC(CO)C(O)C(O)C2O)=C(OC=3C=C(O)C=C(O)C13)C=4C=C(O)C(O)=C(O)C4	---	5491408	HMDB0034358	Phenylpropanoids and polyketides	Flavonoids	6.4522e+07	7.12432e+07	5.74407e+07	4.45511e+07	5.80647e+07	6.48967e+07	2.59062e+09	2.6177e+09	2.42774e+09	2.65142e+09	2.25542e+09	2.81832e+09	1.9068e+06	3.8215e+06	1.1713e+06	3920.72	5.45824e+07	4.79338e+07	1.86698e+08	1.89333e+08	1.82495e+08	2.4177e+08	1.49806e+08	1.79356e+08	3.52624e+08	3.51599e+08	3.28127e+08	3.30161e+08	3.105e+08	4.88747e+08	5.22161e-26	6.01197e+07	9.162e+06	3.74037e+06	15.2396	2.5602e+09
POS19	2-Hydroxyacetamide	11.426	76.04	[M+H]+	C2H5NO2	Carboxylic acids and derivatives	TZGPACAKMCUCKX-UHFFFAOYSA-N	NC(=O)CO	---	69021	HMDB0245149	Organic acids and derivatives	Carboxylic acids and derivatives	5.46309e+06	8.92157e+06	6.75249e+06	9.43927e+06	9.37471e+06	8.94636e+06	1.36783e+07	9.72747e+06	9.0404e+06	5.6989e+06	6.5451e+06	1.04152e+07	7.583e+06	7.27704e+06	1.15482e+07	8.15076e+06	6.0112e+06	1.55283e+07	7.41521e+06	8.36548e+06	8.13798e+06	7.42495e+06	8.40051e+06	7.47212e+06	1.46735e+07	9.06407e+06	7.41923e+06	8.26487e+06	6.99214e+06	7.68413e+06	0.799577	8.14958e+06	1.64707e+06	672412	20.2104	9.18424e+06
NEG3125	Tetrahydroxyadipic acid	0.921	209.03	[M-H]-	C6H10O8	Sugar acids and derivatives	DSLZVSRJTYRBFB-UHFFFAOYSA-N	C(C(C(C(=O)O)O)O)(C(C(=O)O)O)O	C00818	607	HMDB0000663	Organic oxygen compounds	Organooxygen compounds	103463618	1.22867e+08	1.14286e+08	1.04891e+08	1.31224e+08	1.19122e+08	2.59263e+08	2.9194e+08	2.66927e+08	2.88305e+08	2.93846e+08	2.72287e+08	1.21669e+08	1.39367e+08	1.37413e+08	1.19599e+08	1.24539e+08	1.39514e+08	3.58995e+08	3.72627e+08	3.53778e+08	4.87099e+08	3.41631e+08	3.54003e+08	4.08512e+08	4.37729e+08	4.02382e+08	4.64282e+08	4.02165e+08	4.45277e+08	5.48637e-17	1.15976e+08	1.06975e+07	4.36724e+06	9.22392	2.78761e+08
NEG2406	Azelaic acid	9.757	187.097	[M-H]-	C9H16O4	Medium-chain fatty acids	BDJRBEYXGGNYIS-UHFFFAOYSA-N	C(CCCC(=O)O)CCCC(=O)O	C08261	2266	HMDB0000784	Lipids and lipid-like molecules	Fatty Acyls	1.06162e+08	1.11023e+08	1.00386e+08	1.0206e+08	1.0161e+08	1.02541e+08	1.59035e+08	1.77596e+08	174449297	1.71029e+08	1.65763e+08	1.70452e+08	1.89172e+08	1.93212e+08	1.61993e+08	1.68565e+08	1.60357e+08	1.94016e+08	1.84394e+08	1.82942e+08	1.83276e+08	2.58477e+08	1.63393e+08	1.79785e+08	4.73962e+08	4.80781e+08	4.9588e+08	4.98496e+08	4.43782e+08	5.1548e+08	3.82993e-21	1.03964e+08	3.96634e+06	1.61925e+06	3.81513	1.69721e+08
POS7163	Tetrahydroharman-3-carboxylic acid	8.703	231.113	[M+H]+	C13H14N2O2	Harmala alkaloids	ZUPHXNBLQCSEIA-UHFFFAOYSA-N	CC1NC(C(=O)O)Cc2c1[nH]c1ccccc21	---	73530;4264556	HMDB0037942	Alkaloids and derivatives	Harmala alkaloids	3.4073e+07	3.04735e+07	3.23292e+07	3.48404e+07	3.02891e+07	2.98765e+07	1.41699e+07	1.96656e+07	1.8658e+07	1.70746e+07	2.06852e+07	2.06932e+07	3920.72	3920.72	3920.72	3920.72	3920.72	3920.72	4.33516e+07	3.73393e+07	4.00509e+07	3.42823e+07	3.67589e+07	3.02e+07	2.35146e+08	2.38501e+08	2.48997e+08	2.42801e+08	2.28069e+08	2.54186e+08	5.39896e-32	3.19803e+07	2.10892e+06	860964	6.59445	1.84911e+07
NEG12777	Bassic acid	12.435	485.328	[M-H]-	C30H46O5	Prenol lipids	FJGGNIPUSLFYJJ-UHFFFAOYSA-N	CC1(C)CCC2(CCC3(C)C(=CCC4C5(C)CC(O)C(O)C(C)(CO)C5=CCC34C)C2C1)C(O)=O	---	3698770	HMDB0034526	Lipids and lipid-like molecules	Prenol lipids	1.2014e+06	1.72761e+06	1.97033e+06	2.55023e+06	2.35109e+06	2.26469e+06	4.73749e+06	8.20295e+06	8.792e+06	1.07943e+07	6.97886e+06	5.69145e+06	793233	1.23057e+06	1.22909e+06	988318	808356	1.26772e+06	733527	1.3975e+06	3.31808e+06	8.93997e+06	2.20508e+06	1.90861e+06	1.24428e+08	1.38627e+08	1.55794e+08	1.50287e+08	1.16794e+08	1.77145e+08	1.74538e-19	2.01089e+06	491570	200683	24.4454	7.53285e+06
NEG16512	Rutin	8.878	609.145	[M-H]-	C27H30O16	Flavonoid O-glycosides	IKGXIBQEEMLURG-NVPNHPEKSA-N	O=C1C(OC2OC(COC3OC(C)C(O)C(O)C3O)C(O)C(O)C2O)=C(OC=4C=C(O)C=C(O)C14)C=5C=CC(O)=C(O)C5	C05625	5280805	HMDB0003249	Phenylpropanoids and polyketides	Flavonoids	2.53569e+06	3.47447e+06	2.88382e+06	2.21484e+06	1.45732e+06	1.40692e+06	8.26237e+07	8.33951e+07	7.69524e+07	8.26745e+07	6.95044e+07	8.07297e+07	205387	459479	1.53422e+06	262581	286763	9.11808e+06	1.18657e+07	1.52769e+07	1.20863e+07	2.07548e+07	9.97256e+06	1.08921e+07	2.34529e+07	2.82787e+07	2.3423e+07	1.79374e+07	4.35734e+07	1.81985e+07	8.10752e-19	2.32884e+06	810648	330946	34.8091	7.93133e+07
POS12971	Chlorogenic acid	8.57	355.102	[M+H]+	C16H18O9	Cyclic alcohols and derivatives	CWVRJTMFETXNAD-JUHZACGLSA-N	C1C(C(C(CC1(C(=O)O)O)OC(=O)C=CC2=CC(=C(C=C2)O)O)O)O	C00852	---	HMDB0003164	Organic oxygen compounds	Organooxygen compounds	2.7079e+10	2.62153e+10	2.75207e+10	2.67983e+10	2.8854e+10	2.7819e+10	2.27076e+10	2.22158e+10	2.10367e+10	2.3383e+10	2.18846e+10	2.1499e+10	8.46072e+09	7.89337e+09	8.25914e+09	7.80251e+09	8.11235e+09	7.64584e+09	3.02188e+10	2.20043e+10	2.04679e+10	2.00505e+10	1.88632e+10	1.88385e+10	1.77905e+10	1.71096e+10	1.71563e+10	1.68532e+10	1.67907e+10	1.70338e+10	1.00928e-13	2.73811e+10	9.13307e+08	3.72856e+08	3.33554	22121112069
NEG6763	Myricetin	9.728	317.031	[M-H]-	C15H10O8	Flavonols	IKMDFBPHZNJCSN-UHFFFAOYSA-N	O=C1C(O)=C(OC=2C=C(O)C=C(O)C12)C=3C=C(O)C(O)=C(O)C3	C10107	5281672	HMDB0002755	Phenylpropanoids and polyketides	Flavonoids	8.23834e+07	8.05453e+07	7.79502e+07	7.54484e+07	8.17451e+07	7.45559e+07	1.74139e+09	1.87227e+09	1.78335e+09	2.21516e+09	1.96575e+09	1.99589e+09	1.25919e+07	1.63097e+07	1.05189e+07	1.14299e+07	8.9657e+06	3.35348e+06	4.03055e+08	4.65944e+08	4.6761e+08	5.84912e+08	4.06179e+08	3.98891e+08	7.00919e+08	7.69335e+08	7.6445e+08	7.68931e+08	7.1539e+08	7.34368e+08	1.41112e-23	7.87714e+07	3.30222e+06	1.34813e+06	4.19216	1.92897e+09
NEG13490	Glyphoside	9.175	505.098	[M-H]-	C23H22O13	Flavonoids	AIHKAQUFJMNPAR-UHFFFAOYSA-N	CC(=O)OC1C(O)C(O)C(CO)OC1OC1=C(OC2=C(C(O)=CC(O)=C2)C1=O)C1=CC(O)=C(O)C=C1	---	74978233	HMDB0038465	Phenylpropanoids and polyketides	Flavonoids	5.428e+07	4.16743e+07	4.35043e+07	3.70859e+07	4.95543e+07	3.83645e+07	1.15119e+09	1.76218e+09	1.47072e+09	1.55053e+09	1.77144e+09	1.71568e+09	6.36798e+06	4.27085e+06	5.98667e+06	7.21271e+06	8.17486e+06	1.42994e+07	1.62205e+07	1.26423e+08	1.17131e+08	4.12473e+07	1.28815e+08	1.04772e+08	1.94625e+08	2.06826e+08	1.88939e+08	9.52344e+07	1.74412e+08	1.61924e+08	3.98624e-19	4.40772e+07	6.65898e+06	2.71852e+06	15.1075	1.57029e+09
POS6431	Prolylvaline	8.243	215.139	[M+H]+	C10H18N2O3	Peptides	GIAZPLMMQOERPN-YUMQZZPRSA-N	CC(C)[C@@H](C(=O)N1CCC[C@H]1C(=O)O)N	---	9837272	HMDB0029135	Organic acids and derivatives	Carboxylic acids and derivatives	4.82178e+06	7.96937e+06	4.85408e+06	2.4446e+06	5461516	6.99275e+06	8.4523e+07	9.31116e+07	9.01152e+07	8.81393e+07	9.45343e+07	9.64418e+07	5.25014e+07	5.07297e+07	5.21282e+07	5.25786e+07	5.78737e+07	5.44404e+07	1.0767e+07	1.17458e+07	1.32333e+07	1.4747e+07	1.31779e+07	1.33784e+07	4.05198e+08	4.10022e+08	4.32107e+08	4.15123e+08	4.33005e+08	4.11858e+08	4.16159e-36	5.42401e+06	1.92383e+06	785400	35.4687	9.11442e+07
POS1993	3-(Hydroxymethyl)furan-2-carbaldehyde	8.117	127.039	[M+Na]+	C6H6O3	Organooxygen compounds	CETXOEGRUBXUAL-UHFFFAOYSA-N	OCC1=C(OC=C1)C=O	---	16730373	HMDB0246148	Organic oxygen compounds	Organooxygen compounds	2.04438e+09	1.02853e+09	1.46616e+09	8.01267e+08	1.05888e+09	1.02503e+09	1.89018e+09	1.32116e+09	1.89244e+09	1.28294e+09	1.06653e+09	3.47074e+09	2.81143e+09	1.49001e+09	7.7785e+08	1.22396e+09	1.66386e+09	1.11341e+09	2.17744e+09	2.41595e+09	1.13075e+09	6.9905e+08	3.16029e+09	2.04171e+09	1.6456e+09	1.97634e+09	2.66784e+09	2.69985e+09	1.00032e+09	1.57526e+09	0.412563	1.23737e+09	4.50413e+08	1.8388e+08	36.4008	1.82067e+09
NEG7224	9,10,13-TriHOME	10.691	329.233	[M-H]-	C18H34O5	Fatty Acyls	NTVFQBIHLSPEGQ-SYMVGPSASA-N	CCCCC[C@H](O)\C=C\[C@@H](O)[C@@H](O)CCCCCCCC(O)=O	C14835	14968868	HMDB0004710	Lipids and lipid-like molecules	Fatty Acyls	7.63213e+08	7.17958e+08	7.52544e+08	7.30582e+08	7.13868e+08	7.20733e+08	7.64607e+08	8.26908e+08	7.75837e+08	8.57694e+08	8.3553e+08	7.98342e+08	2.30626e+09	2.55114e+09	2.57122e+09	2.3282e+09	2310358780	2.47733e+09	1.52909e+09	1.60513e+09	1.51065e+09	1.7102e+09	1.39161e+09	1.55778e+09	1.97498e+09	1.85042e+09	1.84585e+09	1.80607e+09	1.76505e+09	1.9338e+09	7.38685e-23	7.3315e+08	2.02154e+07	8.25288e+06	2.75733	8.0982e+08
NEG12483	Quercetin 3-O-glucuronide	9.095	477.067	[M-H]-	C21H18O13	Flavonoid O-glycosides	DUBCCGAQYVUYEU-ZUGPOPFOSA-N	O=C(O)C1OC(OC=2C(=O)C=3C(O)=CC(O)=CC3OC2C=4C=CC(O)=C(O)C4)C(O)C(O)C1O	---	5274585	HMDB0029212	Phenylpropanoids and polyketides	Flavonoids	5.39618e+09	5.03553e+09	5.59358e+09	5.32595e+09	5.09195e+09	4.58895e+09	7.06897e+09	6.79547e+09	6.57465e+09	6.79913e+09	6.88915e+09	6.94632e+09	5.26853e+06	4.4642e+07	4.97996e+07	3.7865e+07	4.88061e+07	3.31566e+07	6.18328e+09	5.83238e+09	5.93785e+09	2.55596e+09	5.52057e+09	5.0617e+09	7.82678e+09	9.43347e+09	8.33168e+09	7.4652e+09	8.02446e+09	7.3607e+09	1.49894e-15	5.17202e+09	3.51185e+08	1.43371e+08	6.79009	6.84561e+09
NEG5608	16-Hydroxy-10-oxohexadecanoic acid	12.286	285.207	[M-H]-	C16H30O4	Fatty Acyls	ZNMHENLYDLACAS-UHFFFAOYSA-N	OCCCCCCC(=O)CCCCCCCCC(O)=O	---	85837000	HMDB0041287	Lipids and lipid-like molecules	Fatty Acyls	1.16317e+07	1.31937e+07	1.09639e+07	1.05981e+07	1.06616e+07	1.03786e+07	5.37868e+07	64308854	4.3615e+07	5.64532e+07	5.77744e+07	4.93583e+07	1.00051e+07	9.65068e+06	8.74905e+06	6.97364e+06	8449660	7.71488e+06	2.27006e+07	3.54729e+07	1.89061e+07	3.54895e+07	3.11975e+07	2.12881e+07	1.05885e+08	1.1387e+08	1.07716e+08	1.10446e+08	1.05091e+08	1.14117e+08	1.53223e-22	1.1238e+07	1.05216e+06	429541	9.36253	5.42161e+07
NEG10844	Avicularin	9.287	433.077	[M-H]-	C20H18O11	Flavonoid O-glycosides	BDCDNTVZSILEOY-UXYNSRGZSA-N	O=C1C(OC2OC(CO)C(O)C2O)=C(OC=3C=C(O)C=C(O)C13)C=4C=CC(O)=C(O)C4	---	5490064	HMDB0030860	Phenylpropanoids and polyketides	Flavonoids	1.79483e+07	1.98559e+07	1.71652e+07	1.61606e+07	2.15994e+07	1.87156e+07	1.18776e+09	1.20528e+09	1.06901e+09	9.69997e+08	1.15344e+09	1.21649e+09	1.85592e+06	865755	2.2836e+06	3354541	2.44526e+06	2.64128e+06	3920.72	515598	3920.72	3920.72	3920.72	3920.72	4.90889e+09	5.0266e+09	5.30311e+09	4.59187e+09	4.50824e+09	4.17996e+09	1.59284e-25	1.85742e+07	1.95022e+06	796174	10.4996	1.13366e+09
POS2145	D-Pipecolic acid	2.049	130.087	[M+H]+	C6H11NO2	Carboxylic acids and derivatives	HXEACLLIILLPRG-RXMQYKEDSA-N	OC(=O)[C@H]1CCCCN1	---	736316;6931662	HMDB0005960	Organic acids and derivatives	Carboxylic acids and derivatives	5.91418e+07	4.78281e+07	5.19368e+07	4.42644e+07	3.38267e+07	5.97735e+07	1.21694e+09	1.32181e+09	1.15306e+09	1.23171e+09	1.51963e+09	1.59536e+09	5.37316e+08	5.39361e+08	5.17628e+08	5.28915e+08	5.39185e+08	5.61723e+08	1.98865e+09	2.02988e+09	2.42073e+09	2.15404e+09	2.09704e+09	1.6762e+09	5.25482e+08	4.99798e+08	5.42427e+08	5.12691e+08	5.31194e+08	6.46184e+08	1.21957e-18	4.94619e+07	9.80102e+06	4.00125e+06	19.8153	1.33975e+09
POS10266	(2'E,4'Z,8E)-Colneleic acid	11.568	295.226	[M+H]+	C18H30O3	Fatty Acyls	HHZKKFXQEIBVEV-CXXUKANQSA-N	CCCCC\C=C/C=C/O\C=C\CCCCCCC(O)=O	C19827	6441681	HMDB0030995	Lipids and lipid-like molecules	Fatty Acyls	2.63533e+08	2.70446e+08	1.71843e+08	1.89753e+08	1.6277e+08	2.77125e+08	9.17489e+07	8.74916e+07	9.13908e+07	1.02236e+08	9.40095e+07	1.03549e+08	3.03592e+08	2.72249e+08	2.74474e+08	2.87482e+08	2.74256e+08	2.735e+08	8.00979e+07	9.85678e+07	1.00559e+08	9.77395e+07	9.99082e+07	9.22505e+07	1.50814e+08	1.4027e+08	3.08664e+08	2.92004e+08	3.20395e+08	3.82355e+08	2.10735e-07	2.22578e+08	5.32401e+07	2.17352e+07	23.9197	9.50709e+07
POS2546	alpha-Pinene	12.022	137.133	[M+H]+	C10H16	Bicyclic monoterpenoids	GRWFGVWFFZKLTI-UHFFFAOYSA-N	CC1=CCC2CC1C2(C)C	C09880	6654	HMDB0302508	Lipids and lipid-like molecules	Prenol lipids	6.84499e+09	7.00167e+09	7.0487e+09	7.10592e+09	7.23055e+09	7.23536e+09	3.84916e+08	3.96614e+08	3.68755e+08	3.91506e+08	3.84481e+08	3.91407e+08	9.57307e+07	1.01784e+08	1.0559e+08	1.06935e+08	7.45072e+07	9.79293e+07	3.05444e+09	3.29447e+09	3.08697e+09	3.05944e+09	3.08106e+09	3.12399e+09	7.42094e+08	7.60132e+08	7.98545e+08	7.45242e+08	7.84202e+08	7.40071e+08	1.1811e-38	7.07787e+09	1.48182e+08	6.04952e+07	2.0936	3.8628e+08
POS4648	Aesculetin	8.515	179.034	[M+H]+	C9H6O4	6,7-dihydroxycoumarins	ILEDWLMCKZNDJK-UHFFFAOYSA-N	O=C1OC=2C=C(O)C(O)=CC2C=C1	C09263	5281416	HMDB0030819	Phenylpropanoids and polyketides	Coumarins and derivatives	4.64842e+08	4.56868e+08	4.7885e+08	4.93866e+08	4.88754e+08	4.97725e+08	3.08404e+08	2.9682e+08	3.03354e+08	2.97942e+08	2.89465e+08	3.06204e+08	7.26656e+07	2.39006e+07	6.83322e+07	3.77924e+07	5.25137e+07	6.59864e+07	1.53529e+08	1.56769e+08	1.68476e+08	1.55954e+08	1.62835e+08	1.64563e+08	2.5758e+08	2.66036e+08	2.47199e+08	2.8992e+08	2.34057e+08	2.55332e+08	2.50107e-25	4.80151e+08	1.64262e+07	6.70595e+06	3.42104	3.00365e+08
POS2332	L-Asparagine	1.279	133.061	[M+H]+	C4H8N2O3	---	None	C([C@@H](C(=O)O)N)C(=N)O	C16438	---	HMDB0000168	Organic acids and derivatives	Carboxylic acids and derivatives	2.42673e+07	2.89583e+07	2.32564e+07	2.5993e+07	3.08982e+07	2.32342e+07	1.60565e+08	1.39349e+08	1.58099e+08	1.68782e+08	1.43261e+08	1.95752e+08	6.79203e+07	6.15531e+07	7.85556e+07	6.85283e+07	5.72498e+07	6.60777e+07	1.6048e+08	1.64341e+08	1.6373e+08	1.86257e+08	1.49875e+08	1.47947e+08	3.055e+08	3.13456e+08	3.19547e+08	3.13127e+08	2.96821e+08	3.20437e+08	2.41843e-23	2.61012e+07	3.18945e+06	1.30209e+06	12.2195	1.60968e+08
POS1166	1,2-Benzoquinone	1.699	109.029	[M+Na]+	C6H4O2	Organooxygen compounds	WOAHJDHKFWSLKE-UHFFFAOYSA-N	O=C1C=CC=CC1=O	C02351	11421	HMDB0012133	Organic oxygen compounds	Organooxygen compounds	5.03442e+08	2.20009e+08	3.53915e+08	4.06083e+08	4.0706e+08	5.91087e+08	7.6573e+08	3.32448e+08	6.66375e+08	6.52905e+08	6.80763e+08	5.08295e+08	5.25684e+08	358503476	5.92181e+08	3.73217e+08	7.22735e+08	6.14409e+08	3.3399e+08	4.26685e+08	4.57445e+08	6.37088e+08	5.42616e+08	2.45016e+08	5.47221e+08	5.18161e+08	2.5697e+08	2.87065e+08	3.38352e+08	4.32945e+08	0.0799089	4.13599e+08	1.27053e+08	5.18692e+07	30.7189	6.01086e+08
POS8146	Desoxyadenosine	8.201	252.109	[M+H]+	C10H13N5O3	Purine 2'-deoxyribonucleosides	OLXZPDWKRNYJJZ-UHFFFAOYSA-N	C1C(C(OC1N2C=NC3=C(N=CN=C32)N)CO)O	C00212	636	HMDB0000050	Nucleosides, nucleotides, and analogues	Purine nucleosides	2.79515e+07	2.55809e+07	2.64644e+07	3.12391e+07	2.52242e+07	2.9054e+07	5.95251e+08	6.12275e+08	5.93106e+08	5.87352e+08	6.141e+08	5.96682e+08	8.23645e+07	7.95664e+07	8.16842e+07	9.2848e+07	8.09462e+07	8.26427e+07	6.04256e+07	5.63821e+07	6.1247e+07	6.54445e+07	6.5943e+07	5.71856e+07	2.52325e+08	2.36283e+08	2.65568e+08	2.33876e+08	2.40991e+08	2.4234e+08	1.77301e-36	2.75857e+07	2.30176e+06	939690	8.34404	5.99794e+08
NEG18102	alpha-D-Glucopyranoside, 3,6-bis-O-[(2E)-3-(4-hydroxy-3-methoxyphenyl)-1-oxo-2-propen-1-yl]-beta-D-fructofuranosyl	9.512	693.203	[M-H]-	C32H38O17	Coumaric acids and derivatives	ZPIDHNQIWCJXAS-SOUWYMHNSA-N	COC1=C(O)C=CC(=C1)\C=C\C(=O)OC[C@H]2O[C@@](CO)(O[C@H]3O[C@H](CO)[C@@H](O)[C@H](O)[C@H]3O)[C@@H](OC(=O)/C=C/C4=CC(=C(O)C=C4)OC)[C@@H]2O	---	16745274	---	Phenylpropanoids and polyketides	Cinnamic acids and derivatives	1.75476e+07	1.84191e+07	1.66584e+07	16714031	1.66732e+07	1.38275e+07	5.20966e+06	6.38456e+06	2.52593e+06	1.2057e+07	8.17959e+06	5.68908e+06	42651866	4.68977e+07	8.77772e+07	3.44811e+07	7.27738e+07	7.6321e+07	1.01065e+07	7.87126e+06	8.70406e+06	8.57811e+06	8.16626e+06	9.78359e+06	1.80384e+08	1.65298e+08	1.64698e+08	1.57637e+08	1.31121e+08	1.54712e+08	1.12258e-17	1.664e+07	1.54311e+06	629973	9.27354	6.67431e+06
POS6369	N-Butylbenzenesulfonamide	11.595	214.089	[M+H]+	C10H15NO2S	Benzenesulfonamides	IPRJXAGUEGOFGG-UHFFFAOYSA-N	CCCCNS(=O)(=O)C1=CC=CC=C1	---	19241	---	Benzenoids	Benzene and substituted derivatives	4.1754e+07	4.16781e+07	5.50185e+07	5.24651e+07	6.90001e+07	5.48219e+07	5.58731e+07	5.35547e+07	6.32735e+07	5.33595e+07	5.20446e+07	5.22222e+07	7.56539e+07	6.69458e+07	6.23185e+07	6.80924e+07	7.40998e+07	8.43612e+07	4.72285e+07	5.36004e+07	5.67185e+07	5.58299e+07	5.93062e+07	5.811e+07	5.21773e+07	5.88012e+07	4.8628e+07	5.69667e+07	5.48728e+07	6.48004e+07	0.000292269	5.24563e+07	1.01643e+07	4.14958e+06	19.3768	5.50546e+07
NEG1697	2-Propenoic acid, 3-(4-hydroxyphenyl)-, (2Z)-	9.443	163.039	[M-H]-	C9H8O3	Hydroxycinnamic acids	NGSWKAQJJWESNS-UHFFFAOYSA-N	OC(=O)C=CC1=CC=C(O)C=C1	C00811	322	HMDB0002035	Phenylpropanoids and polyketides	Cinnamic acids and derivatives	8.51147e+06	1.80137e+07	1.19713e+07	5.8843e+06	1.0312e+07	1.72309e+07	1.95613e+08	2.17886e+08	1.88939e+08	2.55429e+08	2.27115e+08	2.19706e+08	2.70259e+08	2.35936e+08	3.86146e+08	2.05036e+08	3.50834e+08	3.78318e+08	5.03969e+07	4.94634e+07	4.99058e+07	7.11824e+07	5.3145e+07	4.9706e+07	3.36006e+08	3.60585e+08	3.5427e+08	4.04688e+08	3.19509e+08	3.46302e+08	1.65678e-14	1.19873e+07	4.81555e+06	1.96594e+06	40.1722	2.17448e+08
NEG2385	cis-2-Methylaconitate	3.429	187.024	[M-H]-	C7H8O6	Carboxylic acids and derivatives	NUZLRKBHOBPTQV-ARJAWSKDSA-N	C\C(C(O)=O)=C(/CC(O)=O)C(O)=O	C04225	3080625	HMDB0006357	Organic acids and derivatives	Carboxylic acids and derivatives	3.66986e+07	5.32522e+07	5.69855e+07	5.67393e+07	5.86902e+07	7.44061e+07	6.79875e+07	9.08278e+07	8.65048e+07	8.64244e+07	8.15831e+07	9.68766e+07	9.36076e+06	1.23238e+07	1.01706e+07	9.10826e+06	1.69763e+07	1.25419e+07	1.43911e+07	5.52331e+07	5.46534e+07	2.01803e+07	5.97783e+07	5.80819e+07	2.03414e+08	1.86441e+08	1.83403e+08	2.15421e+08	2.12552e+08	2.37534e+08	2.62918e-17	5.61286e+07	1.20627e+07	4.92456e+06	21.4911	8.5034e+07
POS2923	3-Hydroxyadipic acid 3,6-lactone	14.667	145.049	[2M+H]+	C6H8O4	Lactones	BWEICTHJUIJQPH-UHFFFAOYSA-N	[H]OC(=O)CC1([H])CCC(=O)O1	---	194109	HMDB0029171	Organoheterocyclic compounds	Lactones	1.67198e+09	1.02105e+09	1.89585e+09	2.13722e+09	2.35268e+09	1.53486e+09	2.68937e+09	1.46229e+09	1.64072e+09	4.62657e+09	1.3995e+09	4.61468e+09	1.70738e+09	1.2674e+09	1.86849e+09	1.12208e+09	2.04738e+09	2.10443e+09	9.87808e+08	1.4998e+09	1.09216e+09	1.88146e+09	1.47843e+09	1.88535e+09	1.30123e+09	2.86119e+09	1.70471e+09	1.31126e+09	2.98331e+09	1.499e+09	0.117673	1.76894e+09	4.72444e+08	1.92874e+08	26.7077	2.73886e+09
POS2568	6-Methyl-2-pyridinecarboxylic acid	1.444	138.055	[M+Na]+	C7H7NO2	Pyridines and derivatives	LTUUGSGSUZRPRV-UHFFFAOYSA-N	CC1=CC=CC(=N1)C(O)=O	---	70282	HMDB0247665	Organoheterocyclic compounds	Pyridines and derivatives	9.22679e+07	8.74031e+07	9.38811e+07	9.92212e+07	9.60987e+07	1.05402e+08	5.52194e+08	5.51647e+08	5.35819e+08	5.70733e+08	5.67744e+08	5.93505e+08	1.12805e+09	1.11926e+09	1.27478e+09	1.2056e+09	1.24086e+09	1.18563e+09	2.79901e+08	3.12364e+08	3.79647e+08	2.9096e+08	3.12456e+08	2.83922e+08	4.7104e+08	4.7103e+08	4.84238e+08	4.75076e+08	5.01075e+08	5.1564e+08	2.1889e-26	9.57123e+07	6.17436e+06	2.52067e+06	6.45095	5.6194e+08
NEG416	Serine	0.837	104.034	[M-H]-	C3H7NO3	Amino acids and derivatives	MTCFGRXMJLQNBG-REOHCLBHSA-N	C([C@@H](C(=O)O)N)O	C00065	5951	HMDB0000187	Organic acids and derivatives	Carboxylic acids and derivatives	1.28602e+07	1.27147e+07	1.20781e+07	10240449	1.42527e+07	1.19162e+07	1.01619e+08	1.06586e+08	1.03884e+08	1.00863e+08	1.10991e+08	1.02992e+08	9.63553e+07	1.04183e+08	1.00554e+08	9.93928e+07	9.40468e+07	1.12833e+08	6.55182e+07	7.52565e+07	6.89924e+07	8.83926e+07	6.56225e+07	7.06588e+07	1.71278e+08	1.67663e+08	1.80403e+08	1.67809e+08	1.68166e+08	1.68233e+08	1.36943e-24	1.23437e+07	1.32103e+06	539308	10.702	1.04489e+08
POS8344	Isoliquiritigenin	10.933	257.081	[M+H]+	C15H12O4	2'-Hydroxychalcones	DXDRHHKMWQZJHT-FPYGCLRLSA-N	O=C(C=CC1=CC=C(O)C=C1)C2=CC=C(O)C=C2O	C08650	638278	HMDB0037316	Phenylpropanoids and polyketides	Linear 1,3-diarylpropanoids	613422	813057	672942	380310	430629	904123	607848890	6.17213e+08	6.05453e+08	6.48178e+08	6.10752e+08	6.61972e+08	5.34012e+07	5.62136e+07	5.33225e+07	5.38775e+07	5.53165e+07	5.74194e+07	5.58177e+06	6.49136e+06	6.76455e+06	6.79078e+06	8.67303e+06	7.60848e+06	1.19889e+08	122803408	1.30785e+08	1.22228e+08	1.32694e+08	1.23021e+08	6.51219e-34	635747	206236	84195.7	32.44	6.25236e+08
POS10357	Avenoleic acid	10.549	297.242	[M+H-H2O]+	C18H32O3	Fatty Acyls	MZQXAWAWDWCIKG-OHPMOLHNSA-N	CCCC(O)C\C=C/C\C=C/CCCCCCCC(O)=O	---	75536015	HMDB0029978	Lipids and lipid-like molecules	Fatty Acyls	1.45927e+07	1.52962e+07	1.55724e+07	1.47294e+07	1.64145e+07	1.56193e+07	4.73542e+07	4.67053e+07	4.54518e+07	4.89504e+07	4.90042e+07	4.44821e+07	1.09736e+07	1.20494e+07	1.13794e+07	1.45784e+07	1.1049e+07	1.26531e+07	1.49032e+07	1.87273e+07	2.28629e+07	1.79578e+07	1.67313e+07	1.60561e+07	5.97983e+07	5.95642e+07	6.71875e+07	6.29691e+07	66019177	6.19605e+07	6.54456e-25	1.53707e+07	665459	271672	4.32939	4.69913e+07
POS1857	Niacin	2.34	124.04	[M+H]+	C6H5NO2	Pyridinecarboxylic acids	PVNIIMVLHYAWGP-UHFFFAOYSA-N	OC(=O)C1=CN=CC=C1	C00253	---	HMDB0001488	Organoheterocyclic compounds	Pyridines and derivatives	3.149e+08	3.01117e+08	3.90356e+08	3.68566e+08	4.20052e+08	3.37408e+08	5.51428e+08	5.64865e+08	2.52958e+08	4.87914e+08	6.28212e+08	6.95935e+08	2.59222e+09	1.71071e+09	2.73667e+09	3.00107e+09	2.71334e+09	2.77445e+09	1.03891e+09	1.05828e+09	1.06414e+09	1.13354e+09	9.95755e+08	1.07342e+09	1.27466e+09	1.31866e+09	1531288525	1.53427e+09	1624350520	1.55859e+09	9.23813e-15	3.554e+08	4.57948e+07	1.86956e+07	12.8854	5.30218e+08
NEG1586	Pimelic acid	8.928	159.065	[M-H]-	C7H12O4	Medium-chain fatty acids	WLJVNTCWHIRURA-UHFFFAOYSA-N	O=C(O)CCCCCC(=O)O	C02656	---	HMDB0000857	Lipids and lipid-like molecules	Fatty Acyls	4.37404e+07	4.56172e+07	4.77016e+07	5.07623e+07	4.3405e+07	4.25814e+07	1.78218e+07	1.98197e+07	1.89612e+07	2.29749e+07	2.46347e+07	1.98527e+07	2.00518e+08	201011191	2.10552e+08	1.82667e+08	1.89192e+08	2.19348e+08	4.78972e+07	5.77631e+07	5.0122e+07	5.89256e+07	3.90553e+07	4.41509e+07	6.09277e+07	5.81445e+07	5.62222e+07	5.68983e+07	6.00393e+07	5.69038e+07	2.34239e-24	4.56346e+07	3.11276e+06	1.27078e+06	6.82105	2.06775e+07
POS24163	1-Palmitoyl-2-oleoyl-sn-glycero-3-phosphocholine	12.295	760.584	[M+H]+	C42H82NO8P	Phosphatidylcholines	WTJKGGKOPKCXLL-VYOBOKEXSA-N	CCCCCCCCCCCCCCCC(=O)OC[C@H](COP(=O)([O-])OCC[N+](C)(C)C)OC(=O)CCCCCCC/C=C\CCCCCCCC	---	5497103	HMDB0007972	Lipids and lipid-like molecules	Glycerophospholipids	1.12778e+09	3.61019e+08	6.38019e+08	2.26064e+08	4.37476e+08	1.43083e+09	1.34666e+08	7.64042e+07	1.00749e+08	8.98693e+07	6.02805e+07	5.63059e+07	1.49128e+07	3.68323e+07	2.70637e+07	2.03707e+07	2.54467e+07	1.66909e+07	7.49961e+08	1.97647e+09	8.41413e+08	8.88802e+08	1.57345e+09	2.37128e+08	2.85495e+08	3.19353e+08	3.09416e+08	1.46025e+08	9.06431e+07	2.88234e+08	0.000100569	7.03531e+08	4.7525e+08	1.9402e+08	67.5522	8.63791e+07
NEG646	Succinic acid	2.961	117.018	[M-H]-	C4H6O4	Dicarboxylic acids and derivatives	KDYFGRWQOYBRFD-UHFFFAOYSA-N	OC(=O)CCC(O)=O	C00042	---	HMDB0000254	Organic acids and derivatives	Carboxylic acids and derivatives	3.75767e+09	3.71621e+09	3.68468e+09	3.61646e+09	3.58298e+09	3.54267e+09	5.41062e+09	6.51788e+09	5.93295e+09	6.40155e+09	6.20648e+09	6.00689e+09	5.12173e+09	5.62196e+09	5.63774e+09	5.05466e+09	5.09618e+09	5.54255e+09	4.84392e+09	5.09803e+09	5.04732e+09	2.90471e+09	5.44377e+09	5.16996e+09	6.76799e+09	7.70605e+09	7.32991e+09	7.29121e+09	3.80087e+09	7.84119e+09	7.56111e-06	3.65011e+09	8.2844e+07	3.38209e+07	2.26963	6.07939e+09
POS3809	Caffeic acid	12.343	163.039	[M+H-H2O]+	C9H8O4	Hydroxycinnamic acids	QAIPRVGONGVQAS-DUXPYHPUSA-N	O=C(O)C=Cc1ccc(O)c(O)c1	C01197	689043	HMDB0001964	Phenylpropanoids and polyketides	Cinnamic acids and derivatives	3.39831e+08	3.24447e+08	3.3659e+08	1.95862e+08	3.46444e+08	3.35397e+08	2.48372e+08	2.86966e+08	2.7209e+08	2.79187e+08	3.11476e+08	1.35133e+08	4.54206e+08	4.52265e+08	4.63059e+08	4.61127e+08	4.82612e+08	4.99859e+08	1.31478e+08	2.12744e+08	2.19273e+08	2.21349e+08	1.93598e+08	2.19855e+08	1.31489e+08	9.86895e+07	8.23505e+07	1.62063e+08	1.99765e+08	2.07638e+07	1.17058e-10	3.13095e+08	5.78772e+07	2.36282e+07	18.4855	2.55537e+08
POS12732	Avocadyne 1-acetate	12.699	349.234	[M+Na]+	C19H34O4	Long-chain fatty alcohols	JAKAZHIACKJNNB-UHFFFAOYSA-N	O=C(OCC(O)CC(O)CCCCCCCCCCCC#C)C	---	3952079	HMDB0031048	Lipids and lipid-like molecules	Fatty Acyls	2.87955e+07	2.73868e+07	2.86507e+07	2.51463e+07	2.72763e+07	3.17566e+07	2.19837e+07	3.33406e+07	2.33446e+07	2.6244e+07	3.16542e+07	2.53019e+07	6.47045e+07	6.30159e+07	6.35172e+07	6.21286e+07	6.86902e+07	6.51018e+07	4.76937e+07	6.00493e+07	7.10725e+07	6.11939e+07	6.25187e+07	6.50043e+07	2.41942e+08	2.22209e+08	2.29748e+08	2.47525e+08	2.47455e+08	2.53661e+08	2.98441e-27	2.81687e+07	2.19275e+06	895187	7.78436	2.69782e+07
NEG14092	LPS(18:2)	11.709	520.268	[M-H]-	C24H44NO9P	Glycerophospholipids	HLISFLFEEBTXRV-FRZHUQNDSA-N	CCCCC\C=C/C\C=C/CCCCCCCC(=O)OC[C@@H](O)COP(O)(=O)OC[C@H](N)C(O)=O	---	52926279	HMDB0240604	Lipids and lipid-like molecules	Glycerophospholipids	3.96996e+07	579686	1.19531e+07	2.89015e+07	1.73837e+07	1.35411e+07	8.05277e+07	1.30707e+06	6.7467e+06	5.0177e+06	8.85251e+06	6.02279e+06	6.42389e+07	1226172	2.80278e+07	1.00967e+07	9.36036e+06	1.47461e+07	7.21886e+07	1.30978e+06	1.58988e+07	4.69228e+07	1.06652e+07	5.96883e+06	5.04332e+07	2.04389e+06	9.53639e+06	1.19536e+07	1.70632e+07	1.15126e+07	0.971852	1.86764e+07	1.37642e+07	5.6192e+06	73.698	1.80791e+07
NEG6675	Benzoic acid + 2O, O-Hex	8.465	315.073	[M-H]-	C13H16O9	Phenolic glycosides	CBTFERBMQQAROP-UHFFFAOYSA-N	O=C(O)C=2C=C(OC1OC(CO)C(O)C(O)C1(O))C=CC=2(O)	---	---	---	---	---	6.60881e+08	7.15523e+08	8.31918e+08	6.41898e+08	6.96449e+08	7.20198e+08	1.67567e+09	1.79722e+09	1.67193e+09	1.76305e+09	1.76879e+09	1.57605e+09	1.86261e+08	1.87505e+08	1.76151e+08	1.53962e+08	1.71356e+08	58585.6	4.10632e+08	4.04811e+08	3.85291e+08	1.21559e+08	4.3481e+08	4.33693e+08	1.28875e+09	1.50344e+09	1.15681e+09	1.24302e+09	1.38355e+09	1.37361e+09	2.34006e-20	7.11144e+08	6.66709e+07	2.72183e+07	9.37515	1.70879e+09
NEG990	Adenine	1.682	134.046	[M-H]-	C5H5N5	6-aminopurines	GFFGJBXGBJISGV-UHFFFAOYSA-N	C1=NC2=NC=NC(=C2N1)N	C00147	190	HMDB0000034	Organoheterocyclic compounds	Imidazopyrimidines	3.16616e+06	1.13989e+07	6.7639e+06	2.97841e+06	3.53241e+06	1.21197e+07	4.13149e+08	4.66257e+08	4.18398e+08	4.65989e+08	4.97351e+08	4.52806e+08	2.00372e+08	2.19233e+08	1.96678e+08	1.89543e+08	1.64332e+08	2.0727e+08	3.96236e+08	4.5743e+08	4.54387e+08	1.48964e+08	4.35079e+08	4.80053e+08	2.35029e+08	2.64128e+08	2.37759e+08	2.24804e+08	2.23672e+08	2.48658e+08	5.21756e-12	6.65993e+06	4.19094e+06	1.71094e+06	62.9277	4.52325e+08
POS24160	(2-{[(2R)-2-(hexadecanoyloxy)-3-[(9Z)-octadec-9-enoyloxy]propyl phosphonato]oxy}ethyl)trimethylazanium	12.434	760.584	[M+H]+	C42H82NO8P	Phosphatidylcholines	RRVPPYNAZJRZFR-VYOBOKEXSA-N	CCCCCCCCCCCCCCCC(=O)O[C@H](COC(=O)CCCCCCC/C=C\CCCCCCCC)COP(=O)([O-])OCC[N+](C)(C)C	---	24778933	HMDB0008100	Lipids and lipid-like molecules	Glycerophospholipids	1.07814e+09	9.63845e+08	6.97338e+08	6.26189e+08	4.4081e+08	8.4058e+08	1.34666e+08	7.88251e+07	7.82202e+07	1.23477e+08	6.68342e+07	2.31975e+07	5.45625e+07	5.82514e+07	4.19875e+07	4.68163e+07	3.89181e+07	3.16584e+07	1.13854e+09	1.50831e+09	1.31671e+09	1.5317e+09	5.13009e+08	1.04681e+09	2.53745e+08	2.78237e+08	4.01391e+08	2.66198e+08	2.04144e+08	2.75348e+08	6.07013e-10	7.74484e+08	2.33116e+08	9.51694e+07	30.0996	8.42034e+07
POS12326	Glyceryl monooleate	12.484	339.29	[M+H-H2O]+	C21H40O4	Monoacylglycerols	RZRNAYUHWVFMIP-KTKRTIGZSA-N	CCCCCCCCC=CCCCCCCCC(=O)OCC(O)CO	---	5283468	HMDB0254854	Lipids and lipid-like molecules	Glycerolipids	4.89659e+07	6.83692e+07	6.47379e+07	7.05598e+07	9.95498e+07	8.32683e+07	5.23496e+07	6.06977e+07	42486146	5.43404e+07	7.12705e+07	9.63649e+07	8.29834e+07	1.54245e+08	1.5881e+08	1.19395e+08	1.27986e+08	1.17249e+08	7.88353e+07	1.42199e+08	1.20889e+08	1.3067e+08	1.72655e+08	1.68726e+08	3.58084e+07	1.14363e+08	8.6922e+07	8.34002e+07	6.758e+07	5.51269e+07	4.43652e-05	7.25751e+07	1.72195e+07	7.02981e+06	23.7264	6.29182e+07
POS24726	1-Stearoyl-2-linoleoylphosphatidylcholine	13.471	786.601	[M+H]+	C44H84NO8P	Phosphatidylcholines	FORFDCPQKJHEBF-VPUSDGANSA-N	CCCCCCCCCCCCCCCCCC(=O)OC[C@H](COP(=O)([O-])OCC[N+](C)(C)C)OC(=O)CCCCCCC/C=C\C/C=C\CCCCC	---	6441487	HMDB0008039	Lipids and lipid-like molecules	Glycerophospholipids	6.46847e+06	8.239e+06	9.28844e+06	1.02217e+07	6.26617e+06	5.0311e+06	367878	2.6029e+06	3.30815e+06	1.91681e+06	1.64662e+06	1.39378e+06	1.08298e+06	1.89382e+06	2.21595e+06	1.33355e+06	714412	369390	14109000	2.37592e+07	2.03599e+07	1.6317e+07	1.40648e+06	2.26741e+07	136851	5.39535e+06	5.42005e+06	800855	2.93191e+06	3.38917e+06	1.87271e-06	7.58581e+06	1.98946e+06	812195	26.2261	1.87269e+06
NEG16451	UDP-GlcNAc	1.867	606.074	[M-H]-	C17H27N3O17P2	Pyrimidine nucleotide sugars	LFTYTUAZOPRMMI-CFRASDGPSA-N	CC(O)=N[C@H]1[C@@H](OP(=O)(O)OP(=O)(O)OC[C@H]2O[C@@H](n3ccc(O)nc3=O)[C@H](O)[C@@H]2O)O[C@H](CO)[C@@H](O)[C@@H]1O	C00043	---	HMDB0000290	Nucleosides, nucleotides, and analogues	Pyrimidine nucleotides	2.00164e+07	1.09537e+07	2.11069e+07	3.31113e+07	3.8281e+07	2.70858e+07	1.31915e+07	9.64411e+06	1.13635e+07	1.9978e+07	1.15997e+07	1.36592e+07	2.72965e+07	2.50546e+07	1.96357e+07	1.42341e+07	2.02414e+07	1.20406e+07	2.50877e+07	2.48071e+07	1.68796e+07	2.12457e+07	3.18836e+07	4.88062e+07	1.19558e+07	8.00333e+06	1.34284e+07	2.1084e+07	8.64252e+06	8.97966e+06	0.00387801	2.50925e+07	9.83637e+06	4.01568e+06	39.2004	1.32393e+07
NEG667	Hydroxyethyl glycine	0.851	118.05	[M-H]-	C4H9NO3	Carboxylic acids and derivatives	XSISQURPIRTMAY-UHFFFAOYSA-N	NCC(=O)OCCO	---	12603040	HMDB0061148	Organic acids and derivatives	Carboxylic acids and derivatives	1.49787e+07	1.26847e+07	1.27414e+07	1.09994e+07	1.4553e+07	1.11646e+07	1.50515e+08	1.80368e+08	1.79436e+08	1.87724e+08	1.88628e+08	1.73723e+08	1.36168e+08	1.59353e+08	1.3057e+08	1.49374e+08	1.25741e+08	1.44203e+08	4.21038e+07	3.61991e+07	3.65558e+07	3.05039e+07	3.71404e+07	3.45661e+07	2.16645e+08	2.19073e+08	2.17882e+08	2.28953e+08	2.32273e+08	2.24951e+08	1.98109e-24	1.28536e+07	1.65746e+06	676656	12.8949	1.76732e+08
POS1122	3-Ethylpyridine	13.39	108.081	[M+H]+	C7H9N	Pyridines and derivatives	MFEIKQPHQINPRI-UHFFFAOYSA-N	CCC1=CC=CN=C1	---	10823	HMDB0029734	Organoheterocyclic compounds	Pyridines and derivatives	1.24504e+07	1.22831e+07	1.2039e+07	1.1839e+07	1.2839e+07	1.19431e+07	1.09905e+07	1.07894e+07	1.12378e+07	1.12311e+07	1.1252e+07	1.10767e+07	1.52159e+07	1.65091e+07	1.59744e+07	1.57964e+07	1.5661e+07	1.47567e+07	1.16167e+07	1.21575e+07	1.24636e+07	1.27143e+07	1.27183e+07	1.21888e+07	1.22664e+07	1.25788e+07	1.24758e+07	1.26446e+07	1.25717e+07	1.16422e+07	3.88728e-15	1.22323e+07	372519	152080	3.04538	1.10962e+07
POS13421	Sucrose	8.05	365.105	[M+Na]+	C12H22O11	Glycosyl compounds	CZMRCDWAGMRECN-UGDNZRGBSA-N	OC[C@H]1O[C@@](CO)(O[C@H]2O[C@H](CO)[C@@H](O)[C@H](O)[C@H]2O)[C@@H](O)[C@@H]1O	C00089	---	HMDB0000258	Organic oxygen compounds	Organooxygen compounds	1.9457e+07	2.75105e+07	2.47656e+07	2.79264e+07	2.37286e+07	2.39614e+07	2.59935e+07	3.35401e+07	3.84622e+07	3.00673e+07	2.89234e+07	2.76451e+07	4.80944e+07	6.20942e+07	5.51013e+07	4.63426e+07	8.41507e+07	6.95613e+07	3.68693e+07	5.1008e+07	4.30208e+07	2.92734e+07	4.57194e+07	5.09757e+07	2.47283e+07	3.16607e+07	4.41222e+07	2.79702e+07	3.24714e+07	3.572e+07	6.94867e-07	2.45583e+07	3.07148e+06	1.25393e+06	12.5069	3.07719e+07
POS963	Choline	1.286	104.107	[M]+	C5H14NO	Cholines	OEYIOHPDSNJKLS-UHFFFAOYSA-N	OCC[N+1](C)(C)C	C00114	305	HMDB0000097	Organic nitrogen compounds	Organonitrogen compounds	1.65569e+10	1.69609e+10	1.89647e+10	1.69841e+10	1.97967e+10	1.70719e+10	3.05448e+10	2.9358e+10	3.02959e+10	3.11632e+10	3.13697e+10	3.19715e+10	5.42076e+10	5.5999e+10	5.73228e+10	5.50221e+10	5.5301e+10	5.69118e+10	2.76646e+10	2.80625e+10	2.91086e+10	2.91154e+10	2.79846e+10	2.94852e+10	2.3171e+10	2.35971e+10	2.48423e+10	2.41106e+10	2.36326e+10	2.40127e+10	1.35093e-28	1.77226e+10	1.32305e+09	5.40134e+08	7.46536	3.07838e+10
NEG8171	5-Caffeylquinic acid	8.678	353.088	[M-H]-	C16H18O9	Cyclic alcohols and derivatives	CWVRJTMFETXNAD-NXLLHMKUSA-N	O=C(C=Cc(c2)cc(O)c(O)c2)OC(C1)C(O)C(O)CC(O)(C(O)=O)1	C17147	5280633	HMDB0240477	Organic oxygen compounds	Organooxygen compounds	2.40494e+10	5.83233e+10	5.43617e+09	4.75819e+09	5.55182e+09	4.69288e+10	4.11109e+10	2.63891e+09	3.54021e+10	3.8776e+10	2.32811e+10	3.73917e+10	1.47945e+10	1.52884e+10	1.30639e+10	1.23468e+10	1.30706e+10	1.40062e+10	4.92037e+10	4.68552e+10	4.58285e+10	4.07416e+10	4.25563e+10	27012427608	4.05817e+10	3.81686e+10	3.75984e+10	3.67883e+10	3.60715e+10	3.62235e+10	0.00725856	2.41746e+10	2.34897e+10	9.58964e+09	97.1669	2.97668e+10
POS12533	6-Hydroxyluteolin 7,3',4'-trimethyl ether	9.85	345.097	[M+Na]+	C18H16O7	Flavonoids	QIEMGQKOGFTYLN-UHFFFAOYSA-N	COC1=CC2=C(C(=O)C=C(O2)C2=CC(OC)=C(OC)C=C2)C(O)=C1O	---	10020367	HMDB0303611	Phenylpropanoids and polyketides	Flavonoids	6.35679e+07	7.00914e+07	6.77957e+07	6.73833e+07	6.98057e+07	6.59098e+07	4.64924e+08	4.74787e+08	4.53713e+08	4.45258e+08	4.64642e+08	4.90333e+08	3.39327e+06	4.51755e+06	2.79376e+06	3.09487e+06	5.65653e+06	2.34151e+06	5.79028e+07	6.73523e+07	6.49505e+07	6.04362e+07	6.09096e+07	6.22588e+07	8.44082e+07	9.58981e+07	9.9571e+07	8.92733e+07	1.02412e+08	9.16108e+07	1.26203e-33	6.74256e+07	2.45317e+06	1.0015e+06	3.63834	4.6561e+08
POS7366	1,10-Epoxygermacrone	12.613	235.169	[M+Na]+	C15H22O2	Prenol lipids	BRHJBHVGLHMQCU-WZUFQYTHSA-N	CC(C)=C1C\C=C(C)/CCC2OC2(C)CC1=O	---	15139241	HMDB0035408	Lipids and lipid-like molecules	Prenol lipids	5.26905e+07	5.61875e+07	6.15127e+07	5.47531e+07	5.72392e+07	5.86377e+07	3.3675e+07	3.44511e+07	2.99506e+07	3.37893e+07	3.51089e+07	3.30981e+07	2.52911e+07	2.76208e+07	2.60839e+07	2.62697e+07	2.87078e+07	3.09142e+07	2.71118e+07	2.90223e+07	3.26621e+07	3.15187e+07	2.87492e+07	2.91858e+07	6.44245e+07	6.29435e+07	6.98419e+07	6.74464e+07	6.83151e+07	6.8748e+07	2.28753e-21	5.68368e+07	3.07325e+06	1.25465e+06	5.40715	3.33455e+07
POS23542	Colfosceril palmitate	11.746	734.568	[M+H]+	C40H80NO8P	Phosphatidylcholines	KILNVBDSWZSGLL-KXQOOQHDSA-N	CCCCCCCCCCCCCCCC(=O)OC[C@H](COP(=O)([O-])OCC[N+](C)(C)C)OC(=O)CCCCCCCCCCCCCCC	---	452110	HMDB0000564	Lipids and lipid-like molecules	Glycerophospholipids	4.22251e+07	3.72691e+07	2.79574e+07	7.32368e+07	1.97016e+07	2.30184e+07	3.40877e+06	6.23659e+06	5.0696e+06	4.58088e+06	3.15633e+06	2.91805e+06	3.72512e+06	1.72224e+06	2.63922e+06	1.34459e+06	1.77767e+06	885523	1.98217e+08	1.04183e+08	1.34161e+08	3.59844e+07	5.50338e+07	8.4647e+07	1.65891e+07	1.08393e+07	8.75542e+06	1.32742e+07	1.6158e+07	3336333	4.7889e-06	3.72347e+07	1.95787e+07	7.99299e+06	52.582	4.22837e+06
POS2155	Dibutylamine	8.575	130.159	[M+H]+	C8H19N	Organonitrogen compounds	JQVDAXLFBXTEQA-UHFFFAOYSA-N	CCCCNCCCC	---	8148	HMDB0251174	Organic nitrogen compounds	Organonitrogen compounds	1.30712e+09	1.27605e+09	1.23874e+09	1.33885e+09	1.34282e+09	1.32281e+09	1.32462e+09	1.34986e+09	1.29964e+09	1.40669e+09	1.34907e+09	1.34466e+09	2.97773e+09	2.86815e+09	2.92229e+09	2.9515e+09	2.78776e+09	2.81524e+09	1.4239e+09	1.40685e+09	1.35284e+09	1.32848e+09	1.2754e+09	1.34027e+09	1.6559e+09	1.56955e+09	1.77756e+09	1.65743e+09	1.74518e+09	1.69654e+09	6.01661e-26	1.3044e+09	4.03074e+07	1.64554e+07	3.09011	1.34576e+09
NEG2263	Gallic acid methyl ester	8.944	183.029	[M-H]-	C8H8O5	Hydroxybenzoic acid derivatives	FBSFWRHWHYMIOG-UHFFFAOYSA-N	O=C(OC)C1=CC(O)=C(O)C(O)=C1	---	7428	HMDB0254590	Benzenoids	Benzene and substituted derivatives	1.95018e+08	1.80183e+08	1.87745e+08	1.8614e+08	1.97633e+08	1.7249e+08	1.21057e+08	1.95649e+08	2.34207e+08	1.80379e+08	2.12911e+08	2.37212e+08	5.43984e+07	1.49495e+08	1.86152e+09	2.92124e+09	3.03755e+09	3.73806e+09	9.92375e+08	1.05031e+09	9.36341e+08	6.58158e+08	9.85131e+08	9.64416e+08	2.05377e+09	2.10545e+09	1.8299e+09	1.97679e+09	1.96002e+09	1.9229e+09	7.30171e-05	1.86535e+08	9.32047e+06	3.80507e+06	4.99663	1.96903e+08
POS17603	Geranyl 6-O-alpha-L-arabinofuranosyl-beta-D-glucopyranoside	9.621	471.219	[M+Na]+	C21H36O10	Terpene glycosides	AWDKYYYAAQQLEF-XRSPUIAPSA-N	OCC1OC(OCC2OC(OCC=C(C)CCC=C(C)C)C(O)C(O)C2O)C(O)C1O	---	15624181	---	Lipids and lipid-like molecules	Prenol lipids	1.57595e+09	1.35395e+09	1.65221e+09	1.45469e+09	1.64032e+09	1.6031e+09	3.10751e+08	2.85018e+08	2.82428e+08	3.05821e+08	2.86252e+08	2.99859e+08	627550	907078	1.31188e+06	912838	445045	470639	1.60586e+09	1.7776e+09	1.52919e+09	1.59529e+09	1.43297e+09	1.47884e+09	1.75884e+08	1.60568e+08	1.76332e+08	1.71234e+08	1.83045e+08	1.68523e+08	1.19595e-24	1.5467e+09	1.1794e+08	4.81489e+07	7.62526	2.95022e+08
POS13923	Chlorogenic acid	8.567	377.085	[M+Na]+	C16H18O9	Cyclic alcohols and derivatives	CWVRJTMFETXNAD-JUHZACGLSA-N	C1[C@H]([C@H]([C@@H](C[C@@]1(C(=O)O)O)OC(=O)/C=C/C2=CC(=C(C=C2)O)O)O)O	C00852	1794427	HMDB0003164	Organic oxygen compounds	Organooxygen compounds	1.04558e+09	1.17465e+09	1.23594e+09	1.17001e+09	1.16648e+09	1.22131e+09	9.3346e+08	9.90156e+08	8.95721e+08	9.24657e+08	8.03928e+08	8.28597e+08	7.73886e+07	4.86258e+08	4.80723e+08	4.44077e+08	4.4082e+08	4.31189e+08	1.23151e+09	1.27226e+09	1.27894e+09	1.25722e+09	1.14924e+09	1.2337e+09	8.17447e+08	8.56496e+08	8.71359e+08	8.33208e+08	7.87354e+08	8.66565e+08	1.75839e-14	1.169e+09	6.70648e+07	2.73791e+07	5.73696	8.96087e+08
POS1792	1,3-Benzodioxole	8.65	123.044	[M+H]+	C7H6O2	Benzodioxoles	FTNJQNQLEGKTGD-UHFFFAOYSA-N	C1OC2=CC=CC=C2O1	---	9229	HMDB0244156	Organoheterocyclic compounds	Benzodioxoles	1.10132e+09	1.11547e+09	1.15751e+09	1.12038e+09	1.11847e+09	1.08881e+09	8.54607e+08	8.09422e+08	7.58249e+08	8.09261e+08	7.53434e+08	7.57914e+08	1.77352e+09	1.96311e+09	1.82042e+09	2.00031e+09	1.89914e+09	1.8638e+09	1.71974e+09	1.82434e+09	1.83594e+09	1.76169e+09	1.78856e+09	1.76555e+09	6.47541e+08	7.11977e+08	6.57666e+08	6.65365e+08	6.60841e+08	6.9197e+08	7.18712e-26	1.11699e+09	2.32257e+07	9.48185e+06	2.0793	7.90481e+08
NEG2525	Scopoletin	9.473	191.034	[M-H]-	C10H8O4	7-hydroxycoumarins	RODXRVNMMDRFIK-UHFFFAOYSA-N	COC1=C(O)C=C2OC(=O)C=CC2=C1	C01752	5280460	HMDB0034344	Phenylpropanoids and polyketides	Coumarins and derivatives	2.34771e+06	888349	1.11207e+06	3.01396e+06	3.04603e+06	895005	1.75689e+07	1.85634e+07	1.65919e+07	1.86635e+07	1.7155e+07	2.36487e+07	1.62303e+09	1.41223e+09	7.32061e+08	1.07903e+09	1.17472e+09	1.38872e+07	2.2072e+08	1.9207e+08	1.16939e+08	2.84186e+08	7.82014e+07	1.92542e+08	8.61687e+06	5.56373e+06	7.11582e+06	5.59132e+06	1.64831e+07	5.98028e+06	8.03392e-07	1.88385e+06	1.03995e+06	424557	55.2032	1.86986e+07
POS2921	3-Hydroxyadipic acid 3,6-lactone	14.343	145.049	[M+H]+	C6H8O4	Lactones	BWEICTHJUIJQPH-UHFFFAOYSA-N	[H]OC(=O)CC1([H])CCC(=O)O1	---	194109	HMDB0029171	Organoheterocyclic compounds	Lactones	2.84897e+09	3.57387e+09	3.51471e+09	2.39532e+09	3.14849e+09	3.96637e+09	2.33788e+09	2.81023e+09	1.11997e+09	1.03267e+09	2.26366e+09	1.87727e+09	3.06032e+09	2.32113e+09	1.87782e+09	3.75607e+09	2.80064e+09	3.6999e+09	1.43194e+09	1.6636e+09	1.77291e+09	2.05504e+09	2.57261e+09	9.80674e+08	2.55154e+09	3.07109e+09	1.27337e+09	1.60348e+09	2.96643e+09	8.92815e+08	0.00336356	3.24129e+09	5.63791e+08	2.30167e+08	17.394	1.90695e+09
NEG16554	Glutathione (oxidized)	5.308	611.146	[M-H]-	C20H32N6O12S2	Peptides	YPZRWBKMTBYPTK-BJDJZHNGSA-N	O=C(O)CN=C(O)C(N=C(O)CCC(N)C(=O)O)CSSCC(N=C(O)CCC(N)C(=O)O)C(O)=NCC(=O)O	C00127	65359;11215652	HMDB0003337	Organic acids and derivatives	Carboxylic acids and derivatives	3920.72	3920.72	3920.72	3920.72	3920.72	3920.72	128926	151389	571557	290758	337472	159898	7.87623e+06	7.93598e+06	7.38985e+06	3.70923e+07	1.45642e+07	2.70019e+07	3920.72	162766	93517.8	3920.72	3920.72	3920.72	3920.72	3920.72	3920.72	130131	3920.72	3920.72	2.4886e-05	3920.72	0	0	0	273333
POS8573	8-Hydroxy-9,10-epoxystearic acid	12.346	261.221	[M-3H2O+H]+	C18H34O4	Lineolic acids and derivatives	GQEOLYBERRZZCE-UHFFFAOYSA-N	CCCCCCCCC1OC1C(O)CCCCCCC(O)=O	---	53851542	---	Lipids and lipid-like molecules	Fatty Acyls	7.53798e+07	7.35655e+07	7.31054e+07	7.51224e+07	7.92728e+07	8.31143e+07	6.7239e+07	6.71472e+07	6.78013e+07	6.30883e+07	6.63469e+07	6.44164e+07	1.00126e+08	1.2634e+08	1.1331e+08	1.12763e+08	1.09951e+08	1.19093e+08	1.07311e+08	1.22305e+08	1.22058e+08	1.33953e+08	1.21241e+08	1.25077e+08	7.35101e+07	8.48459e+07	9.01753e+07	8.529e+07	8.96638e+07	8.29064e+07	3.58183e-14	7.65934e+07	3.86453e+06	1.57769e+06	5.04552	6.60065e+07
NEG18966	PG(18:1(11Z)/16:1(9Z))	13.363	745.504	[M-H]-	C40H75O10P	Glycerophospholipids	ICYKSOZJGJBBNU-GFJSAGKOSA-N	[H][C@](O)(CO)COP(O)(=O)OC[C@@]([H])(COC(=O)CCCCCCCCC\C=C/CCCCCC)OC(=O)CCCCCCC\C=C/CCCCCC	---	53480615	HMDB0010616	Lipids and lipid-like molecules	Glycerophospholipids	2.06856e+07	2.05806e+07	2.47205e+07	2.08429e+07	2.33735e+07	2.3423e+07	2.55968e+07	2.90618e+07	2.04876e+07	1.88822e+07	1.65826e+07	1.33348e+07	1.94154e+07	2.3567e+07	8.74745e+06	1.46331e+07	1.75842e+07	8.44165e+06	1.29098e+07	1.94917e+07	1.59023e+07	8.44325e+07	2.03695e+07	2.44892e+07	3.24805e+07	3.53068e+07	3.20005e+07	3.46234e+07	2.77152e+07	3.09436e+07	0.179426	2.2271e+07	1.78623e+06	729227	8.02044	2.06576e+07
POS3958	Phenylalanine	8.292	166.086	[M+H]+	C9H11NO2	Amino acids and derivatives	COLNVLDHVKWLRT-QMMMGPOBSA-N	N[C@@H](CC1=CC=CC=C1)C(O)=O	C00079	---	HMDB0000159	Organic acids and derivatives	Carboxylic acids and derivatives	1.95039e+09	1.9915e+09	1.91412e+09	1.69706e+09	2.03199e+09	2.15323e+09	5.89974e+09	5.94999e+09	6.21236e+09	6.09891e+09	6.28902e+09	6.28237e+09	9.09814e+09	9.83485e+09	9.4908e+09	9.20376e+09	9.68288e+09	9.62028e+09	2.79513e+09	3.01957e+09	3.17239e+09	3.18243e+09	3.17495e+09	2.76748e+09	1.14886e+10	1.19207e+10	1.20305e+10	1.16402e+10	1.21294e+10	1.17225e+10	1.23277e-31	1.95638e+09	1.51507e+08	6.18526e+07	7.74426	6.12206e+09
NEG4494	Liquiritigenin	10.949	255.067	[M-H]-	C15H12O4	Flavanones	FURUXTVZLHCCNA-AWEZNQCLSA-N	O=C1C2=CC=C(O)C=C2OC(C3=CC=C(O)C=C3)C1	C09762	114829	HMDB0029519	Phenylpropanoids and polyketides	Flavonoids	1.22899e+06	541656	1.49574e+06	620400	8.52695e+06	1.41854e+06	6.7398e+08	7.22721e+08	6.64086e+08	7.05872e+08	6.65476e+08	7.0641e+08	4.62652e+07	4.40596e+07	4.48022e+07	4.16099e+07	3.47104e+07	4.24487e+07	7.56123e+06	7.15426e+06	4.47642e+06	6.32002e+06	5.82134e+06	4.68372e+06	1.49284e+08	1.51722e+08	1.46043e+08	1.52329e+08	1.37161e+08	1.6821e+08	8.69381e-34	2.30538e+06	3.07436e+06	1.2551e+06	133.356	6.89758e+08
POS3990	3,4-Dihydroxymandelic acid	1.333	167.034	[M+H-H2O]+	C8H8O5	Catechols	RGHMISIYKIHAJW-UHFFFAOYSA-N	O=C(O)C(O)c1ccc(O)c(O)c1	C05580	85782	HMDB0001866	Benzenoids	Phenols	9.6353e+08	1.00449e+09	1.03423e+09	9.64246e+08	1.02627e+09	1.02328e+09	3.45873e+08	3.44773e+08	3.24189e+08	3.432e+08	2.99695e+08	3.18683e+08	7.73317e+07	8.15816e+07	9.18568e+07	7.48155e+07	1.00611e+08	8.83015e+07	7.957e+08	8.02724e+08	7.93073e+08	8.02668e+08	7.35036e+08	7.91562e+08	2.38318e+08	2.49834e+08	2.22122e+08	2.14534e+08	2.31105e+08	2.16141e+08	6.63257e-31	1.00268e+09	3.159e+07	1.28966e+07	3.15057	3.29402e+08
POS9006	Thunberginol A	9.496	271.06	[M+H]+	C15H10O5	Isocoumarins and derivatives	WHZXJVJVGGWZQI-UHFFFAOYSA-N	C1=CC2=C(C(=C1)O)C(=O)OC(=C2)C3=CC(=C(C=C3)O)O	---	5321948	---	Phenylpropanoids and polyketides	Isocoumarins and derivatives	1.27816e+08	1.18646e+08	1.20172e+08	1.64823e+08	129534462	1.77665e+08	3.63408e+08	3.49951e+08	4.07861e+08	3.93861e+08	3.68769e+08	3.69208e+08	2.87687e+08	2.85558e+08	3.02697e+08	2.85456e+08	2.79872e+08	2.91001e+08	276331429	3.03077e+08	3.4212e+08	2.62398e+08	2.49062e+08	2.70205e+08	7.66859e+07	9.49169e+07	1.17922e+08	1.13497e+08	1.08639e+08	1.16358e+08	4.04872e-17	1.39776e+08	2.50669e+07	1.02335e+07	17.9336	3.7551e+08
POS4726	Rosmarinic acid	9.884	181.05	[M+2H]+	C18H16O8	Coumaric acids and derivatives	DOUMFZQKYFQNTF-WUTVXBCWSA-N	O=C(C=Cc1ccc(O)c(O)c1)OC(Cc1ccc(O)c(O)c1)C(=O)O	C01850	---	HMDB0003572	Phenylpropanoids and polyketides	Cinnamic acids and derivatives	3.35908e+08	4.11513e+08	3.35269e+08	3.47275e+08	2.14969e+08	3.70704e+08	1.72445e+08	2.38144e+08	2.32054e+08	1.9835e+08	2.52201e+08	2.18497e+08	7.09311e+07	9.43734e+07	8.02889e+07	8.15472e+07	9.50689e+07	8.04863e+07	4.45885e+07	2.00525e+08	1.26499e+08	1.97986e+08	2.07999e+08	8.25568e+07	1.71973e+08	1.06319e+08	1.94413e+08	1.47477e+08	1.56679e+08	2.03409e+08	3.01469e-08	3.35939e+08	6.58524e+07	2.68841e+07	19.6025	2.18615e+08
POS1994	3-(Hydroxymethyl)furan-2-carbaldehyde	14.482	127.039	[M+H-H2O]+	C6H6O3	Organooxygen compounds	CETXOEGRUBXUAL-UHFFFAOYSA-N	OCC1=C(OC=C1)C=O	---	16730373	HMDB0246148	Organic oxygen compounds	Organooxygen compounds	1.27114e+09	3.37399e+09	1.61911e+09	2.01662e+09	1.13825e+09	2.7633e+09	1.62165e+09	1.92078e+09	1.77603e+09	1.48984e+09	2.65469e+09	2.64542e+09	3.03332e+09	2.75681e+09	2.65577e+09	1.35432e+09	2.23114e+09	1.27472e+09	1.70567e+09	1.04812e+09	1.32723e+09	1.89969e+09	2.61006e+09	1.47044e+09	1.91206e+09	1.78767e+09	2.27932e+09	2.41474e+09	2.26901e+09	3.12205e+09	0.526398	2.0304e+09	8.81379e+08	3.59821e+08	43.4091	2.01807e+09
NEG1630	4-Hydroxycoumarin	9.739	161.023	[M-H]-	C9H6O3	4-hydroxycoumarins	VXIXUWQIVKSKSA-UHFFFAOYSA-N	OC1=CC(=O)OC2=CC=CC=C12	C20414	54682930	HMDB0003654	Phenylpropanoids and polyketides	Cinnamyl alcohols	1.04515e+08	1.10762e+08	1.11663e+08	1.16805e+08	1.23423e+08	1.0671e+08	2.68114e+08	2.77734e+08	253819150	3.23471e+08	2.75757e+08	2.69131e+08	1.84167e+10	2.00969e+10	1.68086e+10	1.72547e+10	1.58425e+10	1.90912e+10	1.35266e+08	1.14715e+08	1.11842e+08	1.62221e+08	8.66506e+07	8.91048e+07	1.01045e+09	1.05896e+09	1.00382e+09	1.03944e+09	9.4048e+08	1.08488e+09	1.29036e-25	1.12313e+08	6.9084e+06	2.82034e+06	6.15102	2.78004e+08
POS1629	Valine	1.905	118.087	[M+H]+	C5H11NO2	Amino acids and derivatives	KZSNJWFQEVHDMF-BYPYZUCNSA-N	CC(C)[C@H](N)C(O)=O	C00183	---	HMDB0000883	Organic acids and derivatives	Carboxylic acids and derivatives	1.12378e+09	1.23253e+09	1.16211e+09	1.34183e+09	1.06056e+09	1.18945e+09	5.4254e+09	5.39523e+09	5.52315e+09	5.37891e+09	4.49028e+09	5.60531e+09	3.23543e+09	3.27217e+09	3.2699e+09	3.45817e+09	3.53117e+09	3.7544e+09	1.90356e+09	2.01521e+09	2.00395e+09	1.79721e+09	2.02942e+09	1.89034e+09	5.27242e+09	5.34482e+09	5.53284e+09	5.37386e+09	5.39622e+09	5.30476e+09	4.16966e-23	1.18504e+09	9.65741e+07	3.94262e+07	8.14941	5.30305e+09
POS5453	Isoferulic acid	9.51	195.065	[M+H]+	C10H10O4	Hydroxycinnamic acids	QURCVMIEKCOAJU-HWKANZROSA-N	COC1=C(C=C(C=C1)/C=C/C(=O)O)O	C10470	736186	HMDB0000955	Phenylpropanoids and polyketides	Cinnamic acids and derivatives	1.24995e+08	7.45747e+08	7.63697e+08	7.28164e+08	7.5413e+08	8.68409e+08	1.58023e+09	1.53891e+09	1.57738e+09	1.53699e+09	1.57622e+09	1.6069e+09	7.61342e+08	7.61099e+08	9.67198e+08	6.56954e+08	6.2704e+08	8.00769e+08	3.688e+08	3.7153e+08	3.74921e+08	3.95615e+08	3.69479e+08	3.7337e+08	1.36022e+09	1431630975	1.54772e+09	1.43117e+09	1.26751e+09	1.23134e+09	1.48382e-13	6.6419e+08	2.68764e+08	1.09723e+08	40.465	1.56944e+09
NEG5910	Ethyl (S)-3-hydroxybutyrate glucoside	8.718	293.125	[M-H]-	C12H22O8	Fatty Acyls	HEBPYQNXDMDRKR-UHFFFAOYSA-N	CCOC(=O)CC(C)OC1OC(CO)C(O)C(O)C1O	---	76463850	HMDB0031693	Lipids and lipid-like molecules	Fatty Acyls	2.69489e+07	1.72186e+07	2.87208e+07	2.78728e+07	2.00881e+07	1.43806e+07	8.90446e+07	9.95354e+07	6.19779e+07	7.17015e+07	79505643	8.25604e+07	1.70788e+08	1.6626e+08	1.35714e+08	1.32755e+08	1.47395e+08	2.97728e+07	5.68915e+07	5.24747e+07	4.05318e+07	5.73252e+07	5.22364e+07	5.24948e+07	4.67549e+07	4.6027e+07	3.61008e+07	4.10515e+07	2.93471e+07	4.76984e+07	4.85568e-07	2.25383e+07	6.11529e+06	2.49656e+06	27.1329	8.07209e+07
POS10412	Retusin 7-methyl ether	10.502	299.091	[M+H]+	C17H14O5	7-O-methylated isoflavonoids	RRCYPDDIDYVEIW-UHFFFAOYSA-N	O=C1C(=COC2=C(O)C(OC)=CC=C12)C=3C=CC(OC)=CC3	---	6710639	---	Phenylpropanoids and polyketides	Isoflavonoids	200194	245748	152421	219315	247770	130629	2.08965e+07	2.25224e+07	2.22286e+07	2.24099e+07	2.42818e+07	2.48749e+07	1.05356e+07	1.29941e+07	1.16808e+07	1.45909e+07	1.27519e+07	1.28381e+07	135871	176831	119157	322488	155458	244429	6.66885e+07	7.0483e+07	7.22743e+07	6.50794e+07	6.54252e+07	6.71154e+07	1.20874e-30	199346	48623.8	19850.6	24.3916	2.2869e+07
POS5171	N6-Acetyl-L-lysine	2.151	189.124	[M+H]+	C8H16N2O3	Amino acids and derivatives	DTERQYGMUDWYAZ-UHFFFAOYSA-N	O=C(O)C(N)CCCCN=C(O)C	C02727	92832	HMDB0000206	Organic acids and derivatives	Carboxylic acids and derivatives	6.06745e+07	5.09378e+07	5.24632e+07	6.11672e+07	5.51884e+07	5.86658e+07	1.76105e+08	1.70315e+08	1.56162e+08	1.71283e+08	1.69537e+08	1.69112e+08	1.6814e+08	1.81871e+08	1.98922e+08	1.87599e+08	1.64396e+08	1.89362e+08	1.04562e+08	1.10031e+08	1.09492e+08	1.11558e+08	1.13481e+08	1.07325e+08	2.73543e+08	2.9471e+08	2.76092e+08	2.62638e+08	2.74284e+08	2.70238e+08	4.33212e-24	5.65162e+07	4.30934e+06	1.75928e+06	7.62497	1.68752e+08
POS7269	Costunolide	11.728	233.154	[M+H]+	C15H20O2	Sesquiterpene lactones	HRYLQFBHBWLLLL-AHNJNIBGSA-N	C/C/1=C\CC/C(=C/[C@@H]2[C@@H](CC1)C(=C)C(=O)O2)/C	C09382	5281437	HMDB0036688	Lipids and lipid-like molecules	Prenol lipids	1.13445e+08	1.31579e+08	1.2658e+08	1.43606e+08	1.4193e+08	1.20487e+08	3.75493e+08	3.83147e+08	3.44007e+08	3.54816e+08	3.77499e+08	360601661	2.42323e+07	1.00836e+07	9.63169e+06	1.53481e+07	1.2054e+07	8.57703e+06	5.41267e+06	1.80593e+07	5.10767e+06	4.17866e+06	1.41286e+07	5.08028e+06	1.82836e+08	1.85676e+08	1.68479e+08	1.85976e+08	1.86112e+08	2.29224e+08	1.10965e-25	1.29604e+08	1.18768e+07	4.84868e+06	9.16388	3.65927e+08
NEG4899	Glucose 3-hydroxybutyrate	7.532	265.093	[M-H]-	C10H18O8	Organooxygen compounds	HIBYJNNRFVMMRN-UHFFFAOYSA-N	CCC(O)C(=O)OC(C(O)C=O)C(O)C(O)CO	---	156963404	HMDB0252771	Organic oxygen compounds	Organooxygen compounds	6.90254e+07	7.59668e+07	5.68988e+07	2.0242e+07	1.86057e+07	1.79157e+07	1.15443e+07	5.33329e+07	7.36376e+07	5.7813e+07	3.4571e+07	1.85188e+07	6.09419e+06	8.74086e+06	6.59604e+06	1.60315e+07	6.38082e+06	1.50452e+07	7.14805e+06	2.25559e+07	1.68319e+07	8.71817e+06	9.73282e+06	2.19e+07	2.26247e+07	1.7682e+07	6.92076e+07	4.66651e+07	4.60045e+07	7.00095e+07	0.00559218	4.31091e+07	2.7201e+07	1.11047e+07	63.098	4.15696e+07
NEG5481	Guanosine	8.324	282.085	[M-H]-	C10H13N5O5	Purine nucleosides	NYHBQMYGNKIUIF-UUOKFMHZSA-N	N=C1N=C(O)C=2N=CN(C2N1)C3OC(CO)C(O)C3O	C00387	135398635	HMDB0000133	Nucleosides, nucleotides, and analogues	Purine nucleosides	3920.72	321564	3920.72	3920.72	3920.72	3920.72	626857	3.34569e+06	2.24503e+06	560822	1.56945e+06	1.20382e+06	9.498e+07	9.91157e+07	9.99547e+07	8.19279e+07	9.17655e+07	1.08999e+08	3920.72	3920.72	3920.72	306528	595103	604755	5.45186e+06	1.07452e+07	1.17355e+07	8.27955e+06	1.06423e+07	1.15931e+07	2.4966e-24	56861.2	129677	52940.5	228.059	1.59194e+06
POS17334	Quercetin 3-O-glucopyranoside	9	465.101	[M+H]+	C21H20O12	Flavonoid O-glycosides	OVSQVDMCBVZWGM-QSOFNFLRSA-N	C1=CC(=C(C=C1C2=C(C(=O)C3=C(C=C(C=C3O2)O)O)O[C@H]4[C@@H]([C@H]([C@@H]([C@H](O4)CO)O)O)O)O)O	C05623	5280804	HMDB0037362	Phenylpropanoids and polyketides	Flavonoids	7.4261e+08	7.3047e+08	7.35944e+08	7.24426e+08	7.42924e+08	7.74963e+08	8.18752e+09	7.9615e+09	7.93583e+09	8.11821e+09	8.19198e+09	8.254e+09	3.19284e+07	3.33417e+07	2.85423e+07	3.30945e+07	2.73106e+07	3.01794e+07	2.25414e+09	2.31613e+09	2.26244e+09	2.30579e+09	2.44288e+09	2.31238e+09	3.79363e+09	3.90583e+09	4.08762e+09	3.97043e+09	3.97273e+09	4.17837e+09	3.06716e-38	7.41889e+08	1.76986e+07	7.22544e+06	2.38562	8.10817e+09
POS8874	2-(6-Aminopurin-9-yl)-5-(hydroxymethyl)oxolane-3,4-diol	8.198	268.104	[M+H]+	C10H13N5O4	Purine nucleosides	OIRDTQYFTABQOQ-UHFFFAOYSA-N	OCC1OC(N2C=NC=3C(=NC=NC32)N)C(O)C1O	---	---	HMDB0247583	Nucleosides, nucleotides, and analogues	Purine nucleosides	3.71322e+09	3782012850	4.00933e+09	3.97512e+09	3.91085e+09	4.00867e+09	5.72107e+09	5.68953e+09	5.92795e+09	5.69466e+09	5.93503e+09	5.78033e+09	7.86285e+09	7.6759e+09	7.80503e+09	8.22742e+09	8.14965e+09	7.59088e+09	3.78239e+09	4.05649e+09	4.32724e+09	4.39054e+09	4.19384e+09	3.89145e+09	4.69418e+09	4.63333e+09	5.09325e+09	4.47637e+09	4.843e+09	4.93527e+09	3.4081e-22	3.89987e+09	1.25165e+08	5.10983e+07	3.20946	5.79143e+09
POS1506	Proline	1.446	116.071	[M+H]+	C5H9NO2	Amino acids and derivatives	ONIBWKKTOPOVIA-BYPYZUCNSA-N	C1C[C@H](NC1)C(=O)O	C00148	145742	HMDB0000162	Organic acids and derivatives	Carboxylic acids and derivatives	2.48343e+08	2.23763e+08	2.63018e+08	2.44163e+08	2.50945e+08	251429348	2.91512e+09	2.97833e+09	2.80924e+09	3.08597e+09	2.96759e+09	3.14833e+09	8.05705e+08	8.67977e+08	9.0216e+08	8.84654e+08	8.80754e+08	8.89964e+08	4.29297e+08	4.50377e+08	4.76273e+08	4.42759e+08	4.55062e+08	3.92942e+08	2.55153e+09	2.60999e+09	2.67178e+09	2.57456e+09	2.60533e+09	2.67154e+09	3.12154e-32	2.46944e+08	1.29735e+07	5.29643e+06	5.25365	2.9841e+09
NEG2590	Caffeic acid methyl ester	10.11	193.05	[M-H]-	C10H10O4	Coumaric acids and derivatives	OCNYGKNIVPVPPX-HWKANZROSA-N	COC(=O)C=Cc1ccc(O)c(O)c1	C10477	689075	---	Phenylpropanoids and polyketides	Cinnamic acids and derivatives	2.9883e+09	2.82681e+09	3.04016e+09	2.82139e+09	2.8724e+09	2.98276e+09	1.27071e+09	1.34034e+09	1.25587e+09	1.33362e+09	1.34481e+09	1.22902e+09	4.55762e+09	4.61506e+09	4.73424e+09	4.22207e+09	4.32875e+09	4.6917e+09	9.38198e+09	8.57155e+09	9.36183e+09	10939985953	8.56065e+09	7.69093e+09	2.9475e+09	3.1634e+09	2.9729e+09	3.03855e+09	2.85994e+09	3.17364e+09	9.3488e-19	2.92197e+09	9.34789e+07	3.81626e+07	3.19917	1.29573e+09
NEG5033	Emodin	12.285	269.046	[M-H]-	C15H10O5	Hydroxyanthraquinones	RHMXXJGYXNZAPX-UHFFFAOYSA-N	O=C1C=2C=C(O)C=C(O)C2C(=O)C3=C(O)C=C(C=C13)C	C10343	3220	HMDB0035214	Benzenoids	Anthracenes	160207	1.79016e+06	1.11224e+06	1.07392e+06	696200	913036	5.09187e+08	5.94801e+08	5.23303e+08	5.95927e+08	5.58096e+08	5.42095e+08	5.83641e+06	5.12142e+06	5.09771e+06	4.98249e+06	3.90032e+06	5.59654e+06	9.28934e+06	1.20306e+07	1.03667e+07	3.24577e+07	1.06008e+07	1.23043e+07	2.35092e+06	3.79729e+06	3.33429e+06	2.88705e+06	2.62214e+06	3.39203e+06	1.32963e-28	957626	536050	218842	55.977	5.53902e+08
POS3811	7-Hydroxycoumarin	13.618	163.039	[M+H]+	C9H6O3	7-hydroxycoumarins	ORHBXUUXSCNDEV-UHFFFAOYSA-N	O=C(C=2)Oc(c1)c(C2)ccc(O)1	C09315	5281426	HMDB0029865	Phenylpropanoids and polyketides	Coumarins and derivatives	1.54262e+08	1.10603e+08	7.94498e+07	9.81557e+07	1.08554e+08	1.74032e+08	6.36686e+07	1.52004e+08	9.02706e+07	1.03312e+08	6.8923e+07	9.5401e+07	1.48714e+08	3.42818e+08	2.65059e+08	1.33155e+08	2.76377e+08	1.2347e+08	8.95984e+07	9.26031e+07	1.01523e+08	8.37631e+07	9.96467e+07	5.17178e+07	5.24682e+07	4.37682e+07	2.9455e+07	5.25172e+07	4.58322e+07	1.06895e+08	8.5674e-05	1.20843e+08	3.58603e+07	1.46399e+07	29.6753	9.55966e+07
NEG4568	Tetradecanedioic acid	11.692	257.176	[M-H]-	C14H26O4	Long-chain fatty acids	HQHCYKULIHKCEB-UHFFFAOYSA-N	C(CCCCCCC(=O)O)CCCCCC(=O)O	---	13185	HMDB0000872	Lipids and lipid-like molecules	Fatty Acyls	1.09456e+07	1.15212e+07	1.06115e+07	8.70727e+06	9.00415e+06	1.15261e+07	6.7366e+07	6.58711e+07	6.46498e+07	7.06662e+07	6.52045e+07	6.81438e+07	8.73237e+06	7.7916e+06	9.8587e+06	9.9721e+06	8.30724e+06	9.12114e+06	9.45149e+06	1.43285e+07	1.06644e+07	2.99184e+07	8.27049e+06	1.20466e+07	4.60178e+07	4.08063e+07	3.82138e+07	3.96095e+07	3.52821e+07	3.90576e+07	3.33421e-19	1.0386e+07	1.23935e+06	505963	11.933	6.69836e+07
NEG12664	1,6-Digalloyl-beta-D-glucopyranose	8.553	483.08	[M-H]-	C20H20O14	Tannins	LYGRISUQIZNHGM-UHFFFAOYSA-N	C1=C(C=C(C(=C1O)O)O)C(=O)OCC2C(C(C(C(O2)OC(=O)C3=CC(=C(C(=C3)O)O)O)O)O)O	---	3332212	HMDB0039179	Phenylpropanoids and polyketides	Tannins	4.5869e+09	4.93377e+09	5.22424e+09	4.5535e+09	5.06665e+09	4.6719e+09	1.39157e+10	1.26243e+10	1.24407e+10	1.36171e+10	1.27254e+10	1.28267e+10	7.58881e+08	7.74167e+08	6.99759e+08	6.48325e+08	6.16026e+08	8.37667e+08	7.88696e+08	8.52017e+09	8.89454e+09	3.30633e+09	9.52862e+09	8.65342e+09	8.50223e+09	8.71542e+09	5.89832e+09	7.47805e+09	7.70368e+09	7.61931e+09	1.29547e-10	4.8395e+09	2.76479e+08	1.12872e+08	5.71297	1.3025e+10
POS5106	Indole-3-lactic acid	8.448	188.07	[M+H-H2O]+	C11H11NO3	Indolyl carboxylic acids and derivatives	XGILAAMKEQUXLS-UHFFFAOYSA-N	C1=CC=C2C(=C1)C(=CN2)CC(C(=O)O)O	C02043	92904	HMDB0000671	Organoheterocyclic compounds	Indoles and derivatives	6.70378e+08	6.69422e+08	6.88505e+08	7.02738e+08	6.69092e+08	6.91356e+08	7.56548e+09	7.95878e+09	7.42019e+09	6.96758e+09	7.49004e+09	7.67278e+09	3.73198e+09	3.71526e+09	3.73103e+09	3.6795e+09	3.79445e+09	3.88178e+09	4.42138e+09	4.94161e+09	4.81159e+09	5.00205e+09	4.81426e+09	4.56428e+09	8.45772e+09	8.22395e+09	8.54218e+09	8.7385e+09	8.82197e+09	8.85711e+09	9.50921e-29	6.81915e+08	1.42812e+07	5.83028e+06	2.09428	7.51248e+09
NEG4101	Tridecanedioic acid	11.346	243.16	[M-H]-	C13H24O4	Long-chain fatty acids	DXNCZXXFRKPEPY-UHFFFAOYSA-N	C(CCCCCC(=O)O)CCCCCC(=O)O	---	10458	HMDB0002327	Lipids and lipid-like molecules	Fatty Acyls	2.53318e+07	2.84571e+07	2.55917e+07	2.50888e+07	2.54326e+07	2.38017e+07	3.31426e+07	3.42762e+07	3.48748e+07	3.62825e+07	3.48873e+07	3.32957e+07	2.49237e+07	2.70662e+07	2.9824e+07	2.47455e+07	2.00413e+07	2.93479e+07	3.224e+07	3.23475e+07	3.037e+07	5.20771e+07	2.79166e+07	2.86008e+07	6.6689e+07	6.97262e+07	6.45979e+07	6.54174e+07	6.77464e+07	6.99809e+07	3.25342e-14	2.56173e+07	1.53336e+06	625993	5.98566	3.44599e+07
NEG4962	Formononetin	10.915	267.067	[M-H]-	C16H12O4	4'-O-methylated isoflavonoids	HKQYGTCOTHHOMP-UHFFFAOYSA-N	O=C1C(=COC2=CC(O)=CC=C21)C=3C=CC(OC)=CC3	C00858	5280378	HMDB0005808	Phenylpropanoids and polyketides	Isoflavonoids	1.29151e+06	2.85413e+06	2.23814e+06	2.75938e+06	4.67328e+06	1.66332e+06	6.07223e+08	6.27407e+08	5.47213e+08	5.7472e+08	5.59198e+08	5.69047e+08	1.96971e+06	3.61636e+06	3.01862e+06	1.72551e+06	2.59693e+06	1.97708e+06	3.85203e+06	4.47136e+06	1.99406e+06	4.21162e+06	3.2541e+06	2.03034e+06	2.50285e+07	2.59327e+07	2.44e+07	3.07026e+07	2.08374e+07	3.27168e+07	4.09488e-31	2.57996e+06	1.19219e+06	486708	46.2094	5.80801e+08
POS5460	(1S,2S,6R,7R,9R)-6-methyl-10,12-dioxatricyclo[7.2.1.0<2,7>]dodec-4-en-8-one	12.349	195.102	[M+H]+	C11H14O3	Oxepanes	AQERSWBBCICMMF-UEWQFTGXSA-N	CC1C=CCC2C3COC(O3)C(=O)C12	---	11878636	---	Organoheterocyclic compounds	Oxepanes	6.63071e+06	1.6081e+07	2.94877e+07	5.43835e+07	8.08019e+07	1.45833e+08	2.2881e+07	2.09328e+07	5.16177e+07	6.51722e+07	9.20198e+07	1.04817e+08	2.16993e+07	3.42691e+07	4.19055e+07	4.97858e+07	8.82132e+07	1.05143e+08	3.67998e+06	9.89921e+06	3.08986e+07	7.79769e+07	9.0993e+07	9.08337e+07	8.85796e+06	2.20578e+07	4.50855e+07	7.0363e+07	9.41998e+07	1.1192e+08	0.996036	5.55363e+07	5.18076e+07	2.11504e+07	93.286	5.95735e+07
NEG8677	3-Feruloylquinic acid	8.75	367.103	[M-H]-	C17H20O9	Cyclic alcohols and derivatives	RAGZUCNPTLULOL-KQJPBSFVSA-N	O=C(OC1CC(O)(C(=O)O)CC(O)C1O)C=CC2=CC=C(O)C(OC)=C2	---	10133609	HMDB0240478	Organic oxygen compounds	Organooxygen compounds	3920.72	3920.72	3920.72	796269	514861	3920.72	4.47195e+06	6.06956e+06	3.88873e+06	5.48958e+06	5.13437e+06	5.3672e+06	1.03247e+09	3920.72	3920.72	933824	1.35138e+06	347150	7.56302e+06	1.91636e+07	9.53477e+06	1.97372e+07	1.02185e+07	1.19056e+07	2.96433e+09	2.53984e+09	2.60829e+09	2.43179e+09	2.42123e+09	2.57965e+09	4.98796e-18	221136	348075	142101	157.404	5.07023e+06
POS5457	Ferulic acid	8.729	195.065	[M+H]+	C10H10O4	Hydroxycinnamic acids	KSEBMYQBYZTDHS-HWKANZROSA-N	O=C(O)C=CC1=CC=C(O)C(OC)=C1	C01494	445858	HMDB0000954	Phenylpropanoids and polyketides	Cinnamic acids and derivatives	3.66203e+08	3.05456e+08	3.80284e+08	3.06841e+08	3.65783e+08	3.49343e+08	7.46881e+08	7.09041e+08	6.71921e+08	7.45769e+08	7.1711e+08	7.83456e+08	1.81893e+08	1.71139e+08	1.75256e+08	1.78737e+08	1.61406e+08	1.6437e+08	2.37587e+08	2.29253e+08	2.29348e+08	2.32728e+08	2.40154e+08	2.19106e+08	1.72903e+09	1.69687e+09	1.53279e+09	1.89261e+09	1.80602e+09	1.86896e+09	9.00731e-25	3.45652e+08	3.21331e+07	1.31183e+07	9.29637	7.2903e+08
POS6804	Fraxidin	9.428	223.06	[M+H]+	C11H10O5	Hydroxycoumarins	QNFBKOHHLAWWTC-UHFFFAOYSA-N	COC1=C(C(=C2C(=C1)C=CC(=O)O2)O)OC	C17479	3083616	---	Phenylpropanoids and polyketides	Coumarins and derivatives	2.70657e+07	3.45982e+07	1.58553e+07	4.52854e+07	9.80525e+06	4.20279e+07	5.40169e+06	6.08601e+06	5.99896e+06	3168085	1.10116e+07	1.37448e+07	4.63476e+07	7.58191e+07	7.83435e+07	8.45089e+07	5.01073e+07	7.29221e+07	2.7825e+07	2.76205e+07	2.63706e+07	2.60587e+07	2.71631e+07	2.53514e+07	1.10728e+08	1.35645e+08	1.3485e+08	1.51022e+08	2.97818e+07	1.33089e+08	4.33206e-08	2.91063e+07	1.42209e+07	5.80566e+06	48.8586	7.56853e+06
POS2336	Atropaldehyde	9.295	133.065	[M+H]+	C9H8O	Benzene and substituted derivatives	ZFBRJUBOJXNIQM-UHFFFAOYSA-N	C=C(C=O)C1=CC=CC=C1	C16592	10312	HMDB0060671	Benzenoids	Benzene and substituted derivatives	7.62214e+07	6.82665e+07	7.04837e+07	1.12552e+07	6.76291e+07	6.93013e+07	3.91025e+07	2.58198e+07	2.62085e+07	3.15777e+07	2.79083e+07	2.06309e+07	2.08475e+08	1.9833e+08	1.45721e+08	1.98782e+08	2.1508e+08	2.03952e+08	7.24929e+06	4.30192e+07	4.02081e+07	5.11894e+07	4.77829e+07	4.58969e+07	4.56575e+07	1.86312e+07	1.51594e+07	6.31727e+07	1.86268e+07	1.84526e+07	8.62381e-14	6.05262e+07	2.43331e+07	9.93393e+06	40.2025	2.85413e+07
POS2294	Norleucine	3.491	132.102	[M+H]+	C6H13NO2	Amino acids and derivatives	LRQKBLKVPFOOQJ-UHFFFAOYSA-N	CCCCC(C(=O)O)N	C01933	9475	HMDB0251526	Organic acids and derivatives	Carboxylic acids and derivatives	2.30659e+09	2.2205e+09	2.42897e+09	2.10646e+09	2.35098e+09	1.5183e+09	1.2401e+10	1.21011e+10	1.22648e+10	8.29172e+09	1.27286e+10	1.10878e+10	1.16174e+10	1.30396e+10	1.34438e+10	1.26883e+10	1.24151e+10	1.33734e+10	5.3497e+09	5.41405e+09	5.55923e+09	3.63959e+09	5.73491e+09	5.12005e+09	4.99263e+09	2.37902e+10	1.67053e+10	1.42254e+10	1.49896e+10	1.55499e+10	6.76226e-08	2.1553e+09	3.31203e+08	1.35213e+08	15.3669	1.14792e+10
NEG1275	L-Glutamine	0.854	145.061	[M-H]-	C5H10N2O3	Amino acids and derivatives	ZDXPYRJPNDTMRX-VKHMYHEASA-N	C(CC(=O)N)[C@@H](C(=O)O)N	C00064	5961	HMDB0000641	Organic acids and derivatives	Carboxylic acids and derivatives	1.69963e+08	1.58746e+08	1.69477e+08	1.60205e+08	1.76414e+08	1.68839e+08	2.31497e+09	2.38564e+09	2.22676e+09	2.42773e+09	2.42244e+09	2.4226e+09	3.0615e+09	3.38525e+09	3.12887e+09	3.02906e+09	2.82337e+09	3.12718e+09	1.7904e+09	1.78303e+09	1.66664e+09	1.87514e+09	1.61242e+09	1.52735e+09	4.48082e+09	4.20622e+09	4.45417e+09	4.58885e+09	4.30239e+09	4.2885e+09	5.81203e-27	1.67274e+08	6.64487e+06	2.71276e+06	3.97244	2.36669e+09
NEG5584	Luteolin	10.201	285.041	[M-H]-	C15H10O6	Flavones	IQPNAANSBPBGFQ-UHFFFAOYSA-N	O=C1C=C(OC=2C=C(O)C=C(O)C12)C=3C=CC(O)=C(O)C3	C01514	5280445	HMDB0005800	Phenylpropanoids and polyketides	Flavonoids	1.48045e+08	1.43519e+08	1.56192e+08	1.42738e+08	1.3852e+08	1.442e+08	2.75496e+08	2.71833e+08	2.89201e+08	2.94261e+08	3.02141e+08	2.69262e+08	3.9346e+08	4.24591e+08	4.23121e+08	3.85385e+08	3.44884e+08	3.80239e+08	7.48798e+07	7.29236e+07	7.76227e+07	1.21589e+08	75784721	7.28401e+07	9.58897e+07	9.54994e+07	8.51455e+07	8.85476e+07	8.88815e+07	9.90356e+07	1.0213e-21	1.45536e+08	6.04574e+06	2.46816e+06	4.15413	2.83699e+08
POS3603	2,2,6,6-Tetramethylpiperidin-1-ol	11.656	158.154	[M+H]+	C9H19NO	Piperidines	VUZNLSBZRVZGIK-UHFFFAOYSA-N	CC1(C)CCCC(C)(C)N1O	---	549976	HMDB0245345	Organoheterocyclic compounds	Piperidines	5.19943e+08	5.3806e+08	5.56357e+08	5.51195e+08	5.73048e+08	5.52867e+08	5.06715e+08	5.29219e+08	5.24977e+08	5.43959e+08	5.3793e+08	5.49635e+08	5.43779e+08	5.50982e+08	5.7558e+08	5.8958e+08	5.83148e+08	5.84245e+08	5.11814e+08	5.20554e+08	5.3972e+08	5.29049e+08	5.66474e+08	5.57541e+08	4.78381e+08	4.96649e+08	5.20047e+08	5.09262e+08	5.35374e+08	5.17339e+08	0.000158481	5.48578e+08	1.7973e+07	7.33744e+06	3.27628	5.32072e+08
POS11685	Cellobiose	1.349	325.113	[M+H-H2O]+	C12H22O11	Glycosyl compounds	GUBGYTABKSRVRQ-QRZGKKJRSA-N	C([C@@H]1[C@H]([C@@H]([C@H]([C@@H](O1)O[C@@H]2[C@H](O[C@H]([C@@H]([C@H]2O)O)O)CO)O)O)O)O	C00185	10712	HMDB0000055	Organic oxygen compounds	Organooxygen compounds	4.37872e+08	4.22099e+08	4.86988e+08	4.81908e+08	5.00374e+08	5.22282e+08	1.63981e+08	2.26873e+08	2.14011e+08	2.19885e+08	1.62791e+08	2.01945e+08	3.53717e+07	4.4187e+07	4.82334e+07	4.80934e+07	4.348e+07	4.75293e+07	3.43095e+08	3.53157e+08	3.17954e+08	4.05078e+08	3.40413e+08	3.42657e+08	1.52947e+08	1.52241e+08	1.70319e+08	1.53363e+08	1.70926e+08	1.94222e+08	9.47505e-20	4.75254e+08	3.80723e+07	1.5543e+07	8.01094	1.98248e+08
NEG1766	3-Phenyllactic acid	9.935	165.055	[M-H]-	C9H10O3	Phenylpropanoic acids	VOXXWSYKYCBWHO-UHFFFAOYSA-N	O=C(O)C(O)CC=1C=CC=CC1	---	3848	HMDB0000779	Phenylpropanoids and polyketides	Phenylpropanoic acids	7.32418e+06	1.06023e+07	9.00551e+06	4.75185e+06	7.00231e+06	1.00422e+07	2.57705e+08	2.50873e+08	2.27762e+08	2.51542e+08	2.55516e+08	2.53521e+08	8.1383e+07	1.19126e+08	7.44778e+07	8.70429e+07	1.0319e+08	9.72206e+07	5.27182e+07	4.84294e+07	5.0307e+07	7.92979e+07	4.77823e+07	4.49324e+07	2.7444e+08	2.71589e+08	2.81033e+08	2.66212e+08	2.45029e+08	2.66667e+08	2.41668e-24	8.12139e+06	2.18484e+06	891958	26.9023	2.49486e+08
NEG5031	Apigenin	10.643	269.046	[M-H]-	C15H10O5	Flavones	KZNIFHPLKGYRTM-UHFFFAOYSA-N	C1=CC(=CC=C1C2=CC(=O)C3=C(C=C(C=C3O2)O)O)O	C01477	5280443	HMDB0002124	Phenylpropanoids and polyketides	Flavonoids	3.54076e+07	3.56257e+07	3.48132e+07	3.60617e+07	3.63545e+07	3.49474e+07	1.77635e+07	1.86794e+07	1.72366e+07	2.00201e+07	1.98757e+07	1.92864e+07	5.50908e+07	6.23521e+07	6.26273e+07	5.76434e+07	5.91722e+07	6.2258e+07	4.21705e+07	4.5339e+07	4.36844e+07	5.47007e+07	4.10182e+07	4.3819e+07	1.42151e+07	1.36383e+07	1.11847e+07	1.24094e+07	1.30991e+07	1.15901e+07	9.38389e-21	3.5535e+07	606581	247636	1.70699	1.88103e+07
POS2522	Hypoxanthine	3.075	137.046	[M+H]+	C5H4N4O	Purinones	FDGQSTZJBFJUBT-UHFFFAOYSA-N	OC1=NC=NC2=C1NC=N2	C00262	---	HMDB0000157	Organoheterocyclic compounds	Imidazopyrimidines	20269619	2.59576e+07	2.2095e+07	2.44415e+07	1.63602e+07	2.28078e+07	1.41751e+08	1.43216e+08	1.82999e+08	1.56316e+08	1.73714e+08	1.69173e+08	5.20287e+07	5.71434e+07	6.38955e+07	5.58664e+07	5.9953e+07	5.86677e+07	4.8427e+07	5.18358e+07	7.0917e+07	8.70566e+07	8.2132e+07	6.72812e+07	1.00506e+09	8.11785e+08	1.05097e+09	1.00747e+09	1.0465e+09	7.76315e+08	1.06079e-20	2.19886e+07	3.37893e+06	1.37944e+06	15.3667	1.61195e+08
POS10504	Diosmetin	10.716	301.07	[M+H]+	C16H12O6	4'-O-methylated flavonoids	MBNGWHIJMBWFHU-UHFFFAOYSA-N	O=C1C=C(OC=2C=C(O)C=C(O)C12)C=3C=CC(OC)=C(O)C3	C10038	5281612	HMDB0029676	Phenylpropanoids and polyketides	Flavonoids	6.40828e+07	1.0497e+08	5.98764e+07	6.31567e+07	1.08621e+08	5.69127e+07	2.97713e+08	3.37069e+08	3.1325e+08	3.13456e+08	3.09764e+08	3.20668e+08	3.99855e+07	4.63115e+07	4.36675e+07	3.74602e+07	4.48188e+07	4.06883e+07	1.01884e+08	1.12399e+08	1.20225e+08	1.17603e+08	1.15929e+08	1.14601e+08	4.67202e+07	4.78086e+07	4.91829e+07	4.73841e+07	4.3008e+07	4.48281e+07	2.56944e-23	7.62699e+07	2.38084e+07	9.71974e+06	31.216	3.1532e+08
POS10611	Quercetin	8.809	303.05	[M+H]+	C15H10O7	Flavonols	REFJWTPEDVJJIY-UHFFFAOYSA-N	C1=CC(=C(C=C1C2=C(C(=O)C3=C(C=C(C=C3O2)O)O)O)O)O	C00389	5280343	HMDB0005794	Phenylpropanoids and polyketides	Flavonoids	2.26961e+09	2.30081e+09	2.34348e+09	2.2457e+09	2.16614e+09	2.35849e+09	6.71934e+08	7.7847e+08	6.73853e+08	7.30861e+08	7.03646e+08	7.11676e+08	5.53971e+07	5.06197e+07	5.09032e+07	5.29919e+07	4.98469e+07	4.85895e+07	1.40667e+09	1.34493e+09	1.35396e+09	1.41164e+09	1.3747e+09	1.39294e+09	1.5687e+10	1.64193e+10	1.71477e+10	1.63378e+10	1.72828e+10	1.75572e+10	5.42158e-33	2.28071e+09	7.05244e+07	2.87914e+07	3.09222	7.1174e+08
NEG11446	Myricetin 3-O-xyloside	9.035	449.072	[M-H]-	C20H18O12	Flavonoid O-glycosides	SBEOEJNITMVWLK-UHFFFAOYSA-N	OC1=CC(O)=C(C(C(OC2C(O)C(O)C(O)CO2)=C3C4=CC(O)=C(O)C(O)=C4)=O)C(O3)=C1	---	21477996	---	Phenylpropanoids and polyketides	Flavonoids	1.30558e+07	1.33632e+07	1.38136e+07	1.45325e+07	1.05605e+07	1.07115e+07	2.65733e+09	2.61743e+09	2.35553e+09	2.30687e+09	2.31913e+09	2.28995e+09	1.29406e+06	1.48818e+06	830707	2.22368e+06	875824	1.39907e+06	3920.72	3920.72	3920.72	1.53258e+06	474382	3920.72	2.40537e+09	2.81349e+09	2.27486e+09	2.31483e+09	1.91751e+09	2.31251e+09	5.04581e-23	1.26729e+07	1.65482e+06	675575	13.058	2.42438e+09
POS2126	4-Oxo-L-proline	1.312	130.05	[M+H-H2O]+	C5H7NO3	Carboxylic acids and derivatives	HFXAFXVXPMUQCQ-UHFFFAOYSA-N	OC(=O)C1CC(=O)CN1	C01877	413589;74546988	HMDB0246561	Organic acids and derivatives	Carboxylic acids and derivatives	2.12668e+09	2.16173e+09	2.26038e+09	2.20364e+09	2.19545e+09	2.28418e+09	8.25641e+09	8.31005e+09	8.32914e+09	8.48439e+09	7.74291e+09	8.06975e+09	5.92054e+09	5.90088e+09	6.1548e+09	5.83821e+09	5.70692e+09	6.10644e+09	9.00875e+09	9.62404e+09	9.93683e+09	9.62809e+09	9.09068e+09	9.71109e+09	8.2163e+09	8.74942e+09	9.02805e+09	8.41088e+09	8.62775e+09	8.41137e+09	5.13217e-26	2.20534e+09	5.90515e+07	2.41077e+07	2.67766	8.19878e+09
NEG3473	Isofraxidin	9.741	221.045	[M-H]-	C11H10O5	7-hydroxycoumarins	HOEVRHHMDJKUMZ-UHFFFAOYSA-N	COC1=C(O)C(OC)=C2OC(=O)C=CC2=C1	C17480	5318565	HMDB0253642	Phenylpropanoids and polyketides	Coumarins and derivatives	1.22057e+06	432426	2.51819e+06	384976	1.10027e+06	1.56205e+06	3.86819e+06	7.75257e+06	3.71068e+06	2.48708e+06	2.76022e+06	1.55183e+06	7.11788e+09	7.54988e+09	6.1944e+09	6.81918e+09	6.00826e+09	7.33419e+09	6.79095e+06	2.35866e+06	2.36153e+06	1.87852e+07	1.83446e+06	3.15033e+06	1.07111e+09	1.08692e+09	1.01127e+09	1.09346e+09	9.77104e+08	1.076e+09	4.03185e-25	1.20308e+06	791512	323133	65.7904	3.68843e+06
POS5874	GlcNAc	1.433	204.087	[M+H-H2O]+	C8H15NO6	Aminosaccharides	OVRNDRQMDRJTHS-RTRLPJTCSA-N	CC(O)=N[C@H]1C(O)O[C@H](CO)[C@@H](O)[C@@H]1O	C00140	439174	HMDB0000215	Organic oxygen compounds	Organooxygen compounds	1.72249e+08	1.74991e+08	1.62573e+08	1.90261e+08	1.94898e+08	1.96138e+08	7.62352e+08	7.84797e+08	7.18665e+08	8.02211e+08	7.16725e+08	7.87263e+08	1.25356e+08	1.82725e+08	1.75436e+08	1.71807e+08	1.35834e+08	1.02075e+08	2.3044e+08	3.28943e+08	2.49282e+08	2.21044e+08	3.29709e+08	2.32379e+08	3.38214e+08	3.27857e+08	2.88601e+08	3.01442e+08	3.16353e+08	3.01083e+08	2.42847e-21	1.81852e+08	1.38275e+07	5.64504e+06	7.60369	7.62002e+08
POS9852	Maritimetin	10.161	287.054	[M+H]+	C15H10O6	Aurone flavonoids	PNIFOHGQPKXLJE-SDQBBNPISA-N	OC1=CC=C(\C=C2/OC3=C(O)C(O)=CC=C3C2=O)C=C1O	C08720	5281292	HMDB0029711	Phenylpropanoids and polyketides	Aurone flavonoids	3.17838e+08	3.32119e+08	3.43412e+08	3.1802e+08	3.73816e+08	3.31073e+08	4.87302e+08	4.76692e+08	5.1841e+08	4.9678e+08	5.07055e+08	5.00036e+08	6.84349e+08	6.91036e+08	7.44178e+08	6.75298e+08	7.02497e+08	6.63284e+08	3.48354e+08	3.48328e+08	3.72733e+08	3.40013e+08	3.56936e+08	4.21731e+08	2.01724e+08	1.89683e+08	1.78918e+08	2.0258e+08	1.83676e+08	2.63438e+08	5.98048e-21	3.36046e+08	2.08686e+07	8.51958e+06	6.21004	4.97713e+08
POS7624	Pirbuterol	1.489	241.155	[M+H]+	C12H20N2O3	Pyridines and derivatives	VQDBNKDJNJQRDG-UHFFFAOYSA-N	CC(C)(C)NCC(O)C1=NC(CO)=C(O)C=C1	C07807	4845	HMDB0015407	Organoheterocyclic compounds	Pyridines and derivatives	9.39134e+07	5.50417e+07	9.87868e+07	6.48814e+07	7.67073e+07	7.50261e+07	1.21547e+08	1.09305e+08	1.18501e+08	1.24281e+08	1.38161e+08	1.49463e+08	5.43928e+07	5.75283e+07	5.78079e+07	5.83421e+07	5.83773e+07	5.72304e+07	7.91064e+07	5.86716e+07	6.65599e+07	7.91196e+07	5.93083e+07	7.46104e+07	1.18024e+08	1.2783e+08	1.21472e+08	1.09241e+08	8.93768e+07	1.21994e+08	6.2666e-10	7.73928e+07	1.66902e+07	6.81373e+06	21.5655	1.26876e+08
POS16708	2-(3,4-Dihydroxyphenyl)-5,7-dihydroxy-6-[3,4,5-trihydroxy-6-(hydroxymethyl)oxan-2-yl]chromen-4-one	8.644	449.106	[M+H]+	C21H20O11	Flavonoid C-glycosides	ODBRNZZJSYPIDI-UHFFFAOYSA-N	O=C1C=C(OC2=CC(O)=C(C(O)=C12)C3OC(CO)C(O)C(O)C3O)C=4C=CC(O)=C(O)C4	C01821	6426860	HMDB0253666	Phenylpropanoids and polyketides	Flavonoids	5.99282e+08	5.35456e+08	9.00796e+08	5.85621e+08	5.93124e+08	5.82124e+08	8.31215e+07	4.70095e+09	4.67139e+09	1.12796e+08	1.5478e+08	2.08502e+08	1.9652e+08	2.05099e+08	1.70734e+08	2.96841e+08	2.76196e+08	2.85987e+08	3.43544e+08	5.82666e+08	6.08308e+08	7.02207e+08	6.32185e+08	5.44925e+08	4.86045e+07	9.01918e+07	8.42108e+07	6.23014e+07	6.16377e+07	5.70121e+07	0.116375	6.32734e+08	1.33259e+08	5.44027e+07	21.0608	1.65526e+09
NEG10755	Isovitexin	9.011	431.098	[M-H]-	C21H20O10	Flavonoid C-glycosides	MYXNWGACZJSMBT-VJXVFPJBSA-N	OC[C@H]([C@@H](O)4)O[C@H]([C@H](O)[C@@H](O)4)c(c(O)1)c(O)c(C(=O)3)c(OC(=C3)c(c2)ccc(O)c2)c1	C01714	162350	HMDB0253708	Lipids and lipid-like molecules	Fatty Acyls	2.46273e+08	2.17728e+08	1.98734e+08	2.16605e+08	2.26947e+08	1.94351e+08	8.46722e+06	6.57842e+06	4.80775e+06	7.5056e+06	4.65336e+06	6.72617e+06	7.40204e+08	7.27069e+08	7.1147e+08	6.20373e+08	5.99888e+08	7.13069e+08	606691	1.49711e+06	2.20325e+06	1.67224e+06	3920.72	1.06853e+06	5.71258e+06	8.8971e+06	4.81727e+06	5.69947e+06	4.40292e+06	6.1541e+06	5.05526e-25	2.16773e+08	1.89885e+07	7.75202e+06	8.75961	6.45642e+06
NEG2528	Quinic acid	0.99	191.055	[M-H]-	C7H12O6	Cyclic alcohols and derivatives	AAWZDTNXLSGCEK-LNVDRNJUSA-N	O=C(O)C1(O)CC(O)C(O)C(O)C1	C00296	6508	HMDB0003072	Organic oxygen compounds	Organooxygen compounds	1.00953e+10	1.01125e+10	9.80384e+09	1.03846e+10	1.00444e+10	9.6186e+09	8.37136e+09	9.5405e+09	8.51956e+09	9.38982e+09	8.94299e+09	8.91967e+09	8.43713e+09	8.58607e+09	7.72894e+09	7.44373e+09	7.65347e+09	8.82378e+09	1.09119e+10	1.11799e+10	1.07732e+10	1.11057e+10	1.0635e+10	1.01064e+10	5.19929e+09	5.50491e+09	5.35191e+09	4.96486e+09	4.7292e+09	5.3423e+09	1.22361e-17	1.00099e+10	2.66455e+08	1.0878e+08	2.66192	8.94732e+09
POS6007	Xanthurenic acid	8.524	206.045	[M+H]+	C10H7NO4	Quinoline carboxylic acids	FBZONXHGGPHHIY-UHFFFAOYSA-N	O=C(O)C=1N=C2C(O)=CC=CC2=C(O)C1	C02470	5699	HMDB0000881	Organoheterocyclic compounds	Quinolines and derivatives	5.91056e+08	5.69255e+08	6.13186e+08	6.21641e+08	5.82648e+08	6.0244e+08	8.02739e+08	8.21779e+08	7.74851e+08	8.24345e+08	7.9359e+08	7.94468e+08	6.48073e+07	6.20983e+07	6.85969e+07	5.9359e+07	6.91037e+07	6.1781e+07	2.28373e+08	2.21827e+08	2.2611e+08	2.24125e+08	2.1153e+08	2.22584e+08	4.26743e+08	4.0442e+08	4.51472e+08	4.36094e+08	3.99199e+08	4.43797e+08	3.70786e-31	5.96704e+08	1.95414e+07	7.97774e+06	3.27489	8.01962e+08
POS2139	4-Methylproline	1.475	130.086	[M+H]+	C6H11NO2	Carboxylic acids and derivatives	KKJQZEWNZXRJFG-UHFFFAOYSA-N	CC1CNC(C1)C(O)=O	---	352051	HMDB0029435	Organic acids and derivatives	Carboxylic acids and derivatives	2.34718e+07	2.16452e+07	1.40086e+07	2.14005e+07	2.1354e+07	1.39852e+07	6.77098e+08	7.01028e+08	6.149e+08	7.60339e+08	7.50174e+08	7.14898e+08	2.93541e+08	3.5845e+08	2.6593e+08	3.8153e+08	4.19524e+08	3.07656e+08	6.81941e+08	7.52141e+08	1.11142e+09	1.09461e+09	1.05008e+09	1.04888e+09	2.76748e+08	3.38005e+08	2.70611e+08	3.21867e+08	3.41667e+08	3.97003e+08	1.60561e-14	1.93109e+07	4.19001e+06	1.71056e+06	21.6977	7.03073e+08
POS5338	Noreugenin	9.627	193.05	[M+Na]+	C10H8O4	Benzopyrans	NCUJRUDLFCGVOE-UHFFFAOYSA-N	CC1=CC(=O)C2=C(O1)C=C(O)C=C2O	---	5375252	HMDB0303562	Organoheterocyclic compounds	Benzopyrans	8.49372e+07	9.93846e+07	7.55685e+07	9.85684e+07	8.10091e+07	7.76998e+07	1.41224e+09	1.45414e+09	1.44747e+09	1.45778e+09	1.45668e+09	1.50731e+09	2.45866e+09	2.75921e+09	2.92279e+09	2.6848e+09	2.6497e+09	2.75787e+09	2.88856e+08	2.81051e+08	3.23703e+08	3.40603e+08	3.0073e+08	2.80369e+08	5.24204e+08	5.57325e+08	5.84127e+08	5.34083e+08	6.17031e+08	5.55023e+08	1.09241e-28	8.61946e+07	1.03984e+07	4.24514e+06	12.0639	1.45594e+09
POS4136	Pyridoxine	3.261	170.081	[M+H]+	C8H11NO3	Pyridoxines	LXNHXLLTXMVWPM-UHFFFAOYSA-N	OC=1C(=NC=C(C1CO)CO)C	C00314	1054	HMDB0000239	Organoheterocyclic compounds	Pyridines and derivatives	7.23411e+07	8.45074e+07	8.85547e+07	8.2743e+07	9.68785e+07	8.04139e+07	5.90883e+08	5.98028e+08	5.67901e+08	6.28687e+08	6.61935e+08	6.85759e+08	1.34349e+08	1.73882e+08	1.46487e+08	1.53732e+08	1.40243e+08	1.26056e+08	2.993e+08	3.50174e+08	3.08013e+08	3.25861e+08	2.76908e+08	3.24335e+08	9.38825e+08	8.31653e+08	1.04987e+09	9.85618e+08	9.25792e+08	8.47305e+08	5.22196e-22	8.42398e+07	8.20833e+06	3.35104e+06	9.74401	6.22199e+08
POS3324	10-Hydroxydecanoate	12.025	153.127	[M-2H2O+H]+	C10H20O3	---	None	C(CCCCC(=O)O)CCCCO	C02774	74300	HMDB0244272	Organic acids and derivatives	Hydroxy acids and derivatives	9.32522e+08	1.06539e+09	1.26073e+09	1.24781e+09	1.08845e+09	1.09406e+09	1.05397e+08	7.61203e+07	93919966	9.28071e+07	8.92624e+07	9.68042e+07	6.89746e+07	4.78094e+07	5.46101e+07	5.86864e+07	5.41424e+07	5.73092e+07	3.8346e+08	6.41289e+08	6.44169e+08	6.58065e+08	7.29533e+08	6.33894e+08	9.23947e+06	2.70179e+07	1.13817e+07	2.66327e+07	1.96511e+07	1.53401e+07	2.20085e-19	1.11483e+09	1.23109e+08	5.02589e+07	11.0429	9.23852e+07
NEG4165	cyclic 6-Hydroxymelatonin	9.441	245.093	[M-H]-	C13H14N2O3	Indoles and derivatives	FQZIOEARFRBPDV-UHFFFAOYSA-N	COC1=CC2=C(NC3=C2CCN3C(C)=O)C=C1O	---	131769959	HMDB0060810	Organoheterocyclic compounds	Indoles and derivatives	5.53792e+06	3.15204e+06	716101	2.47172e+06	3.29671e+06	1.77665e+06	5.25786e+06	8.97836e+06	8.69521e+06	4.17622e+06	9.68192e+06	6.43487e+06	1.05204e+08	9.45987e+07	9.85108e+07	6.76062e+07	9.27905e+07	1.02009e+08	2.17673e+06	3.98011e+06	3.85935e+06	4.52768e+06	2.70531e+06	4.28355e+06	5.9895e+06	8.73043e+06	7.13873e+06	4.9383e+06	8.32649e+06	1.03299e+07	1.39922e-19	2.82519e+06	1.63467e+06	667351	57.8605	7.20407e+06
NEG2143	(E)-3-(2,3-Dihydroxyphenyl)-2-propenoic acid	9.153	179.034	[M-H]-	C9H8O4	Cinnamic acids and derivatives	SIUKXCMDYPYCLH-UHFFFAOYSA-N	OC(=O)C=CC1=C(O)C(O)=CC=C1	C03246	193669	HMDB0032057	Phenylpropanoids and polyketides	Cinnamic acids and derivatives	2.2737e+07	2.9399e+08	2.94038e+08	3.06287e+08	1.86253e+07	23710882	2.49814e+07	2.59494e+07	3.39282e+07	2.15116e+07	1.9816e+07	2.4623e+07	2.66179e+09	2.46247e+09	2.56747e+09	2.17179e+09	1.41893e+09	1.18791e+09	2.27793e+07	3.80503e+07	2.99454e+08	4.97433e+07	3.52557e+07	2.75565e+08	1.91988e+09	7.19476e+08	1.89107e+09	1.66481e+09	1.7668e+09	9.57927e+08	2.50086e-10	1.59898e+08	1.51474e+08	6.1839e+07	94.7317	2.51349e+07
POS7101	Prolylleucine	1.475	229.154	[2M+H]+	C11H20N2O3	Peptides	ZKQOUHVVXABNDG-UHFFFAOYSA-N	CC(C)CC(N=C(O)C1CCCN1)C(O)=O	---	3527720;44368932	HMDB0253028	Organic acids and derivatives	Carboxylic acids and derivatives	2.79113e+08	2.68831e+08	3.01934e+08	2.981e+08	2.93458e+08	3.06192e+08	4.38095e+08	4.31936e+08	4.33549e+08	5.83665e+08	4.09891e+08	4.16644e+08	2.0427e+08	2.17628e+08	2.21418e+08	2.11251e+08	2.22767e+08	2.2958e+08	2.17543e+08	2.37244e+08	2.56756e+08	2.73442e+08	2.4304e+08	2.47124e+08	3.35647e+08	3.46224e+08	3.22329e+08	3.39967e+08	3.41492e+08	3.46809e+08	1.09255e-11	2.91272e+08	1.44161e+07	5.88534e+06	4.94936	4.52296e+08
POS1628	Trimethyl glycine	13.466	118.086	[M]+	C5H12NO2+	Amino acids and derivatives	KWIUHFFTVRNATP-UHFFFAOYSA-O	C[N+](C)(C)CC(=O)O	C00719	248	HMDB0000043	Organic acids and derivatives	Carboxylic acids and derivatives	7.93343e+07	1.18738e+08	6.52165e+07	8.51768e+07	8.5231e+07	1.18241e+08	9.31268e+07	8.631e+07	9.07112e+07	9.33237e+07	7.99907e+07	1.10972e+08	1.18229e+08	1.38539e+08	1.45375e+08	1.0292e+08	1.22549e+08	1.05086e+08	115060043	1.32113e+08	8.80549e+07	1.03362e+08	1.22392e+08	1.06426e+08	1.10827e+08	9.38356e+07	8.26938e+07	9.36525e+07	1.16742e+08	8.31189e+07	0.012014	9.19897e+07	2.17885e+07	8.89512e+06	23.6858	9.24058e+07
POS2820	5-Hydroxymaltol	8.151	143.034	[M+H]+	C6H6O4	Pyrans	SSSNQLHKSUJJTE-UHFFFAOYSA-N	CC1=C(O)C(=O)C(O)=CO1	---	70627	HMDB0032988	Organoheterocyclic compounds	Pyrans	1.45098e+08	2.43069e+08	2.48055e+08	1.8203e+08	4.97493e+08	3.33967e+08	1.8152e+08	1.02698e+08	1.81499e+08	2.98097e+08	1.7937e+08	3.80058e+08	2.42217e+08	3.59626e+08	3.02194e+08	2.69583e+08	3.10644e+08	2.88101e+08	2.08068e+08	1.3481e+08	1.0123e+08	2.74573e+08	3.41824e+08	2.14133e+08	3.53132e+08	1.79199e+08	3.60685e+08	2.58952e+08	2.34985e+08	3.67357e+08	0.36047	2.74952e+08	1.26684e+08	5.17184e+07	46.0748	2.2054e+08
POS2824	5-Hydroxymaltol	13.829	143.034	[M+NH4]+	C6H6O4	Pyrans	SSSNQLHKSUJJTE-UHFFFAOYSA-N	CC1=C(O)C(=O)C(O)=CO1	---	70627	HMDB0032988	Organoheterocyclic compounds	Pyrans	4.76406e+07	1.40725e+08	9.62755e+07	7.964e+07	1.40484e+08	8.57231e+07	4.75176e+07	8.42383e+07	6.91195e+07	6.91461e+07	1.18831e+08	7.86474e+07	1.16568e+08	1.91635e+08	1.28574e+08	2.64764e+08	195537609	1.53104e+08	1.34797e+08	1.909e+08	9.20292e+07	7.62111e+07	1.70135e+08	8.53915e+07	2.4353e+08	9.20728e+07	1.69616e+08	1.50402e+08	1.03876e+08	1.5317e+08	0.00647575	9.84146e+07	3.64859e+07	1.48953e+07	37.0736	7.79166e+07
POS17888	Isorhamnetin 3-glucoside	8.794	479.119	[M+H]+	C22H22O12	Flavonoid O-glycosides	CQLRUIIRRZYHHS-LFXZADKFSA-N	COC1=C(C=CC(=C1)C2=C(C(=O)C3=C(C=C(C=C3O2)O)O)O[C@H]4[C@@H]([C@H]([C@@H]([C@H](O4)CO)O)O)O)O	---	5318645	HMDB0302682	Lipids and lipid-like molecules	Prenol lipids	2.85169e+07	3.23801e+07	3.71018e+07	3.15019e+07	2.83998e+07	3.23098e+07	7.42422e+07	7.63647e+07	7.52783e+07	7.14018e+07	6.74498e+07	6.99882e+07	8.47162e+07	8.89207e+07	8.93784e+07	5.67071e+07	8.32533e+07	6.55332e+07	2.84518e+07	2.60929e+07	2.56318e+07	2.71804e+07	2.29707e+07	2.39712e+07	1.6286e+08	1.28608e+08	1.792e+08	1.32815e+08	1.32148e+08	1.69089e+08	2.42102e-15	3.17017e+07	3.19614e+06	1.30482e+06	10.0819	7.24542e+07
POS16709	Luteolin-4'-glucoside	8.36	449.106	[M+H]+	C21H20O11	Flavonoid O-glycosides	UHNXUSWGOJMEFO-QNDFHXLGSA-N	OC[C@H]1O[C@@H](OC2=C(O)C=C(C=C2)C3=CC(=O)C4=C(O)C=C(O)C=C4O3)[C@H](O)[C@@H](O)[C@@H]1O	---	5319116	HMDB0038468	Phenylpropanoids and polyketides	Flavonoids	1.0505e+10	1.07519e+10	9.89728e+09	1.06333e+10	1.02912e+10	1.15727e+10	4.51759e+09	6.3151e+09	6.36009e+09	4.09322e+09	4.876e+09	4.82432e+09	1.77487e+08	1.77025e+08	1.78459e+08	1.97478e+08	1.92752e+08	1.882e+08	3.85936e+10	4.05629e+10	4.16037e+10	4.17399e+10	4.12331e+10	2.90809e+10	3.50955e+09	3.40658e+09	3.72561e+09	3.47433e+09	3.67504e+09	3.52585e+09	1.46736e-20	1.06086e+10	5.6e+08	2.28619e+08	5.27875	5.16439e+09
NEG10782	1-(6Z,9Z,12Z-octadecatrienoyl)-glycero-3-phosphate	11.599	431.219	[M-H]-	C21H37O7P	Glycerophospholipids	KWFUSJZUJLGPTO-ZJVPVJIZSA-N	[H]\C(CCCCC)=C(/[H])C\C([H])=C(\[H])C\C([H])=C(\[H])CCCCC(=O)OC[C@@]([H])(O)COP(O)(O)=O	---	52929757	HMDB0062316	Lipids and lipid-like molecules	Glycerophospholipids	1.39156e+08	7.99439e+07	6.30117e+06	2.88244e+07	1.85931e+07	1.81749e+07	5.8433e+07	1.18139e+08	6.61473e+06	8.75443e+06	1.0036e+07	8.15233e+06	4.74505e+07	1.35092e+08	7.77309e+06	8.76521e+07	7.5672e+07	7.7124e+07	1.16609e+08	1.58292e+08	1.10438e+07	1.0123e+08	3.23255e+07	5.18831e+07	4.10279e+07	2.46154e+08	8.25122e+06	3.0372e+07	4.4596e+07	1.9385e+07	0.710821	4.84988e+07	5.13596e+07	2.09675e+07	105.899	3.50216e+07
NEG13618	LPG(18:2)	11.485	507.273	[M-H]-	C24H45O9P	Glycerophospholipids	VEEHTGYBVMTAAF-RFFZIGDUSA-N	CCCCC\C=C/C\C=C/CCCCCCCC(=O)OC[C@@H](O)COP(O)(=O)OC[C@@H](O)CO	---	52927437	HMDB0240600	Lipids and lipid-like molecules	Glycerophospholipids	4.58319e+07	9.25252e+06	9.25335e+06	7.46559e+06	2.22428e+06	1.7234e+07	1.06391e+07	4.0242e+07	6.08603e+06	8.94915e+06	5.43397e+06	9.07124e+06	3.11509e+06	7.005e+06	3.94226e+06	2.88227e+07	4.21501e+06	1.3046e+07	1.52574e+07	4.02635e+07	3.40322e+07	8.39599e+07	3.89836e+06	1.10756e+07	1.02288e+07	6.32753e+06	1.13258e+07	4.66214e+07	8.06802e+06	1.71756e+07	0.308416	1.52103e+07	1.57567e+07	6.43266e+06	103.593	1.34036e+07
NEG5306	Monooctyl phthalate	12.41	277.144	[M-H]-	C16H22O4	Benzene and substituted derivatives	PKIYFBICNICNGJ-UHFFFAOYSA-N	CCCCCCCCOC(=O)C1=CC=CC=C1C(O)=O	---	79362	HMDB0254869	Benzenoids	Benzene and substituted derivatives	3.82229e+07	4.12124e+07	4.08186e+07	4.12819e+07	3.54443e+07	3.79286e+07	2.29588e+07	2.8222e+07	2.53896e+07	2.89765e+07	2.47313e+07	2.35826e+07	7.73683e+08	8.1553e+08	7.85948e+08	7.42093e+08	7.25062e+08	7.66975e+08	2.40648e+07	2.63941e+07	2.53286e+07	1.00617e+08	3.09789e+07	2.89739e+07	2.08736e+07	2.80841e+07	2.44252e+07	2.72692e+07	2.25221e+07	2.82235e+07	6.18497e-30	3.91514e+07	2.35231e+06	960327	6.00824	2.56435e+07
POS1779	3,5-Dimethylaniline	8.248	122.097	[M+NH4]+	C8H11N	Benzene and substituted derivatives	MKARNSWMMBGSHX-UHFFFAOYSA-N	CC1=CC(N)=CC(C)=C1	---	7949	HMDB0246062	Benzenoids	Benzene and substituted derivatives	1.10459e+07	1.33686e+07	8.66014e+06	1.1946e+07	1.04352e+07	1.52585e+07	2.65406e+06	5586298	3.71948e+06	2.21974e+06	4.6212e+06	5.0376e+06	2.88999e+07	2.81377e+07	3.05302e+07	2.88715e+07	2.64263e+07	3.1958e+07	4.55637e+09	1.32027e+07	1.301e+07	1.50008e+07	1.46287e+07	1.45089e+07	5.1004e+09	3.52288e+06	5.61064e+06	8.08903e+06	6.70611e+06	7.70435e+06	0.572105	1.17857e+07	2.31223e+06	943963	19.6189	3.97306e+06
POS9849	Luteolin	8.383	287.053	[M+H]+	C15H10O6	Flavones	IQPNAANSBPBGFQ-UHFFFAOYSA-N	O=C1C=C(OC=2C=C(O)C=C(O)C12)C=3C=CC(O)=C(O)C3	C01514	5280445	HMDB0005800	Phenylpropanoids and polyketides	Flavonoids	6.8465e+08	6.60828e+08	5.43329e+08	6.74449e+08	7.45561e+08	8.05058e+08	5.41204e+08	5.34235e+08	5.06262e+08	4.55564e+08	6.17199e+08	6.20282e+08	6.37047e+07	6.20594e+07	3.56163e+07	6.38416e+07	9.07423e+07	6.47426e+07	2.247e+09	3.53055e+09	3.60346e+09	3.63408e+09	3.60049e+09	1.82327e+09	3.7125e+08	3.49852e+08	3.78165e+08	3.83111e+08	3.92492e+08	3.87612e+08	7.93541e-13	6.85646e+08	8.81425e+07	3.5984e+07	12.8554	5.45791e+08
NEG6046	4-(Decan-4-yl)benzenesulfonic acid	12.431	297.154	[M-H]-	C16H26O3S	Benzenesulfonic acids and derivatives	NANHIUZYPFDGJS-UHFFFAOYSA-N	OS(=O)(=O)c1ccc(cc1)C(CCC)CCCCCC	---	14921167	---	Benzenoids	Benzene and substituted derivatives	2.47582e+08	2.9928e+08	4.97364e+07	2.66121e+08	2.07646e+08	2.79335e+08	2.08585e+08	4.04336e+08	8.39197e+07	5.4317e+08	5.71678e+08	5.15229e+08	3.47638e+08	2.6795e+08	1.29446e+08	2.25211e+08	2.87105e+08	2.64621e+08	3.51259e+08	3.12068e+08	6.86899e+07	1.27068e+09	3.711e+08	2.02527e+08	1.92535e+08	3.00938e+08	5.16235e+07	4.34347e+08	4.62481e+08	4.45611e+08	0.504675	2.2495e+08	9.13118e+07	3.72779e+07	40.592	3.8782e+08
NEG5582	Kaempferol	10.718	285.04	[M-H]-	C15H10O6	Flavonols	IYRMWMYZSQPJKC-UHFFFAOYSA-N	OC1=CC=C(C=C1)C1=C(O)C(=O)C2=C(O)C=C(O)C=C2O1	C05903	5280863	HMDB0005801	Phenylpropanoids and polyketides	Flavonoids	1.21548e+07	5.9475e+06	7.80605e+06	8.89068e+06	9.17131e+06	9.41214e+06	3.03475e+08	3.19211e+08	2.94603e+08	3.22156e+08	2.61298e+08	3.08122e+08	3.48213e+07	3.88753e+07	3.2337e+07	3.18547e+07	3.42804e+07	3.88672e+07	2.43652e+07	2.74219e+07	2.1334e+07	4.15799e+07	2.23667e+07	2.53645e+07	2.25249e+08	2.04362e+08	2.15988e+08	2.10533e+08	1.99101e+08	2.29909e+08	1.27614e-25	8.89708e+06	2.04175e+06	833540	22.9485	3.01477e+08
NEG7069	o-Dodecylbenzenesulfonic acid	12.444	325.185	[M-H]-	C18H30O3S	Benzenesulfonic acids and derivatives	WBIQQQGBSDOWNP-UHFFFAOYSA-N	CCCCCCCCCCCCC1=CC=CC=C1S(=O)(=O)O	---	25457	HMDB0031031	Benzenoids	Benzene and substituted derivatives	1.4356e+09	2.34812e+09	8.56098e+08	3.53406e+08	7.72508e+08	1.25237e+09	1.2807e+09	1.43893e+09	9.20814e+08	7.3836e+08	1.55871e+09	1.57911e+09	1.34408e+09	1.32698e+09	1.5785e+09	3.31054e+08	1.17015e+09	1.23421e+09	1.23107e+09	1383921469	9.36909e+08	1.75328e+09	1.2742e+09	1.0142e+09	634464249	1.3967e+09	2.12828e+09	5.08866e+08	1.10071e+09	1.20117e+09	0.991392	1.16968e+09	6.91182e+08	2.82174e+08	59.0913	1.25277e+09
POS12381	(E)-5-(1,2,4a,5-Tetramethyl-7-oxo-3,4,8,8a-tetrahydro-2H-naphthalen-1-yl)-3-methylpent-2-enoic acid	12.52	341.208	[M+Na]+	C20H30O3	Colensane and clerodane diterpenoids	SLMFLTPPPXRYHP-JLHYYAGUSA-N	O=C(O)C=C(C)CCC1(C)C(C)CCC2(C(=CC(=O)CC21)C)C	---	13918478	---	Lipids and lipid-like molecules	Prenol lipids	432035	847615	2.18922e+06	2.43943e+06	2.80907e+06	2.78971e+06	1.16525e+07	1.4311e+07	1.49531e+07	1.09758e+07	1.30971e+07	1.38411e+07	3.49029e+06	4.91755e+06	4.75119e+06	3.33566e+06	5.231e+06	4.5204e+06	1.68593e+06	1.84301e+06	3.42292e+06	2.27669e+06	3.87013e+06	3.47431e+06	8.2291e+07	1.00211e+08	1.08787e+08	1.05345e+08	1.03202e+08	1.0416e+08	2.67555e-24	1.91785e+06	1.025e+06	418456	53.4455	1.31384e+07
POS9362	9a-12a-Octadecadiynoic acid	12.611	277.216	[M+H]+	C18H28O2	Long-chain fatty acids	KDYILQLPKVZDGB-UHFFFAOYSA-N	CCCCCC#CCC#CCCCCCCCC(=O)O	---	1931	HMDB0247623	Lipids and lipid-like molecules	Fatty Acyls	4.4186e+07	4.67401e+07	4.96497e+07	4.6633e+07	4.93682e+07	4.87953e+07	7.8553e+07	7.89479e+07	7.10676e+07	7.39528e+07	8.00929e+07	7.52939e+07	1.22954e+08	1.37498e+08	1.34911e+08	1.28536e+08	1.33138e+08	1.46416e+08	1.00719e+08	1.29547e+08	1.29756e+08	1.29298e+08	1.23908e+08	1.2754e+08	3.56766e+08	3.59561e+08	3.65992e+08	3.73003e+08	3.47393e+08	3.85073e+08	2.70473e-28	4.7562e+07	2.10132e+06	857860	4.41806	7.6318e+07
POS14586	3-(Benzoyloxy)-2-hydroxypropyl beta-D-glucopyranosiduronic acid	8.926	395.095	[M+Na]+	C16H20O10	Sugar acids and derivatives	DLZMKPZOEYKXHQ-MQCRQNCBSA-N	OC(CO[C@@H]1O[C@@H]([C@@H](O)[C@H](O)[C@H]1O)C(O)=O)COC(=O)C2=CC=CC=C2	---	45783079	---	Organic oxygen compounds	Organooxygen compounds	9.58738e+07	1.0288e+08	9.68536e+07	9.83725e+07	9.53791e+07	9.97554e+07	1.27069e+08	1.19272e+08	1.13429e+08	1.18264e+08	1.24491e+08	1.21036e+08	2.2316e+08	2.38144e+08	2.23848e+08	245654213	2.27118e+08	2.25781e+08	1.71566e+08	1.60519e+08	1.6118e+08	1.57725e+08	1.71659e+08	1.56777e+08	1.40154e+08	1.36007e+08	1.35974e+08	1.34564e+08	1.32711e+08	1.42498e+08	6.77818e-23	9.81858e+07	2.81188e+06	1.14795e+06	2.86384	1.20593e+08
POS2283	Creatine	1.44	132.077	[M+H]+	C4H9N3O2	Amino acids and derivatives	CVSVTCORWBXHQV-UHFFFAOYSA-N	CN(CC(O)=O)C(N)=N	C00300	---	HMDB0000064	Organic acids and derivatives	Carboxylic acids and derivatives	4.5463e+07	5.27698e+07	5.40649e+07	6.03231e+07	8.24447e+07	9.64137e+07	23667895	2.85882e+07	2.65559e+07	2.89827e+07	2.65461e+07	2.8023e+07	1.79052e+08	1.90988e+08	2.07481e+08	2.0203e+08	2.02867e+08	1.97081e+08	3.51802e+07	3.70158e+08	1.46306e+09	2.58522e+09	2.20713e+09	1.54176e+09	1.90659e+07	2.61152e+07	2.26633e+07	2.63055e+07	2.5246e+07	2.7049e+07	5.19684e-05	6.52465e+07	1.98167e+07	8.09012e+06	30.372	2.70606e+07
POS9289	gamma-Glutamylglutamine	1.449	276.119	[M+H]+	C10H17N3O6	Peptides	JBFYFLXEJFQWMU-WDSKDSINSA-N	O=C(O)C(N=C(O)CCC(N)C(=O)O)CCC(=N)O	C05283	150914	HMDB0029147	Organic acids and derivatives	Carboxylic acids and derivatives	1.14072e+08	1.10496e+08	1.10195e+08	1.22445e+08	1.25581e+08	1.18308e+08	1.07519e+08	1.02184e+08	1.09962e+08	9.73143e+07	9.03163e+07	1.03444e+08	2.31735e+08	2.39386e+08	2.26574e+08	2.26047e+08	2.50804e+08	2.28192e+08	8.36738e+07	9.40991e+07	9.78282e+07	1.15314e+08	9.76401e+07	9.90335e+07	7.95737e+07	8.28296e+07	9.47017e+07	7.90525e+07	8.03562e+07	8.13816e+07	1.75276e-21	1.16849e+08	6.35683e+06	2.59516e+06	5.44019	1.0179e+08
POS11966	Tricin	10.669	331.081	[M+H]+	C17H14O7	3'-O-methylated flavonoids	HRGUSFBJBOKSML-UHFFFAOYSA-N	COc(c1)c(O)c(OC)cc1C(=C2)Oc(c3)c(c(O)cc(O)3)C(=O)2	C10193	5281702	---	Phenylpropanoids and polyketides	Flavonoids	1.50796e+07	1.63585e+07	1.72327e+07	1.62412e+07	1.4645e+07	1.5641e+07	1.55073e+08	1.69133e+08	1.7042e+08	1.71411e+08	1.84498e+08	1.67522e+08	9.1418e+07	9.20332e+07	8.8772e+07	8.10885e+07	9.36726e+07	9.13732e+07	3.45068e+07	4.2971e+07	4.39265e+07	4.29185e+07	4.10013e+07	3.80725e+07	1.57457e+07	1.43615e+07	1.83369e+07	1.36028e+07	1.73785e+07	2.02414e+07	4.32231e-27	1.58663e+07	939245	383445	5.91974	1.69676e+08
NEG718	3-(2-Furanyl)-2-propenal	9.498	121.028	[M-H]-	C7H6O2	Heteroaromatic compounds	VZIRCHXYMBFNFD-IWQZZHSRSA-N	O=C\C=C/C1=CC=CO1	---	1715056	HMDB0032918	Organoheterocyclic compounds	Heteroaromatic compounds	1.43317e+08	1.14591e+08	2.15661e+08	1.46011e+08	1.65181e+08	1.25418e+08	1.52512e+08	1.84669e+08	1.15333e+08	1.35797e+08	1.30602e+08	1.55243e+08	1.94554e+08	1.95638e+08	2.15389e+08	1.71363e+08	1.75403e+08	2.15727e+08	2.45342e+08	5.07939e+08	2.27729e+08	5.77381e+08	3.00573e+08	3.03906e+08	1.969e+08	2.94997e+08	2.26892e+08	1.49063e+08	1.91989e+08	2.41331e+08	0.00014494	1.51696e+08	3.58976e+07	1.46551e+07	23.6641	1.45693e+08
NEG2990	2-Methylcitric acid	4.177	205.035	[M-H]-	C7H10O7	Tricarboxylic acids and derivatives	YNOXCRMFGMSKIJ-UHFFFAOYSA-N	CC(C(=O)O)C(CC(=O)O)(C(=O)O)O	---	515	HMDB0000379	Organic acids and derivatives	Carboxylic acids and derivatives	3.186e+07	8.51131e+07	8.00608e+07	8.18555e+07	8.50507e+07	8.9385e+07	5.90644e+07	1.00747e+08	1.19071e+08	1.47616e+08	1.32269e+08	1.41835e+08	3.7246e+07	4.61356e+07	9.31775e+07	9.85953e+07	8.59273e+07	1.48451e+08	2.13534e+07	6.4074e+07	4.32124e+07	4.05516e+07	3.42081e+07	3.96398e+07	9.517e+07	2.10844e+08	1.31516e+08	2.06578e+08	1.87449e+08	1.98122e+08	7.02755e-06	7.55542e+07	2.16428e+07	8.83562e+06	28.6453	1.16767e+08
NEG3824	Valerenic acid	1.691	233.154	[M-H]-	C15H22O2	Prenol lipids	FEBNTWHYQKGEIQ-DHZHZOJOSA-N	CC1CCC(\C=C(/C)C(O)=O)C2=C(C)CCC12	C09743	6042891	HMDB0030016	Lipids and lipid-like molecules	Prenol lipids	379025	338389	774277	1.67304e+06	282676	395521	529027	1.10538e+06	2.08112e+06	547759	274509	517573	926120	463433	453933	463703	513113	416385	1.51775e+06	662642	795742	5.48881e+07	3.60323e+06	1.42997e+06	200463	2.87601e+06	717152	1.05849e+06	1.02482e+06	421291	0.338704	640489	535114	218459	83.5477	842562
POS11655	(9E,12E)-N-(2-Hydroxyethyl)octadeca-9,12-dienamide	13.088	324.29	[2M+H]+	C20H37NO2	Carboximidic acids and derivatives	KQXDGUVSAAQARU-UHFFFAOYSA-N	CCCCCC=CCC=CCCCCCCCC(=O)NCCO	---	2183	HMDB0247196	Organic acids and derivatives	Carboximidic acids and derivatives	7.86864e+07	8.23179e+07	81668391	8.81159e+07	86052069	9.12501e+07	1.4383e+08	1.5184e+08	1.46586e+08	1.45728e+08	1.44647e+08	1.50874e+08	1.57862e+08	1.53844e+08	1.52199e+08	1.59793e+08	1.61687e+08	1.53594e+08	4.13504e+07	5.06191e+07	5.10405e+07	4.8084e+07	4.69597e+07	5.11769e+07	9.66265e+07	1.02332e+08	1.09683e+08	1.02822e+08	1.02917e+08	1.04493e+08	1.02047e-25	8.46818e+07	4.6352e+06	1.89231e+06	5.47367	1.47251e+08
NEG4573	3-hydroxypentadecanoic acid	13.045	257.212	[M-H]-	C15H30O3	Fatty Acyls	ATMSEJBABXCWDW-UHFFFAOYSA-N	CCCCCCCCCCCCC(O)CC(O)=O	---	182089	HMDB0061657	Lipids and lipid-like molecules	Fatty Acyls	8.22593e+06	8.3611e+06	6.94272e+06	8.24461e+06	7.12606e+06	8.51037e+06	2.53712e+07	2.79023e+07	2.49865e+07	2.6097e+07	2.6508e+07	2.7004e+07	8.91451e+06	8.85315e+06	1.09615e+07	8.86658e+06	7.88384e+06	1.00913e+07	1.08922e+07	1.20952e+07	1.14181e+07	6.5212e+07	1.55305e+07	1.76739e+07	9.87181e+07	9.39753e+07	9.18272e+07	8.66256e+07	8.85713e+07	9.85757e+07	1.04628e-13	7.9018e+06	681982	278418	8.63072	2.63115e+07
NEG1849	Gallic acid	5.334	169.013	[M-H]-	C7H6O5	Hydroxybenzoic acid derivatives	LNTHITQWFMADLM-UHFFFAOYSA-N	O=C(O)C1=CC(O)=C(O)C(O)=C1	C01424	370	HMDB0005807	Benzenoids	Benzene and substituted derivatives	5.66226e+09	1.99409e+10	2.10069e+10	2.96093e+10	1.31973e+10	1.54555e+10	2.19076e+10	3.19184e+10	2.05072e+10	1.93207e+10	1.72509e+10	1.92123e+10	5.9423e+09	2.86429e+09	4.84183e+09	4.19808e+09	1.82141e+09	6.38336e+09	2.05242e+10	1.6561e+10	3.45331e+10	3.29574e+09	3.57288e+10	4.06065e+10	4.49403e+10	22456466412	4.20308e+10	1.32393e+10	4.75336e+10	3.56388e+10	0.00041478	1.74787e+10	8.09586e+09	3.30512e+09	46.3184	2.16862e+10
NEG2089	Daphnetin	9.053	177.018	[M-H]-	C9H6O4	7,8-dihydroxycoumarins	ATEFPOUAMCWAQS-UHFFFAOYSA-N	C1=CC(=C(C2=C1C=CC(=O)O2)O)O	C03093	5280569	---	Phenylpropanoids and polyketides	Coumarins and derivatives	1.76744e+08	1.72038e+08	1.74972e+08	1.75793e+08	1.70766e+08	1.67073e+08	4.93897e+08	5.22878e+08	4.65277e+08	4.94054e+08	4.63339e+08	4.81205e+08	2.53287e+07	2.48088e+08	2.32251e+08	2.31581e+08	2.11529e+08	8.79272e+06	1.31889e+08	1.4105e+08	1.2248e+08	6.66523e+07	1.2125e+08	1.36284e+08	8.10192e+07	9.14358e+07	8.65981e+07	7.98133e+07	7.17495e+07	8.75112e+07	3.03207e-12	1.72898e+08	3.65239e+06	1.49108e+06	2.11246	4.86775e+08
POS10413	2'-methoxyformononetin	11.175	299.091	[M+H]+	C17H14O5	4'-O-methylated isoflavonoids	SSRCYGATNWFTBJ-UHFFFAOYSA-N	O=C1C2=CC=C(O)C=C2OC=C1C=3C=CC(OC)=CC3OC	---	5781145	---	Phenylpropanoids and polyketides	Isoflavonoids	1.7846e+07	1.96346e+07	1.82949e+07	1.99011e+07	1.92848e+07	1.9286e+07	2.10616e+07	2.22068e+07	2.16849e+07	2.22536e+07	2.21415e+07	2.35218e+07	495204	492918	5.98889e+06	173007	122867	204564	684785	1.05996e+06	965270	1.41583e+06	2.45757e+06	804068	1.05051e+08	1.02217e+08	1.05942e+08	1.05183e+08	1.08529e+08	1.05167e+08	6.54415e-36	1.90412e+07	799551	326415	4.19905	2.2145e+07
POS640	Protoanemonin	1.735	97.029	[M+H]+	C5H4O2	Dihydrofurans	RNYZJZKPGHQTJR-UHFFFAOYSA-N	C=C1OC(=O)C=C1	C07090	66948	HMDB0060503	Organoheterocyclic compounds	Dihydrofurans	1.02439e+09	1.13813e+09	1.4522e+09	9.81849e+08	6.84934e+08	1.05543e+09	1.72155e+09	1.62108e+09	2.29134e+09	1.4467e+09	2.69725e+09	2.65472e+09	1.32381e+09	1.73427e+09	1.16549e+09	1.66499e+09	9.15487e+08	1.25313e+09	1.50023e+09	1.67879e+09	1.90366e+09	1.14251e+09	2.18115e+09	1.89223e+09	1.24914e+09	1147491297	1.29808e+09	1.00485e+09	1.07411e+09	1.2442e+09	0.000147898	1.05616e+09	2.48157e+08	1.0131e+08	23.4962	2.07211e+09
POS13267	2-(2-hydroxybut-3-en-2-yl)-3a,6,6,9a-tetramethyl-2,4,5,5a,7,8,9,9b-octahydro-1H-benzo[e][1]benzofuran-4,5-diol	11.482	361.235	[M+Na]+	C20H34O4	Naphthofurans	UNORIIWPFZFSEC-UHFFFAOYSA-N	OC1C(O)C2(OC(CC2C3(C)CCCC(C)(C)C13)C(O)(C=C)C)C	---	57509442	---	Organoheterocyclic compounds	Naphthofurans	8.95964e+06	3.40075e+06	3.04735e+06	2.86755e+06	1.10798e+06	6.5045e+06	1.15704e+08	1.18402e+08	1.09387e+08	1.12769e+08	1.25925e+08	1.22655e+08	592632	1.26032e+06	314832	252800	1.34273e+06	479217	1.73214e+06	1.60542e+06	2.68425e+06	1.8223e+06	2.44718e+06	1.76507e+06	4.62309e+06	5.1122e+06	3.90939e+06	3.78939e+06	5.25357e+06	2.86019e+06	6.21609e-30	4.31463e+06	2.87017e+06	1.17174e+06	66.5219	1.17474e+08
NEG1846	2,4,6-Trihydroxybenzoic acid	8.412	169.013	[M-H]-	C7H6O5	Benzene and substituted derivatives	IBHWREHFNDMRPR-UHFFFAOYSA-N	OC(=O)C1=C(O)C=C(O)C=C1O	---	66520	HMDB0029649	Benzenoids	Benzene and substituted derivatives	1.24174e+09	8.31809e+08	1.25504e+09	1.06716e+09	1.09536e+09	1.25986e+09	1.01232e+09	8.07142e+08	1.31419e+09	1.05136e+09	1.46163e+09	1642264133	1.77742e+09	1.80237e+09	1.51335e+09	1.40258e+09	1.46642e+09	2.10733e+08	6.92344e+08	7.1671e+08	1.31933e+09	1.76923e+09	1.10736e+09	1.04565e+09	9.35106e+08	9.7083e+08	9.34599e+08	8.80221e+08	9.26221e+08	1.11889e+09	0.415218	1.12516e+09	1.6668e+08	6.80466e+07	14.8138	1.21482e+09
NEG152	Monoethyl carbonate	14.405	89.023	[M-H]-	C3H6O3	Organic carbonic acids and derivatives	CQDGTJPVBWZJAZ-UHFFFAOYSA-N	CCOC(O)=O	---	105349	HMDB0031232	Organic acids and derivatives	Organic carbonic acids and derivatives	1.96817e+08	1.9714e+08	1.93452e+08	3.33584e+08	2.75949e+08	2.27574e+08	2.12976e+08	1.76409e+08	1.42015e+08	3.43157e+08	2.12391e+08	7.05461e+08	2.81926e+08	1.49516e+08	1.13946e+08	3.1167e+08	1.64474e+08	1.71544e+08	1.93743e+08	1.54388e+08	3.20471e+08	2.21878e+09	3.48909e+08	6.13951e+08	2.49085e+08	2.25212e+08	2.48354e+08	2.57181e+08	2.31356e+08	1.63051e+08	0.23841	2.37419e+08	5.66273e+07	2.3118e+07	23.8512	2.98735e+08
NEG6543	Octadecenedioic acid	12.051	311.223	[M-H]-	C18H32O4	Fatty Acyls	YDPSQMGOAILWPE-FYWRMAATSA-N	[H]\C(CCCCCCCCCCCCCCC(O)=O)=C(\[H])C(O)=O	---	6440435	HMDB0304442	Lipids and lipid-like molecules	Fatty Acyls	3.62149e+08	3.06718e+08	3.69855e+08	2.85273e+08	3.73771e+08	3.58669e+08	2.31976e+08	2.14849e+08	2.00154e+08	2.33276e+08	2.32044e+08	1.81641e+08	3.17326e+08	1.98682e+08	4.27695e+08	3.7879e+08	2.0295e+08	4.13741e+08	7.60019e+08	3.19481e+08	7.34309e+08	1.78476e+09	6.79082e+08	2.84652e+08	2.70113e+09	2.27126e+09	2.29096e+09	2.3307e+09	2.23917e+09	2.71814e+09	2.45513e-13	3.42739e+08	3.72254e+07	1.51972e+07	10.8611	2.15657e+08
POS20378	Isoschaftoside	8.616	565.155	[M+H]+	C26H28O14	Flavonoid C-glycosides	OVMFOVNOXASTPA-VYUBKLCTSA-N	Oc(c([C@H](O5)[C@@H]([C@H]([C@@H]([C@H]5CO)O)O)O)1)c([C@H](O4)[C@@H]([C@@H](O)[C@@H](O)C4)O)c(c(C2=O)c1OC(c(c3)ccc(O)c3)=C2)O	---	3084995	---	Phenylpropanoids and polyketides	Flavonoids	2.70196e+07	4.1974e+07	3.53968e+07	4.03607e+07	3.70889e+07	3.8613e+07	5.94912e+08	4.26717e+08	4.7199e+08	4.8939e+08	5.739e+08	3.71864e+08	2.9031e+07	2.72149e+07	2.65951e+07	2.5264e+07	2.76907e+07	2.44704e+07	1.54299e+06	1.17507e+07	1.1222e+07	3.51493e+06	8.43476e+06	5.35818e+06	2.90009e+08	3.40322e+08	3.42629e+08	2.58372e+08	2.96797e+08	3.06198e+08	1.29825e-17	3.67422e+07	5.29952e+06	2.16352e+06	14.4235	4.88129e+08
POS19177	Cynarine	9.286	517.135	[M+H]+	C25H24O12	Cyclic alcohols and derivatives	YDDUMTOHNYZQPO-FCXRPNKRSA-N	OC1CC(CC(OC(=O)\C=C\c2ccc(O)c(O)c2)C1O)(OC(=O)\C=C\c1ccc(O)c(O)c1)C(O)=O	C10445	6124212	HMDB0029279	Organic oxygen compounds	Organooxygen compounds	1.1777e+10	1.17975e+10	1.21783e+10	1.07528e+10	1.20265e+10	1.1913e+10	4.37632e+09	4.41048e+09	4.63125e+09	4.75793e+09	4.33417e+09	4.23777e+09	3.80591e+09	3.87778e+09	3.95287e+09	3.91949e+09	3.92961e+09	4.01188e+09	7.27541e+08	7.89548e+08	3.15264e+07	8.30985e+08	8.19473e+08	7.81483e+08	5.31532e+08	6.90914e+08	6.76174e+08	6.91573e+08	6.02031e+08	6.2818e+08	1.67514e-29	1.17409e+10	5.06624e+08	2.06828e+08	4.31505	4.45799e+09
POS11573	(9Z,12Z,15Z)-N-(2-hydroxyethyl)octadeca-9,12,15-trienamide	12.731	322.274	[M+H]+	C20H35NO2	Alkanolamines	HBJXRRXWHSHZPU-PDBXOOCHSA-N	CC/C=C\C/C=C\C/C=C\CCCCCCCC(=O)NCCO	---	5283449	HMDB0013624	Organic nitrogen compounds	Organonitrogen compounds	4.18581e+07	4.07214e+07	4.47798e+07	4.30145e+07	4.4276e+07	3.90766e+07	4.53944e+07	44148055	4.01329e+07	4.68103e+07	4.88289e+07	5.01051e+07	5.62439e+07	5.67799e+07	58565341	5.93008e+07	5.95521e+07	5.70725e+07	2.8995e+07	3.3811e+07	3.48864e+07	3.28581e+07	3.21435e+07	3.33735e+07	2.12298e+07	2.38242e+07	2.20767e+07	2.36012e+07	2.37081e+07	2.33979e+07	6.01291e-19	4.22877e+07	2.17445e+06	887717	5.14204	4.59033e+07
POS14436	Piceid	8.757	391.138	[M+H]+	C20H22O8	Stilbene glycosides	HSTZMXCBWJGKHG-CUYWLFDKSA-N	OCC1OC(Oc2cc(O)cc(\C=C/c3ccc(O)cc3)c2)C(O)C(O)C1O	C10275	5470019	HMDB0030564	Phenylpropanoids and polyketides	Stilbenes	5.19919e+06	6.56948e+06	660034	6.21715e+06	423317	6.25288e+06	479833	624744	1.75836e+07	1.51208e+07	1.93301e+07	1.63235e+07	1.40677e+06	3.97257e+06	2.41963e+06	2.65654e+06	2.23845e+06	2.11995e+06	3.50588e+08	3.19413e+08	3.10457e+08	3.27474e+08	3.22456e+08	3.28282e+08	926570	3.433e+07	3.80389e+07	3.52259e+07	556120	657459	6.67696e-27	4.22034e+06	2.8875e+06	1.17882e+06	68.4186	1.15771e+07
NEG10253	Kaempferol 3-O-arabinoside	9.531	417.084	[M-H]-	C20H18O10	Flavonoid O-glycosides	RNVUDWOQYYWXBJ-IEGSVRCHSA-N	O=C1C(OC2OCC(O)C(O)C2O)=C(OC=3C=C(O)C=C(O)C13)C=4C=CC(O)=CC4	---	---	HMDB0029261	Phenylpropanoids and polyketides	Flavonoids	524619	468132	1.37273e+06	441025	522594	1.1191e+06	8.41283e+07	7.97985e+07	7.18661e+07	8.13912e+07	6.40403e+07	7.11608e+07	3920.72	3920.72	3920.72	3920.72	3920.72	3920.72	333545	361597	439715	653251	3920.72	3920.72	3.66932e+08	3.81196e+08	3.46043e+08	3.65063e+08	2.88189e+08	3.47203e+08	1.60503e-24	741367	400252	163402	53.9883	7.53975e+07
NEG7649	(9S,14S)-10,13-Dimethylspiro[2,8,9,11,12,14,15,16-octahydro-1H-cyclopenta[a]phenanthrene-17,5'-oxolane]-2',3-dione	13.352	339.196	[M-H]-	C22H28O3	Steroid lactones	UJVLDDZCTMKXJK-AFDHUMPMSA-N	CC12CC[C@H]3C(C=CC4=CC(=O)CCC34C)[C@@H]1CCC21CCC(=O)O1	---	---	HMDB0003033	Lipids and lipid-like molecules	Steroids and steroid derivatives	4.96045e+08	4.46517e+08	2.23e+08	4.53139e+08	2.89073e+08	5.03616e+08	4.93577e+08	5.45191e+08	4.56324e+08	2.94035e+08	2.65161e+08	1.01684e+08	2.56392e+08	2.53592e+08	3.17182e+08	1.33276e+08	4.41813e+08	3.69468e+08	1.45237e+08	5.53865e+08	2.35323e+08	2.23003e+09	3.0426e+08	5.21712e+08	7.68346e+08	1.4967e+08	7.33688e+08	6.80293e+08	5.29367e+08	6.0851e+08	0.421337	4.01898e+08	1.17099e+08	4.78054e+07	29.1365	3.59328e+08
NEG5100	Naringenin	10.675	271.061	[M-H]-	C15H12O5	Flavanones	FTVWIRXFELQLPI-ZDUSSCGKSA-N	Oc(c3)ccc(c3)[C@H](C1)Oc(c2)c(c(O)cc(O)2)C(=O)1	C00509	439246	HMDB0002670	Phenylpropanoids and polyketides	Flavonoids	5.64069e+07	5.33645e+07	5.89513e+07	5.51475e+07	5.58838e+07	5.21496e+07	1.21974e+08	1.3244e+08	1.22164e+08	1.26799e+08	1.29663e+08	127486132	2.07353e+08	2.23014e+08	2.2912e+08	2.04877e+08	1.91698e+08	2.10975e+08	6.77173e+07	7.84272e+07	7.43357e+07	7.25694e+07	6.42326e+07	7.6228e+07	2.10614e+08	2.09461e+08	2.01014e+08	1.95461e+08	1.97987e+08	2.03572e+08	2.85908e-24	5.53173e+07	2.39128e+06	976234	4.32284	1.26754e+08
POS9746	Negletein	9.986	285.075	[M+H]+	C16H12O5	7-O-methylated flavonoids	ZTHLHHDJRXJGRX-UHFFFAOYSA-N	O=C1C=C(OC2=CC(OC)=C(O)C(O)=C12)C=3C=CC=CC3	---	471719	---	Phenylpropanoids and polyketides	Flavonoids	352539	663587	752286	396576	1.36863e+06	674216	2.29908e+08	2.42783e+08	2.54011e+08	2.35676e+08	2.37843e+08	2.48421e+08	1.74165e+07	2.00075e+07	1.88278e+07	1.85255e+07	1.86334e+07	17826474	1.10447e+07	8.86476e+06	1.16687e+07	1.1299e+07	9.35023e+06	8.11819e+06	2.51606e+07	2.69808e+07	2.066e+07	2.50375e+07	2.5294e+07	2.43267e+07	2.99484e-34	701305	364574	148837	51.9851	2.4144e+08
POS1185	4-Vinylcyclohexene	9.094	109.102	[M+H-H2O]+	C8H12	Unsaturated hydrocarbons	BBDKZWKEPDTENS-UHFFFAOYSA-N	C=CC1CCC=CC1	C19310	7499	HMDB0246592	Hydrocarbons	Unsaturated hydrocarbons	5.56567e+08	6.54512e+08	5.20087e+08	5.12808e+08	5.62319e+08	5.35599e+08	2.66558e+08	2.34634e+08	2.21599e+08	2.49074e+08	2.23338e+08	2.31587e+08	1.14725e+08	1.13127e+08	1.13198e+08	1.13626e+08	1.09021e+08	1.12161e+08	5.88428e+08	4.53171e+08	6.15235e+08	6.24553e+08	4.73924e+08	5.62224e+08	1.00837e+08	8.38506e+07	1.0102e+08	1.15899e+08	8.09867e+07	1.10052e+08	3.51717e-18	5.56982e+08	5.15956e+07	2.10638e+07	9.26342	2.37798e+08
POS4660	Coniferaldehyde	10.052	179.07	[M+H]+	C10H10O3	MethoxyphenolsInChIKey	DKZBBWMURDFHNE-NSCUHMNNSA-N	O=CC=CC1=CC=C(O)C(OC)=C1	C02666	5280536	HMDB0141782	Benzenoids	Phenols	7.52519e+07	7.58271e+07	8.42165e+07	7.66012e+07	7.77398e+07	7.7907e+07	1.92842e+08	1.65049e+08	2.23404e+08	1.93759e+08	1.6703e+08	1.70171e+08	1.90691e+08	1.83779e+08	2.12854e+08	2.26253e+08	2.35578e+08	1.80599e+08	8.86573e+07	9.84104e+07	9.99402e+07	9.8596e+07	9.11486e+07	9.73556e+07	1.21001e+08	1.09135e+08	1.23035e+08	1.2043e+08	1.15234e+08	1.14801e+08	3.61706e-14	7.79239e+07	3.2532e+06	1.32811e+06	4.17484	1.85376e+08
POS3227	Myrtenal	11.872	151.112	[M+H]+	C10H14O	Bicyclic monoterpenoids	KMRMUZKLFIEVAO-IUCAKERBSA-N	CC1(C)C2CC=C(C=O)C1C2	C11939	1201529	HMDB0035250	Lipids and lipid-like molecules	Prenol lipids	1.44426e+08	1.54237e+08	1.32662e+08	1.55637e+08	1.56438e+08	1.52586e+08	6.93114e+07	7.30833e+07	6.16869e+07	7.52308e+07	7.63105e+07	6.90726e+07	7.6076e+07	7.4514e+07	6.9177e+07	6.49734e+07	7.0529e+07	7.15802e+07	1.62199e+08	1.8659e+08	1.69361e+08	1.58344e+08	1.89205e+08	1.68493e+08	1.00595e+07	2.29979e+07	2.04722e+07	1.86246e+07	1.18752e+07	1.88806e+07	5.18278e-22	1.49331e+08	9.23992e+06	3.77218e+06	6.18754	7.07826e+07
NEG6472	Octadeca-2,4-dienedioic acid	12.105	309.207	[M-H2O-H]-	C18H30O4	Fatty Acyls	ZKQNWTGXRAIVGG-UHFFFAOYSA-N	OC(=O)CCCCCCCCCCCCC=CC=CC(O)=O	---	54552159	HMDB0242188	Lipids and lipid-like molecules	Fatty Acyls	6.35462e+07	6.51222e+07	6.43274e+07	6.70581e+07	6.13043e+07	6.30854e+07	2.28489e+08	5.41101e+07	5.20967e+07	3.1704e+07	2.1885e+07	4.28044e+07	2.74983e+08	2.73475e+08	2.77275e+08	2.30896e+08	2.20272e+08	2.47909e+08	2.68719e+08	2.9429e+08	2.89275e+08	6.90002e+08	2.29965e+08	2.55212e+08	1.21593e+09	1.237e+09	1.17905e+09	1.22012e+09	1.14848e+09	1.23022e+09	6.56869e-18	6.40739e+07	1.94907e+06	795706	3.04191	7.18483e+07
POS6382	N,N-Dimethyldodecylamine	10.792	214.253	[M+H]+	C14H31N	Tertiary amines	YWFWDNVOPHGWMX-UHFFFAOYSA-N	CCCCCCCCCCCCN(C)C	---	8168	HMDB0255262	Organic nitrogen compounds	Organonitrogen compounds	2.15273e+08	2.16345e+08	2.23168e+08	2.13705e+08	2.14254e+08	2.19185e+08	1.46256e+08	1.55918e+08	1.52036e+08	1.55284e+08	153070394	1.57028e+08	1.39271e+08	1.30944e+08	1.32298e+08	1.36957e+08	1.26652e+08	1.38101e+08	2.40248e+08	2.4581e+08	2.50976e+08	2.44341e+08	2.51215e+08	2.31749e+08	1.03624e+08	1.11706e+08	1.18645e+08	1.06266e+08	1.14034e+08	1.02473e+08	5.7999e-25	2.16988e+08	3.59509e+06	1.46769e+06	1.65681	1.53265e+08
POS10175	9-Oxo-11-(3-pentyloxiran-2-YL)undec-10-enoic acid	11.212	293.211	[M+H-H2O]+	C18H30O4	Long-chain fatty acids	RCMABBHQYMBYKV-UHFFFAOYSA-N	CCCCCC1C(O1)C=CC(=O)CCCCCCCC(=O)O	---	53394018	HMDB0246689	Lipids and lipid-like molecules	Fatty Acyls	5.74897e+07	8.30768e+07	7.94408e+07	6.01121e+07	6.32111e+07	7.96105e+07	3.56288e+07	3.88725e+07	3.95588e+07	4.58118e+07	3.43838e+07	3.65689e+07	1.95955e+08	1.89762e+08	1.88215e+08	1.30668e+08	1.37417e+08	2.0545e+08	3.76739e+07	7.13857e+07	9.08285e+07	3.86008e+07	9.39852e+07	8.15182e+07	2.27544e+08	2.13015e+08	2.15493e+08	2.30013e+08	2.63251e+08	2.53801e+08	1.23638e-14	7.04902e+07	1.14142e+07	4.65984e+06	16.1926	3.84708e+07
POS11763	Tris-(2-chloroisopropyl)phosphate	11.924	327.008	[M+H]+	C9H18Cl3O4P	Alkyl phosphates	KVMPUXDNESXNOH-UHFFFAOYSA-N	CC(CCl)OP(=O)(OC(C)CCl)OC(C)CCl	---	26176	---	Organic acids and derivatives	Organic phosphoric acids and derivatives	6.42274e+08	7.78781e+08	7.55879e+08	8.24184e+08	9.60641e+08	8.56907e+08	8.57929e+08	8.68698e+08	7.82833e+08	8.95701e+08	8.14316e+08	9.21201e+08	9.59679e+08	9.06379e+08	1.01409e+09	9.49819e+08	9.0893e+08	1.16752e+09	6.57909e+08	8.45276e+08	9.99534e+08	8.63052e+08	1.03215e+09	8.91501e+08	8.51571e+08	9.92778e+08	8.12091e+08	9e+08	8.65897e+08	9.55339e+08	0.0439553	8.03111e+08	1.06626e+08	4.35297e+07	13.2766	8.5678e+08
POS326	2-Methylbutylamine	5.742	88.1126	[M+NH4]+	C5H13N	Organonitrogen compounds	VJROPLWGFCORRM-UHFFFAOYSA-N	CCC(C)CN	---	7283	HMDB0032392	Organic nitrogen compounds	Organonitrogen compounds	3.80692e+09	3.82407e+09	3.79247e+09	3.78747e+09	3.80957e+09	3.8141e+09	6.9641e+07	7.41867e+07	3.57452e+07	3.65481e+07	7.6078e+07	7.4696e+07	2.11531e+10	2.22187e+10	2.19225e+10	2.17175e+10	7.22563e+09	2.0793e+10	9.05205e+09	9.22288e+09	6.60677e+09	4.7647e+09	9.26457e+09	9.33934e+09	6.65057e+07	4.04355e+07	6.79053e+07	7.11082e+07	4.32013e+07	6.20641e+07	1.54995e-11	3.80577e+09	1.36513e+07	5.57313e+06	0.358701	6.11492e+07
POS10613	{2-methoxy-4-[(5-oxooxolan-2-yl)methyl]phenyl}oxidanesulfonic acid	9.253	303.053	[M+H]+	C12H14O7S	Organic sulfuric acids and derivatives	FYRRHCSCZYSADR-UHFFFAOYSA-N	COC1=C(OS(O)(=O)=O)C=CC(CC2CCC(=O)O2)=C1	---	131834093	HMDB0127769	Organic acids and derivatives	Organic sulfuric acids and derivatives	1.06604e+08	9.75637e+07	1.12342e+08	1.15652e+08	1.14485e+08	1.23966e+08	2.5165e+09	2.58882e+09	1.40387e+09	2.52239e+09	2.66201e+09	2.80912e+09	1.20649e+07	1.03719e+07	1.81863e+07	1.14423e+07	1.23666e+07	1.52416e+07	5.1088e+07	2.8463e+07	6.2082e+07	2.20453e+07	4.62119e+07	2.61134e+07	5.69398e+09	6.30574e+09	6.9365e+09	6.48621e+09	6.97719e+09	6.25553e+09	3.24245e-23	1.11769e+08	8.9444e+06	3.65154e+06	8.0026	2.41712e+09
POS16011	Genistin	8.417	433.113	[M+H]+	C21H20O10	Isoflavonoid O-glycosides	ZCOLJUOHXJRHDI-CMWLGVBASA-N	C1=CC(=CC=C1C2=COC3=CC(=CC(=C3C2=O)O)O[C@H]4[C@@H]([C@H]([C@@H]([C@H](O4)CO)O)O)O)O	C09126	5281377	HMDB0033988	Phenylpropanoids and polyketides	Isoflavonoids	3.1283e+07	3.56163e+07	2.43199e+07	4.21958e+07	3.1619e+07	2.62783e+07	1.26003e+07	1.06999e+07	1.62567e+07	9.07796e+06	2.1373e+07	8.51659e+06	396167	821619	1.27819e+06	924263	1.00885e+06	809931	7.25796e+07	8.31437e+07	8.95487e+07	8.11297e+07	8.83867e+07	7.91658e+07	4.79188e+06	4.21953e+06	8.02681e+06	3.92013e+06	5.62544e+06	5.15031e+06	6.93989e-21	3.18854e+07	6.47048e+06	2.64156e+06	20.2929	1.30874e+07
NEG1639	2-Hydroxy-2-ethylsuccinic acid	4.151	161.045	[M-H]-	C6H10O5	Fatty Acyls	YVYGHRNLPUMVBU-UHFFFAOYSA-N	CCC(O)(CC(O)=O)C(O)=O	C02488	439736	HMDB0059758	Lipids and lipid-like molecules	Fatty Acyls	8.9577e+08	1.27938e+09	1.22929e+09	9.82507e+08	7.07532e+08	1.13801e+09	3.55277e+08	6.08329e+08	5.20573e+08	7.78945e+08	5.34313e+08	7.78431e+08	1.4615e+09	1.21715e+09	1598834728	1.1293e+09	1.15008e+09	1.76779e+09	5.7446e+08	7.1903e+08	9.08619e+08	4.64e+08	7.8475e+08	5.66535e+08	1.08815e+09	1.63075e+09	1.48207e+09	1.39535e+09	1.37128e+09	1.18388e+09	1.90723e-07	1.03875e+09	2.17886e+08	8.89517e+07	20.9759	5.95978e+08
POS13238	Isothymonin	10.985	361.092	[M+CH3OH+H]+	C18H16O8	Flavonoids	CSDGLNFYKPCMSZ-UHFFFAOYSA-N	COC1=C(O)C=CC(=C1)C1=CC(=O)C2=C(O1)C(O)=C(OC)C(OC)=C2O	---	11726019	HMDB0303738	Phenylpropanoids and polyketides	Flavonoids	159801	165520	139775	314915	150270	240065	1.71541e+07	1.90394e+07	1.82817e+07	1.72498e+07	1.7187e+07	1.70339e+07	1.62676e+07	1.78107e+07	1.41264e+07	1.68041e+07	1.76971e+07	1.44446e+07	7.77447e+07	8.37364e+07	9.14056e+07	8.56219e+07	9.38354e+07	9.43585e+07	7.43014e+06	8.91928e+06	5.60448e+06	7.18709e+06	8.77709e+06	8.13542e+06	7.09371e-26	195058	68657.1	28029.2	35.1983	1.76577e+07
POS18436	LPC(16:1)	12.226	494.324	[M+H]+	C24H48NO7P	Glycerophospholipids	LFUDDCMNKWEORN-ZXEGGCGDSA-N	CCCCCC\C=C/CCCCCCCC(=O)OC[C@@H](O)COP([O-])(=O)OCC[N+](C)(C)C	---	24779461	HMDB0010383	Lipids and lipid-like molecules	Glycerophospholipids	2.56552e+07	2.6895e+07	3.09887e+07	26297958	3.00386e+07	2.34315e+07	2.73106e+07	3.90665e+07	2.07792e+07	3.31136e+07	4.13654e+07	3.00515e+07	1.00129e+08	7.57617e+07	8.53858e+07	6.91468e+07	7.67441e+07	7.55386e+07	1.20874e+08	1.37698e+08	1.47911e+08	1.39707e+08	1.40891e+08	1.3656e+08	6.04423e+07	5.51416e+07	7.04544e+07	7.3546e+07	5.51078e+07	5.67158e+07	5.03246e-18	2.72178e+07	2.82508e+06	1.15333e+06	10.3795	3.19478e+07
NEG5920	1-Tetradecanol hydrogen sulfate	12.884	293.179	[M-H]-	C14H30O4S	Sulfuric acid monoesters	URLJMZWTXZTZRR-UHFFFAOYSA-N	CCCCCCCCCCCCCCOS(O)(=O)=O	---	5248;88769738	HMDB0014607	Organic acids and derivatives	Organic sulfuric acids and derivatives	9.11017e+07	5.75839e+07	1.0896e+08	5.96213e+07	2.69645e+06	6.5345e+07	4.38025e+07	6.03643e+07	6.65365e+07	8.35042e+07	4.21514e+06	4.89427e+07	1.17621e+08	5.76298e+07	7.12545e+07	6.76641e+07	3.4794e+06	2.34828e+07	4.31574e+06	6.35487e+07	7.07422e+07	5.85033e+08	5.65039e+06	4.38129e+07	1.04659e+08	1.20664e+08	9.93591e+07	1.13943e+08	4.65227e+06	8.53139e+07	0.70814	6.42181e+07	3.62654e+07	1.48053e+07	56.4723	5.12276e+07
POS9431	Dibutyl phthalate	12.786	279.159	[M+H]+	C16H22O4	Benzoic acid esters	DOIRQSBPFJWKBE-UHFFFAOYSA-N	CCCCOC(=O)c1ccccc1C(=O)OCCCC	C14214	3026	HMDB0033244	Benzenoids	Benzene and substituted derivatives	1.16457e+09	1.34658e+09	1.28417e+09	1.32727e+09	1.30424e+09	1.36031e+09	1.1803e+09	1.10846e+09	1.07726e+09	1.16797e+09	1.18573e+09	1.26726e+09	1.49622e+09	1.62863e+09	1.63201e+09	1.62687e+09	1.64894e+09	1.57507e+09	1.10545e+09	1.3233e+09	1.29855e+09	1.4056e+09	1.21738e+09	1.35633e+09	1.26769e+09	1.29297e+09	1.3562e+09	1.31968e+09	1.32651e+09	1.43201e+09	6.00636e-09	1.29786e+09	7.08985e+07	2.89442e+07	5.46275	1.1645e+09
NEG1942	L-Acetylleucine	9.114	172.097	[M-H]-	C8H15NO3	Amino acids and derivatives	WXNXCEHXYPACJF-ZETCQYMHSA-N	O=C(N[C@H](C(=O)O)CC(C)C)C	C02710	70912	HMDB0011756	Organic acids and derivatives	Carboxylic acids and derivatives	3.59496e+07	3.52804e+07	3.57106e+07	3.77073e+07	3.7562e+07	3.30917e+07	2.30166e+08	217659422	2.11753e+08	2.06348e+08	2.17828e+08	2.2245e+08	4.63887e+07	4.95067e+07	5.23805e+07	4.61316e+07	5.40086e+07	6.53075e+07	6.61119e+07	6.32219e+07	6.55091e+07	2.98787e+07	5.76909e+07	6.64519e+07	6.7304e+08	7.56105e+08	6.48092e+08	5.73638e+08	6.53647e+08	6.42613e+08	5.50904e-24	3.58836e+07	1.69326e+06	691270	4.71875	2.17701e+08
NEG1637	Meglutol	8.501	161.045	[M-H]-	C6H10O5	Hydroxy fatty acids	NPOAOTPXWNWTSH-UHFFFAOYSA-N	CC(CC(=O)O)(CC(=O)O)O	C03761	1662	HMDB0000355	Lipids and lipid-like molecules	Fatty Acyls	3.50089e+08	261134947	415054653	2.33448e+08	1.36277e+08	2.75012e+08	4.61809e+07	2.04193e+08	1.68858e+08	2.59143e+08	2.18937e+08	2.3032e+08	9.3425e+07	1.48373e+08	1.74976e+08	1.44526e+08	89122358	8.01782e+07	7.61261e+07	2.25918e+08	9.38364e+07	319927709	1.63003e+08	1.42475e+08	6.27156e+08	6.72994e+08	6.49573e+08	6.73434e+08	5.1772e+08	6.21674e+08	5.28495e-11	2.78503e+08	9.62734e+07	3.93035e+07	34.5682	1.87938e+08
NEG3826	Delta9-Eremophilansaeure	0.442	233.155	[M-H]-	C15H22O2	Eremophilane, 8,9-secoeremophilane and furoeremophilane sesquiterpenoids	FMWJHXDPCQWVEJ-JVLSTEMRSA-N	O=C(O)C(=C)C1CC=C2CCCC(C)C2(C)C1	---	23786282	---	Lipids and lipid-like molecules	Prenol lipids	3.04692e+06	4.1491e+06	3.43019e+06	3.63024e+06	1.84274e+06	3351958	2.43328e+06	3.35447e+06	1.88852e+06	2.03695e+06	2.47082e+06	1.88944e+06	5.86166e+06	2.03427e+06	3.80884e+06	4.5199e+06	1.93097e+06	2.82539e+06	4.68962e+06	2.49481e+06	3.5975e+06	1.37488e+08	7.95187e+06	3.38088e+06	4.32337e+06	3.67631e+06	3.32805e+06	2.56227e+06	2.90729e+06	5.00636e+06	0.371654	3.24186e+06	776795	317125	23.9614	2.34558e+06
POS17959	Myricetin 3-galactoside	8.759	481.097	[M+H]+	C21H20O13	Flavonoid O-glycosides	FOHXFLPXBUAOJM-MGMURXEASA-N	O=C1C(OC2OC(CO)C(O)C(O)C2O)=C(OC=3C=C(O)C=C(O)C13)C=4C=C(O)C(O)=C(O)C4	---	5491408	HMDB0034358	Phenylpropanoids and polyketides	Flavonoids	1.14163e+08	1.04315e+08	1.25091e+08	1.1208e+08	1.10482e+08	1.2155e+08	6.30426e+09	6.30529e+09	6.00486e+09	6.23262e+09	6.21282e+09	6.4388e+09	981390	3920.72	3920.72	608937	403073	341860	3.11688e+08	2.98643e+08	2.78268e+08	2.7954e+08	2.79483e+08	2.93847e+08	367468536	3.85254e+08	4.01247e+08	3.86973e+08	4.18209e+08	3.87833e+08	7.41153e-40	1.14613e+08	7.58462e+06	3.09641e+06	6.61756	6.24978e+09
NEG4058	N-Undecanoylglycine	10.664	242.176	[M-H]-	C13H25NO3	Carboxylic acids and derivatives	HEUQYIQQCNOXOG-UHFFFAOYSA-N	CCCCCCCCCCC(=O)NCC(O)=O	---	454092	HMDB0013286	Organic acids and derivatives	Carboxylic acids and derivatives	2.75179e+08	2.61049e+08	2.62692e+08	2.51124e+08	2.62714e+08	2.48506e+08	2.56456e+08	2.66429e+08	2.52331e+08	2.66594e+08	2.71692e+08	2.57079e+08	1.76878e+08	2.00385e+08	2.01113e+08	1.82035e+08	1.74146e+08	1.94369e+08	3.10666e+08	3.24829e+08	2.97058e+08	3.43114e+08	2.8332e+08	3.14146e+08	3.36526e+08	3.26288e+08	3.21461e+08	2.9591e+08	2.92755e+08	3.13731e+08	1.05248e-13	2.6021e+08	9.55768e+06	3.90191e+06	3.67306	2.61763e+08
NEG12037	Cyanidin 3-galactoside	8.49	465.104	[M-2H+H2O]-	C21H21O11	Flavonoid O-glycosides	RKWHWFONKJEUEF-WVXKDWSHSA-O	OC[C@H]1O[C@@H](OC2=C([O+]=C3C=C(O)C=C(O)C3=C2)C2=CC(O)=C(O)C=C2)[C@H](O)[C@@H](O)[C@H]1O	C08647	441699	HMDB0037977	Phenylpropanoids and polyketides	Flavonoids	2.85287e+08	2.92872e+08	2.88733e+08	2.57831e+08	2.79892e+08	2.82877e+08	3.99087e+07	5.30236e+07	3.77444e+07	4.82769e+07	3.87689e+07	5.06718e+07	4.51027e+08	1.13297e+08	1.25989e+08	1.10734e+08	1.14357e+08	1.86901e+06	3.00457e+08	9.48443e+08	9.1103e+08	3.73265e+08	1.03479e+09	9.24462e+08	5.85429e+08	8.73255e+07	7.51176e+07	7.32783e+07	9.12042e+07	8.3714e+07	5.70685e-06	2.81249e+08	1.23311e+07	5.03415e+06	4.38441	4.47324e+07
POS2548	Camphene	9.655	137.133	[M+H]+	C10H16	Bicyclic monoterpenoids	CRPUJAZIXJMDBK-UHFFFAOYSA-N	CC1(C)C2CCC(C2)C1=C	C06076	---	HMDB0059839	Lipids and lipid-like molecules	Prenol lipids	1.84317e+09	2.14459e+09	2.13693e+09	2.16109e+09	2.15075e+09	2.09228e+09	568393189	5.78917e+08	5.6595e+08	5.66185e+08	5.65337e+08	5.70091e+08	7.67685e+06	4.04523e+07	3.84468e+07	3.80255e+07	3.84122e+07	3.33223e+07	1.90868e+09	2.03468e+09	2.06327e+09	2.03918e+09	2.00601e+09	1.90895e+09	3.89745e+08	3.88699e+08	4.11634e+08	4.11333e+08	3.73882e+08	3.96817e+08	6.85479e-29	2.08814e+09	1.2234e+08	4.99451e+07	5.85881	5.69145e+08
NEG1809	3-Methoxysalicylic acid	9.84	167.034	[M-H]-	C8H8O4	Benzene and substituted derivatives	AUZQQIPZESHNMG-UHFFFAOYSA-N	COC1=CC=CC(C(O)=O)=C1O	---	70140	HMDB0059713	Benzenoids	Benzene and substituted derivatives	6.49693e+07	6.59107e+07	47808910	5.82394e+07	7.98632e+07	6.57211e+07	2.09512e+08	2.15604e+08	2.36704e+08	2.29262e+08	2.49944e+08	2.3686e+08	5.90929e+08	5.81609e+08	5.08846e+08	5.13674e+08	5.06307e+08	5.5422e+08	1.50104e+08	1.35841e+08	1.64023e+08	2.21329e+08	1.50899e+08	1.56896e+08	1.55155e+08	1.50837e+08	1.52672e+08	1.56728e+08	1.42687e+08	1.36361e+08	7.16834e-22	6.37521e+07	1.05277e+07	4.29791e+06	16.5135	2.29648e+08
POS6063	Sinapic acid	9.424	207.065	[M+H-H2O]+	C11H12O5	Hydroxycinnamic acids	PCMORTLOPMLEFB-ONEGZZNKSA-N	COc1cc(C=CC(=O)O)cc(OC)c1O	C00482	637775	HMDB0032616	Phenylpropanoids and polyketides	Cinnamic acids and derivatives	1.43658e+08	1.94152e+08	1.90641e+08	1.74992e+08	1.86974e+08	2.01483e+08	2.87554e+08	3.33025e+08	3.35536e+08	1.96975e+08	3.41869e+08	3.43428e+08	4.5026e+08	3.97465e+08	5.10817e+08	4.73241e+08	4.80018e+08	4.4591e+08	1.6461e+08	1.75416e+08	1.86681e+08	2.04934e+08	1.49767e+08	1.65764e+08	2.94783e+08	2.50234e+08	2.62445e+08	2.74309e+08	3.07061e+08	3.01713e+08	6.43526e-13	1.81983e+08	2.07167e+07	8.45754e+06	11.3838	3.06398e+08
NEG13879	Cynarine	9.357	515.121	[M-H]-	C25H24O12	Cyclic alcohols and derivatives	YDDUMTOHNYZQPO-RVXRWRFUSA-N	Oc(c1)c(O)cc(C=CC(=O)O[C@@H]([C@@H](O)2)C[C@@](OC(=O)C=Cc(c3)cc(O)c(O)c3)(C(O)=O)C[C@@H](O)2)c1	C10445	---	HMDB0030093	Organic oxygen compounds	Organooxygen compounds	3.46073e+10	3.87582e+10	3.02677e+10	2.81725e+10	3.66705e+10	3.02664e+10	1.67729e+10	1.69643e+10	1.49667e+10	1.42443e+10	1.70344e+10	1.68067e+10	1.12399e+10	1.06611e+10	1.20734e+10	8.98571e+09	9.40274e+09	1.31048e+10	3.69148e+09	3.48414e+09	3.62885e+09	4.26598e+09	3.79301e+09	4.22749e+09	1.3646e+09	2.85545e+09	3.52386e+09	3.32855e+09	2.71497e+09	3.00498e+09	9.62686e-19	3.31238e+10	4.18003e+09	1.70649e+09	12.6194	1.61315e+10
NEG1024	3-Toluic acid	9.646	135.044	[M-H]-	C8H8O2	Benzoic acids	GPSDUZXPYCFOSQ-UHFFFAOYSA-N	CC1=CC=CC(=C1)C(O)=O	C07211	---	HMDB0062810	Benzenoids	Benzene and substituted derivatives	4.28695e+08	3.64069e+08	3.3327e+08	4.15339e+08	3.35902e+08	3.53549e+08	4.33073e+07	4.65644e+07	3.47745e+07	5.98112e+07	3.28618e+07	3.76196e+07	1.35841e+09	1.1527e+09	9.89841e+08	9.89878e+08	1.04701e+09	1.21444e+09	1.7193e+07	4.45576e+07	4.33253e+07	6.59775e+07	5.16746e+07	4.24567e+07	1.58184e+08	1.23401e+08	1.2378e+08	1.30554e+08	1.35648e+08	1.32546e+08	3.80308e-20	3.71804e+08	4.07403e+07	1.66322e+07	10.9575	4.24898e+07
POS212	Furanone A	1.369	85.029	[M+H-H2O]+	C4H4O2	Dihydrofurans	RHDGNLCLDBVESU-UHFFFAOYSA-N	O=C1CC=CO1	C17602	140765	HMDB0094691	Organoheterocyclic compounds	Dihydrofurans	2.70274e+09	2.94974e+09	2.9883e+09	3.09679e+09	3.22062e+09	3.38873e+09	2.42105e+09	1.68878e+09	2.52188e+09	1.81042e+09	2.62584e+09	2.9676e+09	6.47566e+08	6.6075e+08	6.7802e+08	7.55166e+08	7.42656e+08	6.74608e+08	1.35783e+09	1.52578e+09	1.45356e+09	1.72962e+09	1.53271e+09	1.77587e+09	1.74945e+09	1.8496e+09	1.7886e+09	1.95243e+09	1.97193e+09	1.92838e+09	3.72188e-13	3.05782e+09	2.36692e+08	9.66292e+07	7.74055	2.33926e+09
POS2483	m-Toluamide	3.848	136.076	[M+NH4]+	C8H9NO	Benzene and substituted derivatives	WGRPQCFFBRDZFV-UHFFFAOYSA-N	CC1=CC=CC(=C1)C(N)=O	---	69253	HMDB0245928	Benzenoids	Benzene and substituted derivatives	1.66475e+08	1.54772e+08	1.82593e+08	1.97966e+08	1.84413e+08	1.73799e+08	2.06773e+09	2.03937e+09	1.86642e+09	1.89751e+09	2.04497e+09	1.96953e+09	9.12605e+08	1.19905e+09	9.64624e+08	1.15096e+09	9.76932e+08	9.93875e+08	261551239	2.72801e+08	2.67461e+08	2.67761e+08	3.13746e+08	2.52395e+08	1.87576e+09	3.07886e+09	2.39437e+09	2.17648e+09	1.78989e+09	1.81847e+09	6.3892e-15	1.76669e+08	1.51013e+07	6.16507e+06	8.54776	1.98092e+09
POS6017	N-Methylcalystegine C1	1.353	206.102	[M+NH4]+	C8H15NO5	Tropane alkaloids	XTMAEPUCHRMBTC-UHFFFAOYSA-N	CN1C2C(O)CC1(O)C(O)C(O)C2O	---	101415075	HMDB0036394	Alkaloids and derivatives	Tropane alkaloids	9.21529e+07	9.08029e+07	1.00945e+08	9.22158e+07	9.71407e+07	9.95928e+07	2.18325e+08	2.37105e+08	2.24274e+08	2.36611e+08	2.07616e+08	2.17205e+08	3.50563e+08	3.60372e+08	3.56211e+08	3.38274e+08	3.53696e+08	3.7726e+08	6.23529e+07	8.87785e+07	6.30059e+07	7.83146e+07	6.15675e+07	7.01279e+07	2.03806e+08	2.1423e+08	2.23083e+08	2.11463e+08	2.22029e+08	2.18241e+08	5.24831e-26	9.5475e+07	4.31605e+06	1.76202e+06	4.5206	2.23523e+08
POS17889	Isorhamnetin 3-galactoside	9.194	479.119	[M+H]+	C22H22O12	Flavonoid O-glycosides	CQLRUIIRRZYHHS-UHFFFAOYSA-N	O=C1C(OC2OC(CO)C(O)C(O)C2O)=C(OC=3C=C(O)C=C(O)C13)C=4C=CC(O)=C(OC)C4	---	13245586	HMDB0301761	Phenylpropanoids and polyketides	Flavonoids	1.15699e+08	1.18746e+08	1.19605e+08	1.20436e+08	1.22702e+08	1.21407e+08	5.83511e+08	5.93913e+08	5.92607e+08	6.0614e+08	5.78541e+08	6.10915e+08	3.75425e+08	3.92571e+08	3.9083e+08	3.60857e+08	3.83199e+08	3.85496e+08	9.65208e+07	9.81442e+07	9.59e+07	1.02272e+08	1.03514e+08	9.99579e+07	5.74035e+08	5.96778e+08	6.56843e+08	5.9531e+08	657924334	6.25467e+08	2.97304e-28	1.19766e+08	2.42378e+06	989506	2.02377	5.94271e+08
NEG12693	[3-[2,3-Dihydroxypropoxy(hydroxy)phosphoryl]oxy-2-hydroxypropyl] hexadecanoate	13.502	483.274	[M-H]-	C22H45O9P	Glycerophospholipids	BVJSKAUUFXBDOB-UHFFFAOYSA-N	CCCCCCCCCCCCCCCC(=O)OCC(O)COP(O)(=O)OCC(O)CO	---	3300276	HMDB0242118	Lipids and lipid-like molecules	Glycerophospholipids	5.87363e+07	6.49134e+07	6.41068e+07	5.9328e+07	6.51123e+07	5.3567e+07	2.04539e+07	2.03138e+07	1.92546e+07	2.25498e+07	2.05168e+07	2.02464e+07	1.76052e+07	2.04241e+07	1.81596e+07	1.68611e+07	1.64172e+07	3.14063e+07	4.09986e+07	4.18128e+07	2.77789e+07	4.26184e+07	4.76206e+07	3.93548e+07	7.68002e+07	8.02193e+07	7.87136e+07	7.513e+07	7.15535e+07	4.75317e+07	6.28947e-13	6.09606e+07	4.58338e+06	1.87116e+06	7.5186	2.05559e+07
POS12363	2H-1-Benzopyran-2-one, 6-(beta-D-glucopyranosyloxy)-7-hydroxy-	8.485	341.086	[M+H]+	C15H16O9	Coumarin glycosides	XHCADAYNFIFUHF-UHFFFAOYSA-N	O=c1ccc2cc(OC3OC(CO)C(O)C(O)C3O)c(O)cc2o1	---	5351506	---	Phenylpropanoids and polyketides	Coumarins and derivatives	2.17161e+08	2.31417e+08	2.18255e+08	2.24611e+08	2.16917e+08	2.17081e+08	3.30453e+08	3.20614e+08	2.95129e+08	3.20968e+08	3.08182e+08	3.14144e+08	3.67225e+07	3.50517e+07	3.66359e+07	3.46405e+07	3.12094e+07	3.43314e+07	1.43104e+08	1.37971e+08	1.43234e+08	1.45501e+08	1.56368e+08	1.46303e+08	7.96264e+07	3.23066e+07	3.59287e+07	3.04289e+07	3.42735e+07	3.27073e+07	1.72429e-25	2.20907e+08	5.92968e+06	2.42078e+06	2.68424	3.14915e+08
NEG6176	Ellagic acid	9.196	300.999	[M-H]-	C14H6O8	Hydrolyzable tannins	AFSDNFLWKVMVRB-UHFFFAOYSA-N	O=C1OC2=C(O)C(O)=CC=3C(=O)OC=4C(O)=C(O)C=C1C4C23	C10788	5281855	HMDB0002899	Phenylpropanoids and polyketides	Tannins	5.39181e+08	4.62764e+08	4.53809e+08	4.212e+08	5.00492e+08	4.49045e+08	1.15556e+09	1.2975e+09	1.11566e+09	1.24057e+09	1.2373e+09	1.27593e+09	1.63824e+09	1.5862e+09	1.67786e+09	1.41729e+09	1.32846e+09	1.68703e+09	1.37725e+09	1.33235e+09	1.41627e+09	1.39678e+09	1.30007e+09	1.28667e+09	9.9081e+08	9.1496e+08	9.70238e+08	8.55666e+08	9.09171e+08	9.32478e+08	2.60393e-17	4.71082e+08	4.20564e+07	1.71695e+07	8.92763	1.22042e+09
NEG2914	4-Methylcatechol 1-sulfate	8.457	203.001	[M-H]-	C7H8O5S	Organic sulfuric acids and derivatives	NCOMUGOPQPRVSE-UHFFFAOYSA-N	CC1=CC(O)=C(OS(O)(=O)=O)C=C1	---	54104170	HMDB0240459	Organic acids and derivatives	Organic sulfuric acids and derivatives	3.55487e+07	6.70486e+07	3.58155e+07	5.10011e+07	5.2665e+07	5.96219e+07	3920.72	3920.72	3920.72	3920.72	3920.72	3920.72	2.09961e+08	2.12958e+08	2.1082e+08	1.69153e+08	1.91959e+08	2.01383e+08	3920.72	3920.72	3920.72	7841.43	3920.72	3920.72	537478	3920.72	3920.72	3920.72	3920.72	3920.72	1.53824e-23	5.02835e+07	1.26562e+07	5.16687e+06	25.1697	3920.72
POS6140	Fraxetin	8.574	209.044	[M+H]+	C10H8O5	7,8-dihydroxycoumarins	HAVWRBANWNTOJX-UHFFFAOYSA-N	COC1=C(C(=C2C(=C1)C=CC(=O)O2)O)O	C09265	5273569	---	Phenylpropanoids and polyketides	Coumarins and derivatives	3920.72	3920.72	594666	914114	3920.72	814063	2.49581e+07	2.09609e+07	1.76706e+07	2.85444e+07	2.1137e+07	2.10019e+07	1.72272e+08	1.54264e+08	1.7155e+08	1.67645e+08	1.61493e+08	1.55745e+08	552377	1.62868e+06	1.40286e+06	2.89634e+06	2.05781e+06	1.41499e+06	5.68298e+08	5.39441e+08	5.24106e+08	5.35568e+08	5.15298e+08	5.58038e+08	1.05883e-33	389101	434415	177349	111.646	2.23788e+07
POS9005	Rheinanthrone	8.937	271.06	[M+H]+	C15H10O5	Anthracenes	OZFQHULMMDWMIV-UHFFFAOYSA-N	OC(=O)C1=CC(O)=C2C(CC3=C(C(O)=CC=C3)C2=O)=C1	---	119396	HMDB0039449	Benzenoids	Anthracenes	7.6052e+08	9.04273e+08	6.99049e+08	4.87473e+08	6.47246e+08	6.38315e+08	1.15753e+08	1.82181e+08	2.34826e+08	1.36182e+08	2.3713e+08	2.27137e+08	1.18782e+08	1.45962e+08	1.4976e+08	1.95745e+08	3.14424e+08	1.48203e+08	4.92922e+08	8.68463e+08	9.62841e+08	9.46582e+08	1.02454e+09	1.43991e+09	5.13805e+07	1.47499e+08	7.81049e+07	1.64518e+08	1.4077e+08	1.49576e+08	7.50966e-10	6.89479e+08	1.38912e+08	5.67105e+07	20.1474	1.88868e+08
POS5465	Dodecatrienoic acid	12.124	195.138	[M+H]+	C12H18O2	Fatty Acyls	QFQUMHBUJBZOBZ-UHFFFAOYSA-N	CCCCCC=CC=CC=CC(O)=O	---	54225634	HMDB0302622	Lipids and lipid-like molecules	Fatty Acyls	3.64239e+07	3.27994e+07	3.25595e+07	3.09326e+07	3.86658e+07	1.47357e+07	3.83085e+07	4.4582e+07	3.43849e+07	4.21219e+07	1.82647e+07	2.45634e+07	4.8126e+07	4.15669e+07	4.17394e+07	4.62188e+07	3.73203e+07	3.66896e+07	7.58266e+07	6.5084e+07	8.25637e+07	8.28771e+07	9.15031e+07	8.32267e+07	8.89667e+07	1.73608e+08	1.92562e+08	1.91504e+08	8.9726e+07	1.7811e+08	4.67537e-09	3.10195e+07	8.46623e+06	3.45632e+06	27.2932	3.37043e+07
NEG969	Malic acid	2.592	133.013	[M-H]-	C4H6O5	Beta hydroxy acids and derivatives	BJEPYKJPYRNKOW-REOHCLBHSA-N	O[C@H](CC(O)=O)C(O)=O	C00149	---	HMDB0000156	Organic acids and derivatives	Hydroxy acids and derivatives	8.90252e+07	7.73957e+07	1.08871e+08	1.07517e+08	1.05755e+08	154270078	1.61991e+08	2.00443e+08	1.87324e+08	2.04338e+08	6.61012e+07	2.10477e+08	6.68941e+07	7.57456e+07	4.50085e+07	3.26661e+07	7.08245e+07	5.52503e+07	9.1049e+07	1.10033e+08	6.48383e+07	2.45856e+07	82299264	9.06976e+07	3.87113e+07	8.38452e+07	1.68649e+08	9.35861e+07	1.08487e+08	9.11887e+07	0.000176759	1.07139e+08	2.62266e+07	1.0707e+07	24.479	1.71779e+08
NEG3291	Undecanedioic acid	10.605	215.128	[M-H]-	C11H20O4	Medium-chain fatty acids	LWBHHRRTOZQPDM-UHFFFAOYSA-N	OC(=O)CCCCCCCCCC(O)=O	---	15816	HMDB0000888	Lipids and lipid-like molecules	Fatty Acyls	3.63339e+07	4.20583e+07	3.99241e+07	4.01835e+07	4.27406e+07	3.48944e+07	5.0103e+07	5.48369e+07	5.3743e+07	4.97723e+07	5.94998e+07	5.12163e+07	4.44872e+07	4.54794e+07	4.58828e+07	4.04119e+07	4.38425e+07	5.39132e+07	4.99877e+07	5.49789e+07	5.10757e+07	5.6238e+07	5.16162e+07	5.03814e+07	1.01849e+08	1.12377e+08	1.00987e+08	9.76805e+07	9.77264e+07	1.04176e+08	1.72849e-19	3.93558e+07	3.12426e+06	1.27547e+06	7.9385	5.31952e+07
NEG844	(3R,5S)-1-pyrroline-3-hydroxy-5-carboxylic Acid	2.567	128.034	[M-H]-	C5H7NO3	Carboxylic acids and derivatives	WFOFKRKDDKGRIK-DMTCNVIQSA-N	[H][C@@]1(O)C[C@]([H])(N=C1)C(O)=O	C04281	11966267	HMDB0062585	Organic acids and derivatives	Carboxylic acids and derivatives	3.12438e+08	3.08927e+08	2.678e+08	3.27455e+08	303445721	2.69027e+08	4.9837e+08	5.80663e+08	5.54542e+08	6.03277e+08	5.83021e+08	5.17595e+08	5.19307e+08	5.05898e+08	4.92819e+08	4.53372e+08	4.5555e+08	5.45863e+08	6.78907e+08	7.78245e+08	7.35271e+08	2.75954e+08	6.61632e+08	6.99145e+08	1.53795e+09	1.76544e+09	1.88502e+09	1.71394e+09	1.66474e+09	1.79422e+09	3.02352e-18	2.98182e+08	2.43984e+07	9.96059e+06	8.18237	5.56245e+08
NEG389	(S)-3-Hydroxybutyric acid	3.281	103.039	[M-H]-	C4H8O3	Hydroxy acids and derivatives	WHBMMWSBFZVSSR-VKHMYHEASA-N	C[C@H](O)CC(O)=O	C03197	94318	HMDB0000442	Organic acids and derivatives	Hydroxy acids and derivatives	4.73035e+07	4.43465e+07	3.75435e+07	2.01466e+07	2.42085e+07	3.21373e+07	5.5924e+07	9.05556e+07	5.02424e+07	5.11593e+07	5.66696e+07	8.3562e+07	1.70691e+07	1.55302e+07	1.82651e+07	1.04465e+07	1.3986e+07	1.00317e+07	1.01394e+08	5.72593e+07	5.98003e+07	9.9169e+07	1.08537e+08	9.46028e+07	2.14243e+08	1.44417e+08	2.33305e+08	2.20848e+08	2.18609e+08	2.56007e+08	8.16993e-14	3.4281e+07	1.08386e+07	4.42483e+06	31.6169	6.46855e+07
POS3313	Vanillin	9.631	153.055	[M+H]+	C8H8O3	Methoxyphenols	MWOOGOJBHIARFG-UHFFFAOYSA-N	COc1cc(C=O)ccc1O	C00755	1183	HMDB0012308	Benzenoids	Phenols	1.52322e+08	1.52112e+08	1.50829e+08	1.54455e+08	1.49255e+08	1.69791e+08	2.38477e+08	2.34838e+08	2.41615e+08	2.33896e+08	2.40314e+08	2.49933e+08	1.62437e+08	1.94015e+08	2.06487e+08	2.13336e+08	2.00641e+08	2.07885e+08	1.07448e+08	1.16808e+08	1.21e+08	1.30642e+08	1.14577e+08	1.13554e+08	1.84604e+08	1.98121e+08	2.11914e+08	2.12518e+08	2.26246e+08	2.00933e+08	7.1384e-15	1.54794e+08	7.54616e+06	3.08071e+06	4.87497	2.39845e+08
NEG7229	9,12,13-TriHOME	11.184	329.234	[M-H]-	C18H34O5	Fatty Acyls	MDIUMSLCYIJBQC-MVFSOIOZSA-N	CCCCC[C@H](O)[C@@H](O)\C=C\[C@@H](O)CCCCCCCC(O)=O	C14833	9858729	HMDB0004708	Lipids and lipid-like molecules	Fatty Acyls	1.21996e+08	1.2328e+08	1.2129e+08	1.26774e+08	1.24992e+08	1.16898e+08	3.92467e+08	3.43255e+08	3.78361e+08	3.29793e+08	3.95121e+08	2.65282e+08	5.52136e+08	4.68052e+08	6.70518e+08	4.08891e+08	5.50932e+08	6.16887e+08	2.17162e+09	1.96695e+09	2.01231e+09	3.39444e+09	1.76783e+09	1.82273e+09	6.97699e+08	7.87848e+08	7.05126e+08	7.28064e+08	6.41626e+08	8.23633e+08	9.61764e-12	1.22538e+08	3.41095e+06	1.39251e+06	2.78358	3.50713e+08
NEG11035	LPE(15:0)	12.111	438.262	[M-H]-	C20H42NO7P	Glycerophospholipids	GIUNBNKDUHWVHI-LJQANCHMSA-N	[H][C@@](CO)(COP(O)(=O)OCCN)OC(=O)CCCCCCCCCCCCCC	---	53480921;154573386	HMDB0011472	Lipids and lipid-like molecules	Glycerophospholipids	1.38332e+07	1.38972e+07	1.54371e+07	1.46861e+07	1.4367e+07	1.43053e+07	5.2551e+06	5.55919e+06	5.55106e+06	5.2481e+06	5.73337e+06	6.32326e+06	6.30196e+06	9.22418e+06	6.62025e+06	5.98402e+06	6.00577e+06	7.52409e+06	5.3015e+07	4.33691e+07	5.11675e+07	9.89342e+07	4.48742e+07	4.56166e+07	1.61271e+07	1.75518e+07	1.81644e+07	1.91655e+07	1.69123e+07	1.82772e+07	5.91167e-09	1.4421e+07	589735	240758	4.08942	5.61168e+06
POS8906	Tectochrysin	10.896	269.08	[M+H]+	C16H12O4	7-O-methylated flavonoids	IRZVHDLBAYNPCT-UHFFFAOYSA-N	O=C1C=C(OC=2C=C(OC)C=C(O)C12)C=3C=CC=CC3	C11621	5281954	---	Phenylpropanoids and polyketides	Flavonoids	230653	3920.72	3920.72	119087	3920.72	3920.72	2.4572e+09	2.5845e+09	2.57751e+09	2.60373e+09	2.64634e+09	2.74393e+09	4.6682e+06	5.11593e+06	4.61896e+06	5.99518e+06	4.57773e+06	3.42204e+06	424428	783425	772800	504824	95537.5	384866	9.70895e+07	1.00457e+08	1.06417e+08	1.01359e+08	1.02999e+08	9.46639e+07	2.39493e-35	60903.9	95066.7	38810.8	156.093	2.6022e+09
POS3261	Guanine	8.204	152.057	[M+H]+	C5H5N5O	Purines and purine derivatives	UYTPUPDQBNUYGX-UHFFFAOYSA-N	C1=NC2=C(N1)C(=O)NC(=N2)N	C00242	135398634	HMDB0000132	Organoheterocyclic compounds	Imidazopyrimidines	9.41086e+07	9.41867e+07	9.22802e+07	9.73806e+07	9.18961e+07	1.00718e+08	4.08822e+08	4.04907e+08	4.22238e+08	4.07665e+08	4.37339e+08	4.27091e+08	6.00572e+08	5.94357e+08	5.90609e+08	6.29391e+08	6.08381e+08	5.77334e+08	1.37028e+08	1.50456e+08	1.63444e+08	1.72388e+08	1.48728e+08	1.3898e+08	6.66323e+08	6.7733e+08	6.93768e+08	6.11566e+08	7.11368e+08	6.77623e+08	1.09391e-27	9.5095e+07	3.37034e+06	1.37594e+06	3.54418	4.1801e+08
POS2472	2-Aminopurine	8.201	136.062	[M+H-H2O]+	C5H5N5	Imidazopyrimidines	MWBWWFOAEOYUST-UHFFFAOYSA-N	N=C1NC=C2N=CN=C2N1	---	9955	HMDB0245025	Organoheterocyclic compounds	Imidazopyrimidines	3.05673e+08	2.77382e+08	3.02929e+08	2.97528e+08	2.98879e+08	3.18538e+08	5.96823e+08	6.20561e+08	6.27827e+08	6.03308e+08	6.28469e+08	6.02107e+08	6.57233e+08	6.0945e+08	6.99513e+08	7.26328e+08	6.85447e+08	6.59577e+08	3.18916e+08	3.73359e+08	3.90236e+08	386714215	3.89498e+08	334329734	4.21656e+08	4.1096e+08	4.34403e+08	3.93682e+08	4.52224e+08	4.48491e+08	3.95212e-19	3.00155e+08	1.34406e+07	5.48709e+06	4.47788	6.13182e+08
NEG1764	C8H8O5	9.071	165.018	[M-H-H2O]-	C8H8O5	Formula predicted	---	---	---	---	---	---	---	2.9871e+08	2.88911e+08	3.2633e+08	2.97988e+08	3.00137e+08	2.99939e+08	2.57564e+08	2.91769e+08	2.90725e+08	2.98073e+08	2.96668e+08	2.52966e+08	3.47065e+08	4.47163e+08	4.39236e+08	3.63742e+08	4.10266e+08	4.85169e+08	3.454e+08	3.69796e+08	3.71746e+08	2.32702e+08	3.38979e+08	3.39884e+08	3.38519e+08	4.05953e+08	3.27014e+08	3.47144e+08	2.98904e+08	3.12057e+08	3.5751e-05	3.02003e+08	1.26324e+07	5.15715e+06	4.18287	2.81294e+08
POS6630	(+)-4,11-Eudesmadien-3-one	12.685	219.174	[M+H]+	C15H22O	Eudesmane, isoeudesmane or cycloeudesmane sesquiterpenoids	KUFXJZXMWHNCEH-UHFFFAOYSA-N	CC1=C2CC(CCC2(CCC1=O)C)C(=C)C	---	273568	HMDB0037061	Lipids and lipid-like molecules	Prenol lipids	4.13665e+07	3.95695e+07	4.36609e+07	4.1939e+07	4.1469e+07	4.70217e+07	3.87389e+07	3.35928e+07	3.63298e+07	3.89496e+07	4.17638e+07	4.27471e+07	2.77511e+07	2.53805e+07	3.89163e+07	3.75374e+07	3.30981e+07	3.03082e+07	6.6183e+07	7.33629e+07	8.26061e+07	6.8796e+07	7.46242e+07	8.51557e+07	4.68567e+07	4.55211e+07	4.8453e+07	4.57929e+07	4.81544e+07	5.08094e+07	1.06623e-13	4.25044e+07	2.57074e+06	1.0495e+06	6.04818	3.8687e+07
POS7103	Prolylleucine	5.423	229.154	[M+H]+	C11H20N2O3	Peptides	ZKQOUHVVXABNDG-UHFFFAOYSA-N	CC(C)CC(N=C(O)C1CCCN1)C(O)=O	---	3527720;44368932	HMDB0253028	Organic acids and derivatives	Carboxylic acids and derivatives	4.29058e+07	5.18785e+07	8.65773e+07	1.04088e+08	7.82523e+07	6.56367e+07	7.96291e+07	1.48703e+08	9.76965e+07	8.55323e+07	1.34832e+08	1.19612e+08	4.89398e+07	6.80487e+07	1.13335e+08	5.56539e+07	1.3616e+08	1.41842e+08	9.09298e+07	1.14193e+08	9.94514e+07	3.62674e+07	3.86613e+07	1.0022e+08	1.25318e+08	7.22344e+07	5.23634e+07	9.00679e+07	5.90982e+07	9.1242e+07	0.247104	7.15564e+07	2.26798e+07	9.25899e+06	31.695	1.11001e+08
POS16104	Reynoutrin	9.265	435.091	[M+H]+	C20H18O11	Flavonoid O-glycosides	PZZRDJXEMZMZFD-ODPGBAFUSA-N	O=C1C(OC2OCC(O)C(O)C2O)=C(OC=3C=C(O)C=C(O)C13)C=4C=CC(O)=C(O)C4	---	---	---	Phenylpropanoids and polyketides	Flavonoids	9.9336e+07	9.5463e+07	1.05656e+08	9.81507e+07	1.01246e+08	7.28707e+07	3.6057e+09	3.61707e+09	3.62168e+09	3.63608e+09	3.44625e+09	3.65736e+09	3.08263e+07	3.2264e+07	3.08971e+07	3.05089e+07	2.80743e+07	3.03345e+07	1.49193e+06	8.36261e+06	1.18439e+06	646066	4.40709e+06	798956	7671020565	8.51997e+09	8.70568e+09	8.51725e+09	8.74692e+09	8.19141e+09	6.69679e-32	9.54537e+07	1.15756e+07	4.72573e+06	12.1269	3.59736e+09
POS16712	Cyanidin 3-galactoside	8.977	449.108	[M]+	C21H21O11+	Flavonoid O-glycosides	RKWHWFONKJEUEF-WVXKDWSHSA-O	OC[C@H]1O[C@@H](OC2=C([O+]=C3C=C(O)C=C(O)C3=C2)C2=CC(O)=C(O)C=C2)[C@H](O)[C@@H](O)[C@H]1O	C08647	441699	HMDB0037977	Phenylpropanoids and polyketides	Flavonoids	653282290	6.66196e+08	9.18489e+08	8.8282e+08	6.96618e+08	6.92293e+08	8.61597e+07	8.41953e+07	7.3941e+07	143662983	9.38258e+07	9.19615e+07	5.19832e+08	5.08557e+08	5.27386e+08	5.22666e+08	5.13911e+08	5.2172e+08	1.0542e+09	1.57047e+09	1.62858e+09	1.58293e+09	1.59767e+09	1.08514e+09	7.87758e+07	7.59291e+07	6.69483e+07	8.21152e+07	7.13647e+07	9.71419e+07	3.46021e-15	7.51616e+08	1.17108e+08	4.7809e+07	15.5808	9.56244e+07
POS2974	Indole-3-carbaldehyde	8.449	146.06	[M+H]+	C9H7NO	Indoles	OLNJUISKUQQNIM-UHFFFAOYSA-N	O=Cc1c[nH]c2ccccc12	C08493	10256	HMDB0029737	Organoheterocyclic compounds	Indoles and derivatives	2.68072e+07	2.42704e+07	3.08915e+07	3.18273e+07	3.27812e+07	3.11632e+07	3.72612e+08	4.11331e+08	3.0591e+08	2.85992e+08	3.75792e+08	3.35787e+08	2.08638e+08	1.82668e+08	1.7123e+08	2.04847e+08	1.70901e+08	2.1869e+08	1.88141e+08	2.23247e+08	2.08318e+08	2.28505e+08	2.1576e+08	2.01407e+08	3.59732e+08	3.46819e+08	3.53216e+08	3.79048e+08	3.72287e+08	3.78467e+08	4.64813e-18	2.96235e+07	3.32847e+06	1.35884e+06	11.2359	3.47904e+08
POS20079	Quercetin 3-O-malonylglucoside	9.102	551.103	[M+H]+	C24H22O15	Flavonoid O-glycosides	NBQPHANHNTWDML-UJKBSQBPSA-N	O[C@H]1[C@H](O)[C@@H](O)[C@H](OC2=C(OC3=CC(O)=CC(O)=C3C2=O)C4=CC(O)=C(O)C=C4)O[C@@H]1COC(=O)CC(O)=O	C12638	5282159	HMDB0037368	Phenylpropanoids and polyketides	Flavonoids	1.17457e+08	1.24305e+08	1.22125e+08	1.14079e+08	1.20896e+08	1.09954e+08	3.17529e+09	3.40853e+09	2.79491e+09	2.61574e+09	3.20684e+09	2.88787e+09	3.06571e+07	2.97772e+07	2.70933e+07	2.59904e+07	2.78177e+07	2.87785e+07	1.91571e+07	1.75626e+07	1.94513e+07	1.67083e+07	2.20959e+07	1.92035e+07	1.08159e+09	9.54608e+08	1.09389e+09	1.19501e+09	1.10024e+09	1.0541e+09	9.5247e-24	1.18136e+08	5.39363e+06	2.20194e+06	4.56562	3.01486e+09
POS12982	2-(hydroxymethyl)-6-(6-hydroxy-6-methyl-3-propan-2-ylcyclohex-3-en-1-yl)oxyoxane-3,4,5-triol	9.407	355.172	[M+Na]+	C16H28O7	Terpene glycosides	DIPALNDKWHCLEA-UHFFFAOYSA-N	OCC1OC(OC2CC(=CCC2(O)C)C(C)C)C(O)C(O)C1O	---	56776223	---	Lipids and lipid-like molecules	Prenol lipids	2.94897e+09	2.57261e+09	2.96389e+09	2.76824e+09	2.88367e+09	2.92151e+09	2.93319e+08	3.07793e+08	2.9808e+08	2.90651e+08	3.06524e+08	2.81541e+08	537651	246781	4.08986e+06	2.77763e+06	318616	643650	1.04265e+09	1.01848e+09	9.41987e+08	4.29375e+08	9.91667e+08	9.70722e+08	4.90789e+07	6.09306e+07	7.30671e+07	4.72342e+07	3.36784e+07	4.52884e+07	5.86221e-24	2.84315e+09	1.49906e+08	6.11988e+07	5.27253	2.96318e+08
POS11675	Skimmin	8.502	325.092	[M+H]+	C15H16O8	Coumarin glycosides	VPAOSFFTKWUGAD-TVKJYDDYSA-N	O=C1OC=2C=C(OC3OC(CO)C(O)C(O)C3O)C=CC2C=C1	---	99693	HMDB0258334	Phenylpropanoids and polyketides	Coumarins and derivatives	1.74558e+09	1.79345e+09	1.81598e+09	1.8825e+09	1.83687e+09	1.85421e+09	2.98663e+09	2.93162e+09	2.88481e+09	2.96361e+09	2.93128e+09	2.83098e+09	1.78934e+09	1.53586e+09	1.739e+09	1.70167e+09	1.74244e+09	1.70736e+09	1.69688e+09	1.68048e+09	1.69651e+09	1.64893e+09	1.6738e+09	1.61107e+09	2.35666e+09	2.24483e+09	2.28831e+09	2327295300	2.21182e+09	2.46126e+09	4.32933e-22	1.82143e+09	4.81835e+07	1.96708e+07	2.64536	2.92149e+09
POS8116	Hexadeca-7,10,13-trienoic acid	11.119	251.2	[M+H-H2O]+	C16H26O2	Fatty Acyls	KBGYPXOSNDMZRV-UHFFFAOYSA-N	CCC=CCC=CCC=CCCCCCC(O)=O	---	2826712	HMDB0302990	Lipids and lipid-like molecules	Fatty Acyls	2.11983e+06	2.85044e+06	2.84607e+06	2.54512e+06	1.78545e+06	1.4818e+06	2.81757e+07	2.91213e+07	2.59748e+07	2.64208e+07	2.7032e+07	2.97772e+07	5.89016e+06	6.05577e+06	5.06884e+06	5.06541e+06	5.33849e+06	5.78171e+06	7.70735e+06	1.55435e+07	1.27318e+07	1.49205e+07	1.724e+07	1.48658e+07	8.02319e+07	8.72662e+07	7.37174e+07	7.81711e+07	8.38773e+07	7.08411e+07	3.52404e-24	2.27145e+06	569745	232597	25.0828	2.77503e+07
POS9228	Phloretin	9.451	275.091	[M+H]+	C15H14O5	2'-Hydroxy-dihydrochalcones	VGEREEWJJVICBM-UHFFFAOYSA-N	O=C(C=1C(O)=CC(O)=CC1O)CCC2=CC=C(O)C=C2	C00774	4788	HMDB0003306	Phenylpropanoids and polyketides	Linear 1,3-diarylpropanoids	1.49295e+08	1.59072e+08	1.62265e+08	1.55139e+08	1.61122e+08	1.69747e+08	1.16703e+08	1.11506e+08	1.14926e+08	1.16012e+08	1.18646e+08	1.21485e+08	4.89462e+07	5.3426e+07	5.69815e+07	5.4077e+07	5.21399e+07	5.91147e+07	2.60862e+08	2.494e+08	2.66194e+08	2.65238e+08	2.39659e+08	2.34834e+08	2.82128e+08	2.92143e+08	3.106e+08	2.89218e+08	2.91938e+08	2.76323e+08	1.89994e-25	1.5944e+08	6.90808e+06	2.82021e+06	4.33272	1.16546e+08
POS3035	1,3-Dimethylpyrrolo[1,2-a]pyrazine	12.576	147.092	[M+H]+	C9H10N2	Pyrrolopyrazines	OZKVDBMWPNGAHE-UHFFFAOYSA-N	CC1=CN2C=CC=C2C(C)=N1	---	12382419	HMDB0030908	Organoheterocyclic compounds	Pyrrolopyrazines	3.30367e+08	2.16415e+08	3.44267e+08	3.11494e+08	2.57687e+08	4.06128e+08	2.60103e+08	2.8364e+08	2.50708e+08	2.99132e+08	3.4871e+08	2.95133e+08	4.1275e+08	2.76289e+08	5.08843e+08	2.58723e+08	3.54238e+08	4.18007e+08	1.33116e+08	2.10002e+08	3.22992e+08	1.20221e+08	1.92312e+08	3.93271e+08	2.5435e+08	1.71187e+08	3.24265e+08	3.82989e+08	3.05536e+08	1.54645e+08	0.0693382	3.1106e+08	6.68131e+07	2.72763e+07	21.4792	2.89571e+08
POS19351	LPC(18:1)	11.779	522.355	[M+H]+	C26H52NO7P	Glycerophospholipids	PZRFVAHZNWPPAC-VBKSFVIKSA-N	CCCCCC\C=C/CCCCCCCCCC(=O)OC[C@@]([H])(O)COP([O-])(=O)OCC[N+](C)(C)C	---	53480465	HMDB0010385	Lipids and lipid-like molecules	Glycerophospholipids	8.19282e+06	3.32794e+08	3.30354e+08	5.05896e+08	6.10335e+08	5.18168e+08	2.88197e+06	1.29978e+08	1.84683e+08	1.90105e+08	1.89413e+08	1.28517e+08	5.78902e+06	1.35862e+08	8.18222e+07	1.36094e+08	1.45304e+08	1.28546e+08	8474949	6.05585e+08	5.40892e+08	5.65744e+08	6.18726e+08	6.40089e+08	2.39424e+06	2.69177e+08	2.59236e+08	2.39363e+08	2.17449e+08	1.23106e+08	0.00061381	3.8429e+08	2.14857e+08	8.7715e+07	55.9101	1.37596e+08
POS13085	Glyceryl monooleate	12.493	357.3	[M+H]+	C21H40O4	Monoacylglycerols	RZRNAYUHWVFMIP-KTKRTIGZSA-N	O=C(OCC(O)CO)CCCCCCCC=CCCCCCCCC	---	5283468	HMDB0011567	Lipids and lipid-like molecules	Glycerolipids	6.80333e+07	8.83971e+07	1.0348e+08	1.05233e+08	1.27872e+08	1.11338e+08	4.96335e+07	1.02013e+08	5.55244e+07	6.2474e+07	7.93475e+07	9.65526e+07	9.30604e+07	1.67913e+08	156953832	1.42566e+08	1.62475e+08	1.47514e+08	1.41543e+08	2.28696e+08	2.28732e+08	2.42106e+08	2.93366e+08	2.70891e+08	3.97748e+07	1.34442e+08	6.96323e+07	6.52129e+07	9.50568e+07	1.25706e+08	6.78497e-08	1.00726e+08	2.04852e+07	8.36306e+06	20.3377	7.42575e+07
POS3031	Glutamine	1.303	147.076	[M+H]+	C5H10N2O3	Alpha amino acids	ZDXPYRJPNDTMRX-UHFFFAOYSA-N	NC(CCC(O)=N)C(O)=O	C00303	---	HMDB0000641	Organic acids and derivatives	Carboxylic acids and derivatives	1.60038e+09	1.71439e+09	1.68352e+09	1.69803e+09	1.66484e+09	1.7402e+09	1.05155e+10	1.04346e+10	1.04459e+10	1.10567e+10	1.01084e+10	1.08699e+10	9.68571e+09	9.35323e+09	1.00547e+10	9.85385e+09	8.9472e+09	9.99113e+09	1.21971e+10	1.3241e+10	1.32922e+10	1.29604e+10	1.23758e+10	1.27079e+10	1.38849e+10	1.4604e+10	1.47069e+10	1.43742e+10	1.39811e+10	1.43471e+10	4.44078e-28	1.68356e+09	4.82445e+07	1.96957e+07	2.86562	1.05719e+10
POS10269	9,11-Octadecadienoic acid, 13-oxo-, (E,Z)-	12.612	295.227	[M+H]+	C18H30O3	Lineolic acids and derivatives	JHXAZBBVQSRKJR-BSZOFBHHSA-N	CCCCCC(=O)/C=C/C=C\CCCCCCCC(=O)O	C14765	---	HMDB0004668	Lipids and lipid-like molecules	Fatty Acyls	1.28473e+08	1.23886e+08	1.37668e+08	1.26504e+08	1.42339e+08	1.39977e+08	2.04089e+08	2.0528e+08	1.98011e+08	2.09982e+08	2.14416e+08	2.08033e+08	3.02147e+08	3.30802e+08	3.24258e+08	3.24455e+08	3.26215e+08	3.51532e+08	2.92516e+08	3.65483e+08	3.51719e+08	3.61359e+08	3.57792e+08	3.55931e+08	9.64899e+08	9.50924e+08	1.00151e+09	1.0108e+09	9.46683e+08	1.06919e+09	1.49134e-27	1.33141e+08	7.78883e+06	3.17978e+06	5.85005	2.06635e+08
NEG5588	Dihydrobenzoic acid pentose	8.638	285.061	[M-H]-	C12H14O8	Phenolic glycosides	VWQASRWQZBVNEI-UHFFFAOYSA-N	O=C(OC1OCC(O)C(O)C1(O))C=2C=CC(O)=C(O)C=2	---	---	---	---	---	4.99427e+08	4.88202e+08	5.25256e+08	4.47813e+08	5.07166e+08	4.62923e+08	1.38624e+08	1.21496e+08	1.16184e+08	1.28119e+08	1.39117e+08	1.31334e+08	1.59625e+08	1.70216e+08	1.48036e+08	1.43114e+08	1.58758e+08	3.13453e+06	9.14904e+08	7.95033e+08	8.53933e+08	3.09328e+08	8.28488e+08	8.00844e+08	2.77916e+08	3.02253e+08	2.89297e+08	2.93284e+08	2.82542e+08	2.88004e+08	1.99689e-10	4.88464e+08	2.87351e+07	1.17311e+07	5.88274	1.29146e+08
NEG4718	2-Hydroxy-4-methoxyacetophenone 5-sulfate	8.606	261.008	[M-H2O-H]-	C9H10O7S	Organooxygen compounds	IFFSTUJRUZMSDG-UHFFFAOYSA-N	COC1=CC(O)=C(C=C1OS(O)(=O)=O)C(C)=O	---	10587535	HMDB0041648	Organic oxygen compounds	Organooxygen compounds	2.53064e+08	2.50676e+08	2.33088e+08	2.24788e+08	2.41867e+08	2.29953e+08	1.20244e+08	1.14396e+08	1.09608e+08	1.21231e+08	1.12216e+08	1.11124e+08	1.22924e+08	1.38802e+08	1.17265e+08	1.1798e+08	1.12684e+08	1.26491e+07	1.25192e+08	1.10503e+08	1.19234e+08	8.38094e+07	9.46168e+07	1.06061e+08	4.42429e+07	4.4537e+07	3.23755e+07	4.05541e+07	4.06935e+07	4.09617e+07	1.05587e-12	2.38906e+08	1.14984e+07	4.69419e+06	4.81292	1.14803e+08
POS9859	Norclobazam	8.455	287.057	[M+H]+	C15H11ClN2O2	Benzodiazepines	RRTVVRIFVKKTJK-UHFFFAOYSA-N	OC1=NC2=C(C=C(Cl)C=C2)N(C2=CC=CC=C2)C(=O)C1	---	89657	HMDB0060970	Organoheterocyclic compounds	Benzodiazepines	4.80292e+08	6.37157e+08	5.77784e+08	5.62291e+08	4.79088e+08	5.83209e+08	4.29232e+08	5.47106e+08	4.84728e+08	5.2954e+08	4.54759e+08	4.71964e+08	6.32344e+07	6.27766e+07	6.88645e+07	4.59876e+07	9.3004e+07	4.05491e+07	1.14551e+09	3.47563e+09	3.62089e+09	1.25169e+09	3.52325e+09	8.43781e+08	5.01232e+08	4.67278e+08	4.81302e+08	4.47139e+08	3.83967e+08	3.96024e+08	9.31339e-06	5.53303e+08	6.2361e+07	2.54588e+07	11.2707	4.86222e+08
NEG647	(3R,4R)-3,4-dihydroxyoxolan-2-one	1.562	117.018	[M-H]-	C4H6O4	Gamma butyrolactones	SGMJBNSHAZVGMC-PWNYCUMCSA-N	O=C1OCC(O)C1O	---	5325915	HMDB0000349	Organoheterocyclic compounds	Lactones	3.08288e+07	4.09931e+07	4.08201e+07	7.65092e+07	5.75627e+07	3.26358e+07	4.56568e+07	1.19096e+08	5.63243e+07	8.31351e+07	5.06588e+07	8.23591e+07	5.09449e+07	4.91462e+07	3.31328e+07	4.64953e+07	3.41433e+07	58543946	3.1195e+07	6.92507e+07	6.34674e+07	1.0965e+08	1.03231e+08	3.72103e+07	5.02975e+07	1.20396e+08	2.07209e+08	2.30226e+08	2.05611e+08	1.65903e+08	4.22504e-05	4.65583e+07	1.74546e+07	7.12579e+06	37.4897	7.28716e+07
NEG8373	Irigenin	11.069	359.077	[M-H]-	C18H16O8	4'-O-methylated isoflavonoids	TUGWPJJTQNLKCL-UHFFFAOYSA-N	O=C1C(=COC2=CC(O)=C(OC)C(O)=C12)C=3C=C(O)C(OC)=C(OC)C3	C17957	5464170	HMDB0303159	Phenylpropanoids and polyketides	Isoflavonoids	954618	781166	744444	781460	490495	980092	1.54745e+07	1.75887e+07	1.44265e+07	1.6974e+07	1.84101e+07	1.60164e+07	8.89748e+06	8.58035e+06	9.42376e+06	8.68852e+06	8.7357e+06	8.97386e+06	7.94764e+07	8.39585e+07	7.70778e+07	1.00486e+08	7.84371e+07	5.38273e+07	3.49075e+06	7.45273e+06	3.79514e+06	8.52156e+06	4.28949e+06	8.56311e+06	1.76611e-16	788712	176155	71915.2	22.3346	1.64817e+07
POS10176	(2'E,4'Z,7'Z,8E)-Colnelenic acid	12.44	293.211	[M+H]+	C18H28O3	Fatty Acyls	OYKAXBUWOIRLGF-VMBRNALUSA-N	CC\C=C/C\C=C/C=C/O\C=C\CCCCCCC(O)=O	C16320	6441679	HMDB0030996	Lipids and lipid-like molecules	Fatty Acyls	3.68e+07	3.76841e+07	4.0933e+07	4.03873e+07	4.12797e+07	4.0449e+07	6.47079e+07	8.04137e+07	6.99839e+07	7.97093e+07	7.19978e+07	8.39587e+07	1.50132e+08	1.71167e+08	1.63951e+08	1.50103e+08	1.62381e+08	1.54049e+08	9.79515e+07	1.11364e+08	1.17512e+08	1.12381e+08	1.13621e+08	1.07025e+08	2.27681e+08	2.37031e+08	1.89096e+08	2.65094e+08	2.52395e+08	1.7407e+08	2.18702e-15	3.95889e+07	1.86807e+06	762638	4.71869	7.51285e+07
POS19500	1-Kestose	1.677	527.157	[M+Na]+	C18H32O16	Oligosaccharides	VAWYEUIPHLMNNF-OESPXIITSA-N	C([C@@H]1[C@H]([C@@H]([C@H]([C@H](O1)O[C@]2([C@H]([C@@H]([C@H](O2)CO)O)O)CO[C@]3([C@H]([C@@H]([C@H](O3)CO)O)O)CO)O)O)O)O	C03661	440080	HMDB0011729	Organic oxygen compounds	Organooxygen compounds	4.90837e+07	5.66501e+07	6.17933e+07	3.28978e+07	6.09282e+07	4.80824e+07	4.31134e+07	1.74184e+07	4.9532e+07	1.91653e+07	7.17924e+07	2.44483e+07	8.74953e+06	1.21875e+07	1.96086e+06	1.26588e+07	1.7837e+07	1.76372e+07	3.86907e+07	3.7711e+07	7.68055e+07	4.63355e+07	3.62807e+07	7.83052e+07	2.59707e+07	2.65913e+07	2.21489e+07	1.14917e+07	2.63e+07	1.47095e+07	8.64866e-05	5.15726e+07	1.08157e+07	4.41548e+06	20.9717	3.75783e+07
POS11058	Monopalmitolein (9c)	13.367	311.258	[M+H-H2O]+	C19H36O4	Monoacylglycerols	KVYUBFKSKZWZSV-FPLPWBNLSA-N	CCCCCC/C=C\CCCCCCCC(=O)OCC(CO)O	---	9883914	---	Lipids and lipid-like molecules	Glycerolipids	4.41898e+06	7.09016e+06	6.97976e+06	7.58109e+06	7.2389e+06	4.95476e+06	3.35691e+06	4.61406e+06	2.74333e+06	4.58132e+06	1.95253e+06	3.72733e+06	5.88956e+06	6.6982e+06	6.34016e+06	6.79047e+06	6.27566e+06	6.65886e+06	9.13143e+06	9.40088e+06	6.5695e+06	6.07733e+06	4.42892e+06	4.66413e+06	2.86382e+06	1.65861e+07	1.7903e+07	3.43477e+06	2.05687e+07	1.59587e+07	0.00305587	6.37727e+06	1.33576e+06	545321	20.9456	3.49591e+06
NEG10918	2-[3-Hydroxy-5-[2-(4-hydroxyphenyl)vinyl]phenoxy]-6-(hydroxymethyl)tetrahydropyran-3,4,5-triol	9.145	435.129	[M+HCOO]-	C20H22O8	Stilbene glycosides	HSTZMXCBWJGKHG-UHFFFAOYSA-N	OCC1OC(OC2=CC(C=CC3=CC=C(O)C=C3)=CC(O)=C2)C(O)C(O)C1O	---	393787	HMDB0242527	Phenylpropanoids and polyketides	Stilbenes	9.02975e+07	8.4572e+07	1.89141e+07	8.31607e+07	1.68637e+07	8.07696e+07	1.18295e+08	1.28928e+08	1.06711e+07	1.5168e+07	1.28001e+08	8.39857e+07	2.92939e+09	2.82016e+09	2.90397e+09	2.64281e+09	2.80811e+09	3.05002e+09	3.56813e+09	3.51149e+09	3.4441e+09	1.59198e+09	3.49599e+09	3.33599e+09	1.34062e+08	1.26879e+08	1.34027e+08	1.09716e+08	1.34322e+08	1.20891e+08	3.96089e-16	6.24296e+07	3.46494e+07	1.41456e+07	55.5015	8.08415e+07
POS10245	gamma-Glutamylphenylalanine	8.518	295.128	[M+H]+	C14H18N2O5	Peptides	XHHOHZPNYFQJKL-QWRGUYRKSA-N	O=C(O)[C@H](CC1=CC=CC=C1)NC(CC[C@H](N)C(O)=O)=O	---	111299	HMDB0000594	Organic acids and derivatives	Carboxylic acids and derivatives	7.5742e+07	7.37127e+07	7.49086e+07	8.14508e+07	7.44804e+07	8.10589e+07	1.461e+08	1.44096e+08	1.30745e+08	1.43566e+08	1.41256e+08	1.44697e+08	9.35432e+08	8.49206e+08	9.67617e+08	9.20529e+08	9.41332e+08	9.39333e+08	1.51435e+08	1.61239e+08	1.51937e+08	1.50636e+08	1.41128e+08	1.52176e+08	1.25056e+08	1.243e+08	1.42678e+08	1.21616e+08	1.27143e+08	1.31338e+08	2.09933e-31	7.68922e+07	3.44458e+06	1.40624e+06	4.47975	1.41743e+08
NEG1019	Threonic acid	0.948	135.029	[M-H]-	C4H8O5	Sugar acids and derivatives	JPIJQSOTBSSVTP-GBXIJSLDSA-N	O=C(O)C(O)C(O)CO	---	151152	HMDB0000943	Organic oxygen compounds	Organooxygen compounds	1.19399e+08	1.27899e+08	1.19349e+08	1.23986e+08	1.24151e+08	1.22653e+08	2.64924e+08	2.62198e+08	2.39915e+08	2.42822e+08	2.52878e+08	2.86674e+08	3.04952e+08	2.97951e+08	3.00463e+08	2.75893e+08	2.79814e+08	3.37641e+08	4.10405e+08	3.29924e+08	3.777e+08	498961157	2.69769e+08	2.44679e+08	2.01063e+08	2.25607e+08	1.7965e+08	2.07967e+08	1.91241e+08	1.97242e+08	2.61932e-08	1.22906e+08	3.24548e+06	1.32496e+06	2.64061	2.58235e+08
NEG5518	beta-D-Glucopyranosiduronic acid, 4-methylphenyl	9.209	283.082	[M-H]-	C13H16O7	Glycosyl compounds	JPAUCQAJHLSMQW-XPORZQOISA-N	O=C(O)C1OC(OC2=CC=C(C=C2)C)C(O)C(O)C1O	---	154035	HMDB0011686	Organic oxygen compounds	Organooxygen compounds	1.48685e+07	1.61121e+07	1.825e+07	1.40571e+07	1.62914e+07	15828028	505078	678236	506752	472921	411424	922133	8.57892e+07	8.8632e+07	9.37508e+07	8.13065e+07	7.59726e+07	7.91656e+07	3920.72	804038	3920.72	3920.72	3920.72	475068	377660	649551	3920.72	253482	579682	779289	1.82487e-26	1.59012e+07	1.4273e+06	582691	8.97605	582757
NEG4164	Torachrysone	8.765	245.082	[M-H]-	C14H14O4	Naphthalenes	BIJOPUWEMBBDEG-UHFFFAOYSA-N	COC1=CC(O)=C2C(O)=C(C(C)=O)C(C)=CC2=C1	C17672	5321977	HMDB0038473	Benzenoids	Naphthalenes	2.36064e+07	2.71456e+07	2.67007e+07	2.5482e+07	3.17557e+07	2.56134e+07	2.72558e+07	1.49123e+07	1.60987e+07	2.49023e+07	2.23213e+07	2.10501e+07	1.13626e+08	1.07337e+08	8.98355e+07	8.78309e+07	1.02079e+08	1.0723e+08	7.20448e+07	6.82876e+07	7.8404e+07	6.3731e+07	55600803	6.87692e+07	3.1979e+07	2.66781e+07	3.13372e+07	2.17056e+07	2.72336e+07	2.48138e+07	9.50407e-18	2.67173e+07	2.75649e+06	1.12533e+06	10.3173	2.10901e+07
NEG870	gamma-delta-Dioxovaleric acid	3.233	129.018	[M-H]-	C5H6O4	Keto acids and derivatives	YHUFRVYVNKGICT-UHFFFAOYSA-N	OC(=O)CCC(=O)C=O	C02800	119412	HMDB0013233	Organic acids and derivatives	Keto acids and derivatives	1.14504e+08	2.34689e+08	2.01964e+08	1.83298e+08	1.7266e+08	2.37771e+08	3.79837e+08	2.298e+08	1.07882e+08	380095494	1.1068e+08	9.4299e+07	3.92979e+08	6.86941e+08	4.58387e+08	6.91322e+08	2.94477e+08	1.85817e+08	5.98641e+07	1.43687e+08	1.27756e+08	1.58945e+08	2.36332e+08	2.40714e+08	7.59472e+08	528986809	9.14163e+08	8.68449e+08	6.73683e+08	8.20574e+08	6.68377e-08	1.90815e+08	4.57462e+07	1.86758e+07	23.9742	2.17099e+08
POS18742	Neoandrographolide	10.399	503.262	[M+Na]+	C26H40O8	Diterpene glycosides	YGCYRQKJYWQXHG-RDNQFMDVSA-N	O=C1OCC=C1CCC2C(=C)CCC3C(C)(COC4OC(CO)C(O)C(O)C4O)CCCC23C	---	9848024	HMDB0255516	Lipids and lipid-like molecules	Prenol lipids	848998	476684	1.0657e+06	187189	509353	622528	3.09486e+07	4.01355e+07	3.78879e+07	3.61844e+07	4.505e+07	3.96866e+07	322614	3920.72	140305	162123	259582	191451	83537.8	242030	216672	3920.72	122842	312510	1.95198e+06	1.76728e+06	1.52146e+06	1.15055e+06	1.44568e+06	2.66307e+06	5.16806e-22	618408	306980	125324	49.6404	3.83155e+07
POS9686	Guanosine	8.195	284.099	[M+H]+	C10H13N5O5	Purine nucleosides	NYHBQMYGNKIUIF-UUOKFMHZSA-N	NC1=NC2=C(N=CN2[C@@H]2O[C@H](CO)[C@@H](O)[C@H]2O)C(=O)N1	C00387	---	HMDB0000133	Nucleosides, nucleotides, and analogues	Purine nucleosides	9.2076e+07	8.83554e+07	1.04592e+08	9.81601e+07	8.70621e+07	1.07127e+08	3.44036e+08	3.27106e+08	3.4003e+08	3.39033e+08	3.45685e+08	3.26419e+08	8.41729e+08	8.21923e+08	8.31074e+08	8.47531e+08	8.44107e+08	7.60132e+08	1.22438e+08	1.26704e+08	1.31952e+08	1.54652e+08	1.32064e+08	1.23839e+08	5.18172e+08	5.25991e+08	5.28984e+08	4.80733e+08	5.51272e+08	4.94361e+08	8.72348e-29	9.62288e+07	8.4346e+06	3.44341e+06	8.76515	3.37051e+08
NEG575	Fumaric acid	1.034	115.002	[M-H]-	C4H4O4	Dicarboxylic acids and derivatives	VZCYOOQTPOCHFL-OWOJBTEDSA-N	O=C(O)C=CC(=O)O	C00122	---	HMDB0000134	Organic acids and derivatives	Carboxylic acids and derivatives	9.82934e+08	9.79705e+08	5.79739e+08	8.20852e+08	5.96248e+08	9.87866e+08	1.26456e+09	7.20398e+08	7.50184e+08	1.41996e+09	9.72093e+08	1.27483e+09	8.92652e+08	7.85089e+08	8.07782e+08	7.29912e+08	7.6479e+08	7.8895e+08	2.82267e+08	4.34111e+08	3.8949e+08	3.02128e+08	5.21268e+08	4.45669e+08	6.3474e+08	6.73583e+08	5.82047e+08	484302678	5.16447e+08	5.44591e+08	4.07883e-06	8.24557e+08	1.93855e+08	7.91409e+07	23.5102	1.067e+09
POS151	2-Cyclopenten-1-one	8.131	83.0498	[M+H-H2O]+	C5H6O	Organooxygen compounds	BZKFMUIJRXWWQK-UHFFFAOYSA-N	O=C1CCC=C1	---	13588	HMDB0245092	Organic oxygen compounds	Organooxygen compounds	3.2326e+07	1.16189e+08	8.46403e+07	1.19323e+08	1.52788e+08	8.54733e+07	5.93764e+07	1.34127e+08	9.01325e+07	1.13804e+08	9.60122e+07	1.26658e+08	1.29789e+08	1.1551e+08	1.88359e+08	9.56812e+07	1.31478e+08	1.60429e+08	4.5132e+07	1.57569e+08	1.47757e+08	1.3985e+08	1.30834e+08	9.48893e+07	1.53724e+08	1.22949e+08	9.81841e+07	9.96779e+07	1.13215e+08	5.8969e+07	0.368415	9.84565e+07	4.10718e+07	1.67675e+07	41.7157	1.03352e+08
NEG5664	Dihydrokaempferol	9.944	287.057	[M-H]-	C15H12O6	Flavanones	PADQINQHPQKXNL-UHFFFAOYSA-N	OC1C(OC2=CC(O)=CC(O)=C2C1=O)C1=CC=C(O)C=C1	C00974	662	HMDB0030847	Phenylpropanoids and polyketides	Flavonoids	1.46375e+08	1.42858e+08	1.47561e+08	1.48655e+08	1.59065e+08	1.25573e+08	6.05311e+07	8.22809e+07	6.06347e+07	7.57244e+07	8.13183e+07	8.11569e+07	4.04113e+08	4.58283e+08	3.96905e+08	4.01942e+08	3.77746e+08	3.81251e+08	1.856e+08	1.50735e+08	1.39335e+08	3.01971e+08	1.3687e+08	1.53747e+08	1.0798e+08	1.23656e+08	1.21299e+08	1.17999e+08	9.79445e+07	1.1188e+08	7.28224e-15	1.45014e+08	1.09692e+07	4.47816e+06	7.56422	7.36077e+07
POS9446	alpha-Eleostearic acid	12.109	279.231	[M+H]+	C18H30O2	Fatty Acyls	CUXYLFPMQMFGPL-UHFFFAOYSA-N	CCCCC=CC=CC=CCCCCCCCC(O)=O	C08315	93077	HMDB0248208	Lipids and lipid-like molecules	Fatty Acyls	3.43536e+07	3.62989e+07	3.66331e+07	2.61059e+07	3.76587e+07	3.78711e+07	4.9983e+07	5.33922e+07	5.57461e+07	5.64636e+07	5.47406e+07	5.79492e+07	9.26747e+07	1.03434e+08	9.09874e+07	9.17778e+07	9.13667e+07	9.95079e+07	5.61362e+07	3.81479e+07	3.6852e+07	5.3601e+07	6.37723e+07	6.18217e+07	1.16378e+08	1.33537e+08	1.33943e+08	1.31707e+08	1.37619e+08	1.43779e+08	7.88027e-18	3.48202e+07	4.4496e+06	1.81654e+06	12.7788	5.47124e+07
NEG8174	3-[3-(3,4-Dihydroxyphenyl)prop-2-enoyloxy]-1,4,5-trihydroxy-cyclohexanecarboxylic acid	9.719	353.088	[M-H]-	C16H18O9	Cyclic alcohols and derivatives	CWVRJTMFETXNAD-UHFFFAOYSA-N	O=C(OC1CC(O)(C(=O)O)CC(O)C1(O))C=CC=2C=CC(O)=C(O)C=2	---	348159	HMDB0242450	Organic oxygen compounds	Organooxygen compounds	1.97819e+09	4.12088e+09	1.28201e+09	1.87042e+09	2.99744e+09	4.91635e+09	8.36796e+08	1.48352e+09	8.5294e+08	1.71618e+09	1.78302e+09	2.37397e+09	1.47141e+08	4.76189e+08	1.55394e+08	2.78263e+08	2.87764e+08	1.17092e+08	7.44317e+08	9.13758e+08	3.13236e+09	3.2996e+09	1.26749e+09	1.12412e+09	5.0436e+08	6.39831e+08	4.9471e+08	9.64067e+08	5.65835e+08	5.4187e+08	0.000188041	2.86088e+09	1.42015e+09	5.79776e+08	49.6404	1.50774e+09
POS12618	5,6,7,8-Tetrahydroxy-3',4'-dimethoxyflavone	10.366	347.077	[M+H]+	C17H14O8	Flavonoids	WTGSDFJZUGAHBH-UHFFFAOYSA-N	COC1=C(OC)C=C(C=C1)C1=CC(=O)C2=C(O)C(O)=C(O)C(O)=C2O1	---	131752378	HMDB0038466	Phenylpropanoids and polyketides	Flavonoids	371835	321678	643783	399039	447658	155430	1.74669e+07	1.88081e+07	1.6122e+07	2.04563e+07	1.99843e+07	2.16521e+07	1.37378e+08	1.53129e+08	1.4275e+08	1.47683e+08	1.55823e+08	1.4213e+08	1.60587e+07	1.62287e+07	1.76857e+07	1.50401e+07	1.68869e+07	1.75001e+07	6.17874e+06	5.88346e+06	4.6498e+06	5.12922e+06	7.12098e+06	7.12082e+06	5.72086e-31	389904	159895	65277	41.0089	1.90816e+07
NEG2203	4-O-Methylphloroacetophenone	10.767	181.05	[M-H]-	C9H10O4	Ketones	GKSGTWUNURZTKD-UHFFFAOYSA-N	O=C(C1=C(O)C=C(OC)C=C1O)C	C10680	24135	HMDB0029646	Organic oxygen compounds	Organooxygen compounds	1.42313e+08	1.51933e+08	1.45907e+08	1.35494e+08	1.42225e+08	1.33815e+08	3.83312e+07	3.33107e+07	3.05535e+07	3.64675e+07	4.36931e+07	3.23648e+07	1.92831e+08	1.96645e+08	1.99693e+08	1.78773e+08	1.73073e+08	1.96132e+08	4.98886e+07	5.31646e+07	4.73432e+07	8.64352e+07	4.71958e+07	4.29554e+07	1.12809e+08	1.29954e+08	1.13552e+08	1.31101e+08	1.17393e+08	1.14846e+08	2.00043e-19	1.41948e+08	6.68424e+06	2.72883e+06	4.70894	3.57868e+07
POS13032	8-Hydroxy-9,10-epoxystearic acid	12.406	356.279	[M+ACN+H]+	C18H34O4	Lineolic acids and derivatives	GQEOLYBERRZZCE-UHFFFAOYSA-N	CCCCCCCCC1OC1C(O)CCCCCCC(O)=O	---	53851542	---	Lipids and lipid-like molecules	Fatty Acyls	8.11195e+06	6.23712e+06	6.39366e+06	6.96132e+06	7.76658e+06	8.24195e+06	1.26152e+07	1.31743e+07	1.12282e+07	1.22122e+07	1.13845e+07	8.64802e+06	1.03573e+07	3.71349e+07	2.0961e+07	8.22198e+06	1.15592e+07	2.81418e+07	3.02696e+07	3.60215e+07	3.0802e+07	2.74871e+07	3.09387e+07	3.21239e+07	8.12422e+07	7.52293e+07	8.5493e+07	7.89347e+07	8.93888e+07	8.43403e+07	1.36568e-17	7.28543e+06	875081	357250	12.0114	1.15437e+07
POS11968	Pilosin	10.941	331.081	[M+CH3OH+H]+	C17H14O7	Flavonoids	ASAOSMVQLGTAQO-UHFFFAOYSA-N	COC1=CC=C(C=C1)C1=CC(=O)C2=C(O1)C(O)=C(O)C(OC)=C2O	---	12085264	HMDB0037096	Phenylpropanoids and polyketides	Flavonoids	5.84979e+07	6.45334e+07	6.51031e+07	6.09396e+07	6.11106e+07	6.47749e+07	7.35922e+08	7.77172e+08	7.52421e+08	7.99304e+08	7.81958e+08	8.10011e+08	1.8255e+08	1.9975e+08	1.96203e+08	1.90754e+08	1.95822e+08	1.90153e+08	3.48342e+07	3.67131e+07	3.88092e+07	3.53538e+07	3.83214e+07	3.76814e+07	1.15875e+08	1.22872e+08	1.29821e+08	1.21481e+08	1.23248e+08	1.18307e+08	1.1219e-33	6.24933e+07	2.70066e+06	1.10254e+06	4.32153	7.76131e+08
NEG2942	(1S,2S,4R,8R)-p-Menthane-1,2,8,9-tetrol	9.745	203.128	[M-H]-	C10H20O4	Prenol lipids	QEFNQQRVZDFDIJ-UHFFFAOYSA-N	CC(O)(CO)C1CCC(C)(O)C(O)C1	---	110677	HMDB0039974	Lipids and lipid-like molecules	Prenol lipids	449314	589453	486045	3920.72	3920.72	767121	1.55896e+07	1.64813e+07	1.69493e+07	2.27991e+07	1.8453e+07	1.79439e+07	7.761e+07	8.77708e+07	7.57444e+07	7.57324e+07	6.86187e+07	1.00458e+06	1.30335e+07	2.0176e+07	2.15216e+07	3.67218e+07	1.55645e+07	1.6769e+07	9.13894e+07	8.81372e+07	8.38056e+07	9.48968e+07	8.98717e+07	8.88958e+07	3.26059e-10	383296	313875	128139	81.8886	1.8036e+07
POS4953	3,4,5-Trimethoxyphenol	9.632	185.081	[M+H]+	C9H12O4	Methoxyphenols	VTCDZPUMZAZMSB-UHFFFAOYSA-N	COc1cc(O)cc(OC)c1OC	C10765	69505	---	Benzenoids	Phenols	785044	584662	1.6506e+06	282310	430947	1.95692e+06	1.95103e+08	1.91411e+08	1.91152e+08	1.91308e+08	2.07221e+08	2.09785e+08	2.08889e+06	1.88881e+06	898775	2.95264e+06	1.33957e+06	4.13106e+06	1.38253e+06	3.25327e+06	626111	2.24684e+06	1.49623e+06	1.38022e+06	2.85552e+08	2.77688e+08	2.84968e+08	2.78705e+08	3.08647e+08	2.76529e+08	4.37144e-32	948415	690019	281699	72.755	1.97663e+08
NEG11355	Luteolin 7-glucoside	8.938	447.093	[M-H]-	C21H20O11	Flavonoid O-glycosides	PEFNSGRTCBGNAN-QNDFHXLGSA-N	O=C1C=C(OC2=CC(OC3OC(CO)C(O)C(O)C3O)=CC(O)=C12)C=4C=CC(O)=C(O)C4	C03951	5280637	HMDB0035588	Phenylpropanoids and polyketides	Flavonoids	1.21565e+07	1.99168e+07	2.2763e+07	1.69525e+07	1.81964e+07	6.07616e+07	4.52645e+06	5.40951e+06	878962	2.68969e+06	3.82483e+06	5.89936e+06	9.69209e+07	1.03523e+08	1.01872e+08	3.07965e+07	2.90117e+07	1.22819e+08	5.06003e+07	1.09815e+07	6.92251e+06	1.63951e+07	2.17967e+06	9.4511e+06	4.2502e+07	2.18656e+07	2.64095e+07	3.4581e+07	3.73093e+07	2.18708e+07	2.48426e-05	2.51245e+07	1.78082e+07	7.27015e+06	70.8797	3.87147e+06
POS4183	10-Hydroxydecanoic acid	12.017	171.138	[M+H-H2O]+	C10H20O3	Medium-chain hydroxy acids and derivatives	YJCJVMMDTBEITC-UHFFFAOYSA-N	O=C(O)CCCCCCCCCO	C02774	74300	HMDB0244272	Organic acids and derivatives	Hydroxy acids and derivatives	1.46499e+09	1.69537e+09	2.00395e+09	1.97383e+09	1.75107e+09	1.57174e+09	1.43072e+08	1.04548e+08	1.20629e+08	1.17139e+08	1.10688e+08	1.15781e+08	8.12834e+07	6.94366e+07	8.6851e+07	8.17106e+07	8.3554e+07	7.98823e+07	5.43327e+08	1.06769e+09	1.06281e+09	1.03891e+09	1.1895e+09	9.92745e+08	1.69156e+07	2.03712e+07	1.215e+07	3.16551e+07	2.90363e+07	2.81073e+07	5.93456e-18	1.74349e+09	2.1463e+08	8.76225e+07	12.3104	1.18643e+08
POS9418	Triphenylphosphine oxide	11.394	279.093	[M+H]+	C18H15OP	Phenylphosphines and derivatives	FIQMHBFVRAXMOP-UHFFFAOYSA-N	C1=CC=C(C=C1)P(=O)(C2=CC=CC=C2)C3=CC=CC=C3	---	13097	---	Benzenoids	Benzene and substituted derivatives	3.13698e+07	3.1081e+07	3.19794e+07	3.14955e+07	3.17607e+07	3.21171e+07	2.71113e+07	2.84147e+07	2.71658e+07	2.83473e+07	2.67527e+07	2.97083e+07	4.24431e+07	3.83302e+07	4.13604e+07	3.96301e+07	4.03867e+07	4.34489e+07	2.7267e+07	2.8493e+07	2.95834e+07	3.13739e+07	3.22697e+07	3.25134e+07	2.70967e+07	2.82429e+07	2.77511e+07	2.83441e+07	3.14853e+07	2.90318e+07	3.1358e-13	3.16339e+07	390782	159536	1.23533	2.79167e+07
NEG13997	Ganolucidic acid C	11.538	517.318	[M-H]-	C30H46O7	Prenol lipids	FMQZBQQCIZBLHW-UHFFFAOYSA-N	CC(CC(=O)CC(C)C(O)=O)C1CC(O)C2(C)C3=C(C(=O)CC12C)C1(C)CCC(O)C(C)(CO)C1CC3	---	14109400	HMDB0039691	Lipids and lipid-like molecules	Prenol lipids	1.15243e+07	9.52166e+06	8.61958e+06	5.69342e+06	1.34789e+07	6.06461e+06	8.70492e+06	4.9201e+06	7.6429e+06	4.16239e+06	1.36479e+07	8.42807e+06	194785	1.70335e+06	609824	1.32907e+06	554471	1.60655e+06	987438	1.81497e+06	619360	839512	350774	942424	4.55918e+08	4.53748e+08	4.55758e+08	3.88801e+08	3.84666e+08	4.38708e+08	8.73457e-27	9.15042e+06	3.04184e+06	1.24182e+06	33.2426	7.91772e+06
NEG15721	Procyanidin B1	8.587	577.137	[M-H]-	C30H26O12	Biflavonoids and polyflavonoids	XFZJEEAOWLFHDH-UKWJTHFESA-N	C1[C@@H]([C@H](OC2=C1C(=CC(=C2[C@@H]3[C@H]([C@H](OC4=CC(=CC(=C34)O)O)C5=CC(=C(C=C5)O)O)O)O)O)C6=CC(=C(C=C6)O)O)O	---	11250133	HMDB0029754	Phenylpropanoids and polyketides	Flavonoids	6.85391e+08	6.3074e+08	7.44394e+08	7.37875e+08	7.50057e+08	7.76331e+08	3.60566e+08	3.51405e+08	3.01214e+08	4.57506e+08	3.44809e+08	3.09717e+08	3.86362e+09	3.35603e+09	3.54713e+09	3.93101e+09	1.7972e+09	400339	1.14446e+09	9.77949e+08	8.48645e+08	5.81538e+08	1.00955e+09	9.48835e+08	4.85212e+08	5.6218e+08	4.37275e+08	4.95972e+08	5.91827e+08	5.56253e+08	1.98588e-05	7.20798e+08	5.32026e+07	2.17199e+07	7.38106	3.54203e+08
POS17108	Phlorhizin	9.423	459.126	[M+Na]+	C21H24O10	Flavonoid O-glycosides	IOUVKUPGCMBWBT-RQUKQETFSA-N	O=C(C=1C(O)=CC(O)=CC1OC2OC(CO)C(O)C(O)C2O)CCC3=CC=C(O)C=C3	C01604	101614383	HMDB0036634	Phenylpropanoids and polyketides	Flavonoids	1.34891e+08	1.1794e+08	1.29521e+08	1.25875e+08	1.33471e+08	1.42198e+08	6.09208e+07	5.85754e+07	6.55376e+07	6.14596e+07	6.07379e+07	5.76393e+07	5.20402e+06	4.96609e+06	7.40279e+06	4.67436e+06	5.97576e+06	8.82936e+06	1.73084e+07	2.98254e+07	1.40209e+07	3.83596e+07	1.24588e+07	1.80253e+07	1.4704e+07	1.51718e+07	8.20936e+06	1.38105e+07	1.33262e+07	7.04839e+06	2.08671e-22	1.30649e+08	8.3056e+06	3.39075e+06	6.35718	6.08118e+07
POS12006	Glyceryl monopalmitate	12.451	331.284	[M+H]+	C19H38O4	Monoacylglycerols	QHZLMUACJMDIAE-SFHVURJKSA-N	CCCCCCCCCCCCCCCC(=O)OC[C@H](CO)O	---	3084463	HMDB0011564	Lipids and lipid-like molecules	Glycerolipids	9.98106e+06	1.79864e+07	5.24608e+07	7.19905e+07	80826068	7.0594e+07	1.03463e+07	5.67504e+07	3.01747e+07	3.73415e+07	3.25795e+07	6.12883e+07	5.04042e+07	8.14025e+07	8.43426e+07	5.67878e+07	5.40349e+07	6.99858e+07	2.1514e+07	6.41182e+07	1.01411e+08	6.72344e+07	4.40972e+07	6.30536e+07	1.79176e+07	6.42835e+07	5.78616e+07	4.8892e+07	8.90741e+07	4.21829e+07	0.319161	5.06398e+07	2.99597e+07	1.2231e+07	59.1624	3.80801e+07
NEG6314	(+)-Epigallocatechin	8.759	305.067	[M-H]-	C15H14O7	Flavan-3-ols	XMOCLSLCDHWDHP-WFASDCNBSA-N	OC=1C=C(O)C2=C(OC(C3=CC(O)=C(O)C(O)=C3)C(O)C2)C1	---	10425234	---	Phenylpropanoids and polyketides	Flavonoids	2.35651e+08	2.23382e+08	2.44931e+08	2.14975e+08	2.46333e+08	2.28868e+08	2.77069e+08	3.02774e+08	2.29806e+08	2.63573e+08	2.71525e+08	2.79855e+08	6.81647e+08	6.36486e+08	5.53713e+08	4.88858e+08	493309407	6.35419e+08	7.40899e+08	6.30949e+08	5.87446e+08	1.81282e+09	6.10442e+08	6.5004e+08	4.21074e+08	3.55299e+08	3.89027e+08	3.36872e+08	3.84261e+08	3.68224e+08	0.000280852	2.32357e+08	1.2322e+07	5.03043e+06	5.30305	2.70767e+08
NEG4211	5-Methoxysalicylic acid sulfate	8.764	246.992	[M-H]-	C8H8O7S	---	USGMFIFZEBFKML-UHFFFAOYSA-N	O=C(O)C1=CC(OC)=CC=C1OS(=O)(=O)O	---	154701247	---	---	---	2.07264e+07	1.93883e+07	1.92557e+07	1.68876e+07	1.08769e+07	1.51033e+07	1.21676e+06	515609	1.73523e+06	3920.72	1.75932e+06	1.24596e+06	1.88696e+07	2.43398e+07	7.7701e+06	9.11863e+06	1.5547e+07	1.82725e+07	3.38858e+06	2.28221e+06	3920.72	3920.72	3920.72	3920.72	6.08629e+08	5.79307e+08	5.67141e+08	5.15816e+08	5.30539e+08	5.75925e+08	1.99799e-29	1.70397e+07	3.6269e+06	1.48068e+06	21.285	1.07947e+06
POS5350	Quinic acid	1.456	193.071	[M+H]+	C7H12O6	Cyclic alcohols and derivatives	AAWZDTNXLSGCEK-WYWMIBKRSA-N	C1[C@H](C([C@@H](CC1(C(=O)O)O)O)O)O	C00296	6508	HMDB0003072	Organic oxygen compounds	Organooxygen compounds	3.23576e+08	2.69797e+08	2.79126e+08	3.36266e+08	3.17106e+08	3.18589e+08	2.17263e+08	2.41107e+08	2.48673e+08	4.80627e+08	2.46761e+08	4.29369e+08	3.12258e+08	3.57872e+08	3.81507e+08	4.06507e+08	3.43479e+08	3.43749e+08	3.2008e+08	7.8669e+08	3.37641e+08	3.32261e+08	8.36298e+08	4.59731e+08	1.88843e+08	1.30085e+08	1.70382e+08	1.20864e+08	1.40263e+08	1.53642e+08	0.000644267	3.0741e+08	2.65622e+07	1.0844e+07	8.64063	3.10634e+08
POS8909	Formononetin	11.174	269.08	[M+H]+	C16H12O4	4'-O-methylated isoflavonoids	HKQYGTCOTHHOMP-UHFFFAOYSA-N	O=C1C(=COC2=CC(O)=CC=C21)C=3C=CC(OC)=CC3	C00858	5280378	HMDB0005808	Phenylpropanoids and polyketides	Isoflavonoids	2.18009e+06	1.71085e+06	1.12901e+06	2.02416e+06	2.36237e+06	1.83841e+06	3.63854e+07	3.64854e+07	3.64663e+07	3.47036e+07	3.94734e+07	3.75711e+07	136032	387682	238643	371268	186598	279146	1.05935e+06	396071	1.45429e+06	1.70579e+06	1.80589e+06	1.45723e+06	1.94034e+08	1.9647e+08	1.95183e+08	1.96759e+08	1.9953e+08	1.97002e+08	3.21938e-46	1.87415e+06	433043	176789	23.1061	3.68476e+07
POS549	Sorbic acid	13.754	95.0496	[M+H-H2O]+	C6H8O2	Medium-chain fatty acids	WSWCOQWTEOXDQX-MQQKCMAXSA-N	CC=CC=CC(=O)O	---	643460	HMDB0029581	Lipids and lipid-like molecules	Fatty Acyls	2.56279e+07	2.0035e+07	1.55461e+07	1.43939e+07	1.4452e+07	7.07874e+06	2.40339e+08	2.70687e+08	3.81493e+08	2.98192e+08	6.1395e+08	3.91808e+08	4.54031e+08	3.90636e+08	3.02518e+08	8.76983e+07	2.859e+08	1.24541e+08	5.93944e+07	3.18338e+07	2.80919e+07	2.84238e+07	4.05388e+07	1.80364e+07	1.26236e+07	2.18912e+07	2.6938e+07	1.21122e+07	1.03345e+07	1.91411e+07	1.06106e-07	1.61889e+07	6.22148e+06	2.53991e+06	38.4304	3.66078e+08
NEG1078	Sesamol	13.61	137.023	[M-H]-	C7H6O3	Benzodioxoles	LUSZGTFNYDARNI-UHFFFAOYSA-N	OC1=CC2=C(OCO2)C=C1	C10832	68289	HMDB0033812	Organoheterocyclic compounds	Benzodioxoles	1.95922e+08	1.61023e+08	3.42252e+08	1.31108e+08	1.17993e+08	2.38518e+08	1.49137e+08	1.3882e+08	2.22475e+08	2.06746e+08	1.20285e+08	1.42235e+08	1.05689e+08	1.53554e+08	1.35038e+08	9.11235e+07	1.78576e+08	1.21171e+08	1.07057e+08	3.44548e+08	2.21399e+08	6.49051e+08	1.2524e+08	3.42497e+08	1.04922e+08	1.07999e+08	1.45069e+08	1.80581e+08	1.23415e+08	1.28211e+08	0.0440348	1.97803e+08	8.33038e+07	3.40086e+07	42.1146	1.63283e+08
NEG13069	C21H36O10	9.68	493.229	[M+FA-H]-	C21H36O10	Formula predicted	---	---	---	---	---	---	---	1.84744e+10	1.86182e+10	1.76455e+10	1.73876e+10	1.79294e+10	1.73674e+10	2.80503e+09	2.93972e+09	3.30321e+09	3.86293e+09	3.73984e+09	3.82589e+09	2.98081e+07	2.84323e+07	2.27375e+07	2.26033e+07	9.96158e+06	2.31988e+07	1.80491e+10	1.89681e+10	1.89647e+10	1.76997e+10	9.56865e+09	1.72179e+10	1400505730	1.6648e+09	1.57634e+09	1.61136e+09	1.4878e+09	1.50025e+09	1.04711e-17	1.79037e+10	5.39904e+08	2.20415e+08	3.01559	3.41277e+09
NEG6215	xi-7-Hydroxyhexadecanedioic acid	10.747	301.203	[M-H]-	C16H30O5	Fatty Acyls	BNKCVLYEVLBHCL-UHFFFAOYSA-N	OC(CCCCCCCCC(O)=O)CCCCCC(O)=O	---	14259008	HMDB0037830	Lipids and lipid-like molecules	Fatty Acyls	1.57129e+07	1.52829e+07	1.44996e+07	1.47015e+07	1.24216e+07	1.39465e+07	1.18692e+08	1.22369e+08	1.12223e+08	1.31791e+08	1.14662e+08	1.10628e+08	4.03404e+07	4.13074e+07	4.23202e+07	3.81447e+07	3.74223e+07	4.08697e+07	4.03108e+07	3.8436e+07	3.54747e+07	3.9387e+07	3.93924e+07	3.98701e+07	3.09232e+08	2.82797e+08	3.01602e+08	2.97795e+08	2.74388e+08	3.27294e+08	5.78472e-27	1.44275e+07	1.15924e+06	473257	8.03493	1.18394e+08
POS4074	Phloroacetophenone	8.666	169.049	[M+H]+	C8H8O4	Ketones	XLEYFDVVXLMULC-UHFFFAOYSA-N	CC(=O)c1c(O)cc(O)cc1O	---	68073	HMDB0029644	Organic oxygen compounds	Organooxygen compounds	1.6834e+08	1.58474e+08	1.73258e+08	1.69783e+08	1.60036e+08	1.62007e+08	3.66774e+08	3.43635e+08	3.24937e+08	3.50528e+08	3.52192e+08	3.37738e+08	1.87857e+08	1.78249e+08	1.86236e+08	1.92829e+08	1.7381e+08	1.74275e+08	2.94961e+08	2.8288e+08	2.88483e+08	2.8755e+08	2.74671e+08	2.69139e+08	1.71142e+08	1.75039e+08	1.62818e+08	1.56171e+08	1.7466e+08	1.65942e+08	7.12826e-23	1.65316e+08	5.9634e+06	2.43455e+06	3.60727	3.45967e+08
POS15689	Acetyltributyl citrate	12.984	425.215	[M+Na]+	C20H34O8	Tetracarboxylic acids and derivatives	QZCLKYGREBVARF-UHFFFAOYSA-N	CCCCOC(=O)CC(CC(=O)OCCCC)(C(=O)OCCCC)OC(=O)C	---	6505	HMDB0034159	Organic acids and derivatives	Carboxylic acids and derivatives	3.09194e+07	3.17213e+07	3.32127e+07	3.39196e+07	3.27689e+07	3.88008e+07	3.69801e+07	4.02385e+07	3.81641e+07	4.44888e+07	4.07988e+07	4.28801e+07	4.92408e+07	5.29663e+07	5.26222e+07	4.81256e+07	4.94609e+07	5.20318e+07	3.17461e+07	3.72319e+07	3.97561e+07	3.91899e+07	4.27744e+07	3.93306e+07	3.7624e+07	4.13677e+07	4.30988e+07	4.0919e+07	4.04601e+07	4.2728e+07	1.86595e-09	3.35571e+07	2.78191e+06	1.13571e+06	8.29008	4.05917e+07
POS4422	Asparagine propyl ester	1.45	175.108	[M+H]+	C7H14N2O3	---	VALQXKUGYPNGCD-UHFFFAOYSA-N	CCCOC(=O)C(N)CC(N)=O	---	13783273	---	---	---	1.4524e+08	1.25863e+08	1.50379e+08	1.42042e+08	1.70459e+08	1.46109e+08	1.04287e+10	1.05463e+10	9.87023e+09	1.02658e+10	1.0492e+10	1.08922e+10	6.64004e+08	6.94671e+08	7.06941e+08	7.16747e+08	7.5806e+08	7.14342e+08	7.58277e+08	8.19566e+08	7.93913e+08	8.24066e+08	7.62124e+08	8.87446e+08	3.83406e+10	3.99169e+10	4.10219e+10	3.96477e+10	4.01747e+10	4.10496e+10	2.80472e-38	1.46682e+08	1.4397e+07	5.87757e+06	9.81515	1.04159e+10
NEG4334	N-Phenylacetylaspartic acid	9.179	250.072	[M-H]-	C12H13NO5	Amino acids	SVFKZPQPMMZHLZ-UHFFFAOYSA-N	O=C(O)CC(NC(=O)CC1=CC=CC=C1)C(=O)O	---	---	HMDB0029355	Organic acids and derivatives	Carboxylic acids and derivatives	1.06127e+09	9.16444e+08	9.10426e+08	8.25483e+08	9.71537e+08	8.66334e+08	8.55805e+07	9.12403e+07	9.35077e+07	8.93354e+07	8.91642e+07	1.09803e+08	1.38521e+07	1.56077e+07	1.22481e+07	803030	944796	3920.72	1.66347e+08	1.53521e+08	1.64541e+08	1.39948e+08	1.53057e+08	1.56147e+08	1.1508e+08	1.13265e+08	1.12684e+08	9.1285e+07	1.39099e+08	1.25805e+08	3.10882e-24	9.25249e+08	8.29034e+07	3.38452e+07	8.96013	9.31052e+07
POS10360	12-Hydroxy-8,10-octadecadienoic acid	12.829	297.243	[M+H]+	C18H32O3	Fatty Acyls	XTLVZNQEJRQDTP-KDFHGORWSA-N	CCCCCCC(O)\C=C\C=C\CCCCCCC(O)=O	---	131750940	HMDB0029998	Lipids and lipid-like molecules	Fatty Acyls	2.79984e+07	2.89414e+07	2.81289e+07	2.92047e+07	2.86827e+07	2.86971e+07	3.74383e+07	3.6845e+07	3.62518e+07	3.77679e+07	3.71062e+07	3.94507e+07	4.6071e+07	5.11713e+07	4.76069e+07	4.96376e+07	4.88715e+07	5.2951e+07	5.62506e+07	5.1159e+07	5.74917e+07	6.45896e+07	5.80378e+07	6.23232e+07	1.03565e+08	1.04391e+08	1.0795e+08	1.08531e+08	1.11626e+08	1.11582e+08	3.35033e-25	2.86089e+07	465145	189895	1.62588	3.74767e+07
POS8537	Glucose 1-phosphate	1.562	261.037	[M+H]+	C6H13O9P	Monosaccharides	HXXFSFRBOHSIMQ-VFUOTHLCSA-N	O=P(O)(O)OC1OC(CO)C(O)C(O)C1O	C00103	65533	HMDB0001586	Organic oxygen compounds	Organooxygen compounds	9.78107e+07	8.7373e+07	8.02941e+07	1.04823e+08	7.02915e+07	9.24887e+07	1.82851e+07	1.57739e+07	2.16776e+07	3.65771e+07	1.69569e+07	1.30877e+07	2.9217e+07	2.27408e+07	1.84553e+07	1.79716e+07	2.21649e+07	3.4128e+07	1.75626e+08	2.03761e+08	216991081	2.40572e+08	1.57192e+08	1.86769e+08	2.44849e+07	2.43357e+07	2.5247e+07	2.10986e+07	1.03451e+07	2.42011e+07	5.80629e-17	8.88468e+07	1.23973e+07	5.06119e+06	13.9536	2.03931e+07
NEG1547	N-Acetylvaline	8.698	158.081	[M-H]-	C7H13NO3	Carboxylic acids and derivatives	IHYJTAOFMMMOPX-LURJTMIESA-N	CC(C)[C@H](NC(C)=O)C(O)=O	---	66789	HMDB0011757	Organic acids and derivatives	Carboxylic acids and derivatives	1.01939e+06	982539	1.50794e+06	1.12581e+06	1.0288e+06	1.77508e+06	1.26099e+07	1.23988e+07	15599842	1.49649e+07	1.59473e+07	1.13456e+07	2.744e+07	2.38606e+07	2.63697e+07	2.84169e+07	2.33076e+07	2.74847e+07	2.37794e+06	1.72417e+06	2.05729e+06	1.4456e+07	7.16295e+06	5.70269e+06	1.14466e+08	1.25257e+08	1.11744e+08	1.33091e+08	1.16718e+08	1.24422e+08	8.93381e-26	1.23993e+06	325792	133004	26.275	1.38111e+07
NEG6616	9,10-Epoxyoctadecanoic acid	12.103	313.239	[M-H]-	C18H34O4	Fatty Acyls	ITTPZDMHCNGAGQ-DLBZAZTESA-N	OCCCCCCCC[C@@H]1O[C@@H]1CCCCCCCC(O)=O	C19418	16061045	HMDB0061650	Lipids and lipid-like molecules	Fatty Acyls	6.98484e+07	6.28134e+07	5.90988e+07	7.48019e+07	7.85427e+07	6.57259e+07	1.11808e+08	1.10377e+08	1.03047e+08	1.18683e+08	1.14632e+08	1.10671e+08	1.50532e+08	1.39708e+08	1.48965e+08	1.20933e+08	108144264	1.22037e+08	9.53967e+07	1.01999e+08	9.74666e+07	2.65915e+08	9.56855e+07	9.313e+07	3.34285e+08	3.45418e+08	3.24564e+08	3.54059e+08	3.24035e+08	3.38652e+08	1.26384e-12	6.84719e+07	7.35933e+06	3.00443e+06	10.748	1.11536e+08
NEG12272	27-Hydroxyisomangiferolic acid	12.651	471.349	[M-H]-	C30H48O4	Prenol lipids	YWPLTMNXKKXXII-ZBKNUEDVSA-N	CC(CC\C=C(\CO)C(O)=O)C1CCC2(C)C3CCC4C5(CC35CCC12C)CCC(O)C4(C)C	C17568	131751911	HMDB0036064	Lipids and lipid-like molecules	Prenol lipids	1.2841e+07	1.22829e+06	1.24655e+07	1.95117e+07	1.86349e+07	1.8422e+07	4.77582e+07	2.0509e+06	6.70412e+06	9.02593e+06	8.33508e+06	17430202	2.26891e+07	501301	338876	302735	431689	141679	1.55916e+07	4.86629e+06	9.11559e+06	7.68711e+07	9.41398e+06	1.48061e+07	2.66912e+07	5.99085e+06	5.86234e+07	8.099e+07	5.10415e+07	6.54418e+07	0.00815058	1.38506e+07	6.90067e+06	2.81719e+06	49.8223	1.52174e+07
POS2473	Adenine	2.149	136.062	[M+H]+	C5H5N5	6-aminopurines	GFFGJBXGBJISGV-UHFFFAOYSA-N	NC1=C2N=CNC2=NC=N1	C00147	190	HMDB0000034	Organoheterocyclic compounds	Imidazopyrimidines	5.87481e+08	5.11929e+08	5.18466e+08	5.04297e+08	5.74997e+08	6.09927e+08	1.87044e+10	1.94598e+10	1.85542e+10	2.02497e+10	1.93291e+10	1.99901e+10	1.72537e+10	1.86223e+10	1.78808e+10	1.84748e+10	1.8009e+10	1.79694e+10	1.00403e+10	1.08366e+10	1.10484e+10	1.11224e+10	9.70735e+09	9.70378e+09	4.59867e+09	4.69638e+09	4.68135e+09	4.56053e+09	4.90359e+09	4.48858e+09	3.57104e-30	5.51183e+08	4.50448e+07	1.83895e+07	8.17238	1.93812e+10
POS3119	Phthalic anhydride	12.785	149.023	[M+H]+	C8H4O3	Phthalic anhydrides	LGRFSURHDFAFJT-UHFFFAOYSA-N	C1=CC=C2C(=C1)C(=O)OC2=O	---	6811	HMDB0256501	Organoheterocyclic compounds	Benzofurans	1.33972e+09	1.47144e+09	1.49569e+09	1.4977e+09	1.40998e+09	1.56061e+09	1.34914e+09	1351872776	1.31839e+09	1.38357e+09	1.37506e+09	1.52762e+09	1.7967e+09	1.88035e+09	1.82629e+09	1.92604e+09	1.89815e+09	1.94526e+09	1.31455e+09	1.40087e+09	1.46336e+09	1.6122e+09	1.40805e+09	1.5741e+09	1.38239e+09	1.54394e+09	1.53836e+09	1.58213e+09	1.5531e+09	1.59477e+09	8.96381e-10	1.46252e+09	7.7303e+07	3.15588e+07	5.28558	1.38427e+09
NEG17825	(3R,5R)-3,4,5-tris[[(E)-3-(3,4-dihydroxyphenyl)prop-2-enoyl]oxy]-1-hydroxycyclohexane-1-carboxylic acid	9.819	677.151	[M-H]-	C34H30O15	Cyclic alcohols and derivatives	OAFXTKGAKYAFSI-JFPZSYFPSA-N	O=C(OC1CC(O)(C(=O)O)CC(OC(=O)C=CC2=CC=C(O)C(O)=C2)C1OC(=O)C=CC3=CC=C(O)C(O)=C3)C=CC4=CC=C(O)C(O)=C4	---	6440783	---	Organic oxygen compounds	Organooxygen compounds	3.24856e+08	3.51627e+08	3.31714e+08	3.21574e+08	3.3386e+08	2.99906e+08	5.2172e+06	7.64324e+06	1.28459e+07	5.30081e+06	4.70885e+06	5.61585e+06	1.76472e+06	1.59592e+06	921095	732607	647042	515142	5.05522e+07	4.95378e+07	4.74517e+07	6.19585e+07	3.85857e+07	4.69581e+07	4.43889e+07	4.55433e+07	4.51692e+07	3.89028e+07	3.95088e+07	4.53812e+07	1.65404e-29	3.27256e+08	1.69913e+07	6.93667e+06	5.19205	6.88864e+06
NEG7006	Unknown (carbon number 13)	8.553	323.134	[M-H]-	C13H24O9	Unknown	---	---	---	---	---	---	---	5.91805e+08	6.19134e+08	6.22828e+08	5.57774e+08	6.09504e+08	5.59431e+08	4.16915e+07	3.98497e+07	3.40102e+07	4.35347e+07	4.33628e+07	4.33762e+07	1.43503e+08	1.42255e+08	1.26107e+08	1.16149e+08	1.08434e+08	7.53475e+07	1.68504e+08	1.51788e+08	1.56581e+08	7.55828e+07	1.65673e+08	1.24471e+07	4.7396e+07	4.96244e+07	3.96715e+07	4.33722e+07	4.94242e+07	4.9506e+07	1.5434e-20	5.93413e+08	2.90284e+07	1.18508e+07	4.89177	4.09709e+07
NEG4088	3,3',4,5'-Tetrahydroxystilbene	8.836	243.066	[M-H]-	C14H12O4	Stilbenes	CDRPUGZCRXZLFL-OWOJBTEDSA-N	OC=1C=C(O)C=C(C=CC2=CC=C(O)C(O)=C2)C1	C05901	667639	HMDB0004215	Phenylpropanoids and polyketides	Stilbenes	3920.72	3920.72	3920.72	3920.72	3920.72	3920.72	3920.72	3920.72	3920.72	3920.72	3920.72	3920.72	1.51839e+08	1.27622e+08	1.35288e+08	1.22883e+08	1.16309e+08	1.22266e+08	5.69086e+07	4.85565e+07	4.3744e+07	5.05028e+07	4.05824e+07	5.0821e+07	3920.72	3920.72	3920.72	3920.72	3920.72	460932	2.25247e-23	3920.72	0	0	0	3920.72
NEG2714	Ethyl gallate	9.408	197.044	[M-H]-	C9H10O5	Hydroxybenzoic acid derivatives	VFPFQHQNJCMNBZ-UHFFFAOYSA-N	CCOC(=O)c1cc(O)c(O)c(O)c1	---	13250	HMDB0033836	Benzenoids	Benzene and substituted derivatives	1.05723e+07	1.26476e+07	8.88892e+06	1.69881e+06	6.39554e+06	1.75535e+07	2.64325e+06	1.09651e+07	5.32018e+06	2.88584e+06	1.72391e+06	5.46632e+06	2.03188e+06	2.72671e+07	2.0787e+06	3.2606e+06	684078	716109	7.49636e+06	5.77549e+06	6.8087e+06	1.53291e+07	3.9217e+06	710215	1.73324e+08	1.74558e+08	1.80646e+08	1.87959e+08	1.60132e+08	1.75151e+08	6.12395e-25	9.62611e+06	5.41647e+06	2.21126e+06	56.2685	4.8341e+06
NEG7981	Gibberellin A110	10.639	347.187	[M-H]-	C20H28O5	Prenol lipids	SFGDEUSMQMGAFH-MJPABCAUSA-N	[H][C@@]12CC[C@@H]3C[C@]1(CC3=C)[C@@H](C(O)=O)[C@@]1([H])[C@@]2(C)C[C@H](O)C[C@@]1(C)C(O)=O	---	25243954	HMDB0032010	Lipids and lipid-like molecules	Prenol lipids	1.90721e+07	1.89242e+07	1.40889e+07	1.47267e+07	1.61799e+07	1.63126e+07	2.25499e+07	1.94163e+07	2.16916e+07	1.96488e+07	1.91284e+07	1.93357e+07	3.93356e+06	4.19777e+06	4.21674e+06	2.40174e+06	2.56715e+06	3.37267e+06	9.05562e+06	7.88423e+06	6.29947e+06	8.19183e+06	7.90213e+06	8.35254e+06	4.64854e+07	4.8916e+07	4.74138e+07	4.85034e+07	3.96867e+07	4.76846e+07	1.17648e-22	1.65507e+07	2.07717e+06	847999	12.5503	2.02951e+07
NEG800	Methyl 2-furoate	1.127	125.023	[M-H]-	C6H6O3	Furans	HDJLSECJEQSPKW-UHFFFAOYSA-N	COC(=O)C1=CC=CO1	---	11902	HMDB0029750	Organoheterocyclic compounds	Furans	3.53152e+08	3.3903e+08	2.04127e+08	1.73518e+08	2.33048e+08	3.41488e+08	5.44512e+08	6.84236e+08	5.63423e+08	6.64668e+08	4.76744e+08	6.20808e+08	1.28722e+08	9.01233e+07	9.0391e+07	1.36875e+08	9.32923e+07	1.08869e+08	4.36516e+08	3.47263e+08	2.36811e+08	3.50026e+08	2.31816e+08	3.83013e+08	1.89762e+08	1.42307e+08	8.19058e+07	2.03716e+08	1.25797e+08	1.14456e+08	1.12468e-11	2.7406e+08	7.96299e+07	3.25088e+07	29.0556	5.92398e+08
POS16320	Oleanolic acid	12.463	439.356	[M+H-H2O]+	C30H48O3	Triterpenoids	MIJYXULNPSFWEK-GTOFXWBISA-N	CC1(C)CCC2(C(=O)O)CCC3(C)C(=CCC4C5(C)CCC(O)C(C)(C)C5CCC43C)C2C1	C17148	10494	HMDB0002364	Lipids and lipid-like molecules	Prenol lipids	1.44822e+07	5.55419e+07	6.23129e+07	5.13245e+07	6.11227e+07	8.59769e+07	1.00483e+07	2.76243e+07	2.11726e+07	2.94411e+07	2.97203e+07	2.94536e+07	8.67353e+06	5.5223e+07	5.6916e+07	4.45167e+07	4.56073e+07	4.14102e+07	6.40932e+06	1.26471e+08	1.32178e+08	1.25729e+08	1.30746e+08	1.17272e+08	8.04894e+07	1.1587e+08	1.00855e+08	8.03004e+07	9.12937e+07	8.99461e+07	5.05385e-05	5.51269e+07	2.32634e+07	9.49725e+06	42.1998	2.45767e+07
POS24444	PC(P-18:0/18:1(9Z))	12.288	772.621	[M+H]+	C44H86NO7P	1-(1Z-alkenyl),2-acyl-glycerophosphocholines	DSWOVBIRJNAJAF-NVJOKYTBSA-N	CCCCCCCCCCCCCCCC/C=C\OC[C@H](COP(=O)([O-])OCC[N+](C)(C)C)OC(=O)CCCCCCC/C=C\CCCCCCCC	---	42607428	HMDB0011243	Lipids and lipid-like molecules	Glycerophospholipids	3.7521e+07	3.30511e+07	4.03953e+07	2.0127e+07	5.19113e+07	3.98409e+07	1.79972e+07	3.80211e+07	5.02509e+07	4.53267e+07	4.76924e+07	4.06526e+07	3.30544e+07	4.40531e+07	5.19076e+07	6.43653e+07	4.75887e+07	3.01818e+07	4.22607e+07	8.98156e+07	1.29768e+08	8.64846e+07	4.34068e+07	7.20314e+07	2.93691e+07	2.94647e+07	3.86884e+07	3.68161e+07	4.70574e+07	2.44105e+07	0.00166688	3.71411e+07	1.04153e+07	4.25201e+06	28.0424	3.99902e+07
POS21509	Myricetin 3-O-beta-D-galactoside 6''-O-gallate	8.858	633.107	[M+H]+	C28H24O17	Flavonoid O-glycosides	FOMYLMGOSTVYEE-LEENXRGASA-N	O[C@@H]1[C@H](O)[C@@H](O)[C@H](OC2=C(OC3=CC(O)=CC(O)=C3C2=O)C4=CC(O)=C(O)C(O)=C4)O[C@@H]1COC(=O)C5=CC(O)=C(O)C(O)=C5	---	5319985	---	Phenylpropanoids and polyketides	Flavonoids	5.05949e+06	5.43771e+06	7.49251e+06	4.6241e+06	8.20612e+06	6.36535e+06	4.36922e+07	4.56812e+07	4.50208e+07	4.51439e+07	4.68194e+07	4.74763e+07	3920.72	3920.72	3920.72	3920.72	3920.72	3920.72	7.91053e+06	7.83688e+06	6.94875e+06	9.13677e+06	8.62429e+06	7.04435e+06	2.51798e+06	2.72555e+06	2.99436e+06	2.68489e+06	3.30015e+06	2.99481e+06	1.37227e-31	6.19755e+06	1.4204e+06	579877	22.9188	4.5639e+07
POS5842	1-methyl-4-methylidene-7-(propan-2-yl)-1,2,3,3a,4,5,6,8a-octahydroazulen-1-ol	9.722	203.179	[M-H2O+H]+	C15H24O	Guaianes	BUPJOLXWQXEJSQ-UHFFFAOYSA-N	CC(C)C(CCC(C1CC2)=C)=CC1C2(C)O	---	73102746	---	Lipids and lipid-like molecules	Prenol lipids	2.21971e+08	2.78322e+08	2.84306e+08	2.2967e+08	2.33821e+08	2.49123e+08	1.481e+08	1.34346e+08	1.45671e+08	1.25877e+08	8.53511e+07	1.4736e+08	6.04579e+08	5.93265e+08	5.79178e+08	5.9043e+08	5.77832e+08	5.7941e+08	7.98549e+07	4.4533e+07	1.28536e+08	1.14805e+08	1.15389e+08	7.79929e+07	1.1977e+07	1.28855e+07	1.5913e+07	1.15531e+07	1.25547e+07	8.9972e+06	9.04418e-25	2.49536e+08	2.6227e+07	1.07071e+07	10.5103	1.31117e+08
NEG1427	Unknown (carbon number 7)	13.606	153.018	[M-H]-	C7H6O4	Unknown	---	---	---	---	---	---	---	1.6247e+08	1.31136e+08	8.00051e+07	1.21391e+08	1.17353e+08	9.26884e+07	1.31014e+08	1.81311e+08	1.34524e+08	2.64808e+08	1.8501e+08	1.81547e+08	1.2385e+08	2.40198e+08	1.14317e+08	1.02982e+08	1.11845e+08	9.96792e+07	1.49999e+08	1.52834e+08	1.66871e+08	4.35404e+08	1.48199e+08	1.43391e+08	1.10354e+08	1.2621e+08	1.63418e+08	1.35892e+08	1.43308e+08	1.37092e+08	0.153027	1.17507e+08	2.91371e+07	1.18952e+07	24.796	1.79702e+08
POS276	4-oxo-Butanal	3.797	87.0446	[M+H]+	C4H6O2	Organooxygen compounds	RWHQMRRVZJSKGX-UHFFFAOYSA-N	CCC(=O)C=O	---	145744	HMDB0252077	Organic oxygen compounds	Organooxygen compounds	36597907	3.10852e+07	3.79846e+07	2.21988e+07	7.59494e+07	3.42573e+07	1.79652e+08	2.67001e+08	3.41001e+08	1.69059e+08	3.62006e+08	1.03947e+08	5.41605e+07	1.22698e+08	8.30212e+07	1.73583e+08	5.60134e+07	8.52305e+07	7.95495e+07	5.68543e+07	8.54517e+07	1.33976e+08	1.28847e+08	5.75758e+07	6.68007e+08	1.48916e+08	7.22114e+08	6.11256e+08	7.20244e+08	4.77398e+08	9.26565e-08	3.96789e+07	1.86371e+07	7.60857e+06	46.9699	2.37111e+08
NEG5984	(Z)-13-Oxo-9-octadecenoic acid	13.081	295.228	[M-H]-	C18H32O3	Fatty Acyls	LDYZTLZOFONHNA-VQHVLOKHSA-N	CCCCCC(=O)CC\C=C\CCCCCCCC(O)=O	---	44612156	HMDB0029796	Lipids and lipid-like molecules	Fatty Acyls	7.97688e+06	7.99228e+06	7.7843e+06	6.93121e+06	6.35156e+06	8.17807e+06	3.16549e+07	3.43102e+07	2.87611e+07	3.22334e+07	2.9859e+07	3.61569e+07	1.60163e+07	1.73512e+07	1.89086e+07	1.25478e+07	1.49514e+07	1.66259e+07	3.13467e+07	3.45935e+07	3.29779e+07	1.74356e+08	4.08252e+07	5.23223e+07	4.2864e+07	3.86328e+07	4.25632e+07	3.98665e+07	3.74264e+07	4.07468e+07	0.00980572	7.53572e+06	727343	296936	9.65193	3.21626e+07
NEG4904	Dodecyl sulfate	13.348	265.147	[M-H]-	C12H26O4S	Sulfuric acid monoesters	MOTZDAYCYVMXPC-UHFFFAOYSA-N	CCCCCCCCCCCCOS(O)(=O)=O	---	8778	---	Organic acids and derivatives	Organic sulfuric acids and derivatives	1.87459e+08	1.95994e+08	2.86538e+07	5.91759e+07	8.12682e+07	8.87804e+07	2.99004e+08	2.7298e+08	6.42965e+07	6.61851e+07	5.88538e+07	6.52349e+07	2.19191e+08	1.73699e+08	3.14139e+07	5.43164e+07	6.64531e+07	7.05e+07	2.2172e+08	1.68615e+08	2.26963e+07	1.43112e+08	3.12183e+07	5.29388e+07	3.45757e+08	2.82108e+08	5.49554e+07	6.62922e+07	1.15436e+08	9.60253e+07	0.794608	1.06889e+08	6.90114e+07	2.81738e+07	64.5639	1.37759e+08
NEG4170	Sesquiterpenes	12.66	245.118	[M-H]-	C15H18O3	Prenol lipids	XJHDMGJURBVLLE-FMBSFYNOSA-N	C[C@@H]1[C@@H]2CC[C@]3(C)C=CC(=O)C(C)=C3[C@@H]2OC1=O	---	667450	HMDB0302518	Lipids and lipid-like molecules	Prenol lipids	2.5953e+08	2.58822e+08	2.45512e+08	3.15426e+08	2.44329e+08	3.06636e+08	1.77572e+07	2.25992e+07	1.95874e+07	2.1541e+07	1.9233e+07	1.88748e+07	5.50167e+06	5.55158e+06	7.38857e+06	5.47688e+06	5.9657e+06	5.88358e+06	3.5621e+06	3.74853e+06	3.46727e+06	1.22389e+07	3.51658e+06	4.40821e+06	3.01227e+07	3.22006e+07	3.27369e+07	3.27859e+07	3.10192e+07	2.97274e+07	2.95373e-22	2.71709e+08	3.12456e+07	1.27559e+07	11.4996	1.99321e+07
POS1406	1-Piperidinecarboxaldehyde	8.736	114.092	[M+H]+	C6H11NO	Piperidines	FEWLNYSYJNLUOO-UHFFFAOYSA-N	O=CN1CCCCC1	---	17429	HMDB0031702	Organoheterocyclic compounds	Piperidines	1.00641e+08	2.43117e+08	2.42722e+08	3.10283e+08	2.19617e+08	3.58795e+08	2.28513e+08	2.55322e+08	2.73122e+08	2.81445e+08	2.16481e+08	1.98948e+08	4.57001e+08	3.04241e+08	4.47762e+08	4.58312e+08	4.83407e+08	4.73554e+08	1.47985e+08	1.48812e+08	1.73492e+08	2.72486e+08	2.60009e+08	3.6359e+08	290643216	2.5813e+08	2.58816e+08	2.91536e+08	2.88486e+08	2.25387e+08	3.69956e-05	2.45862e+08	8.79764e+07	3.59162e+07	35.7828	2.42305e+08
POS17885	Quercetin 3-O-glucuronide	9.027	479.081	[M+H]+	C21H18O13	Flavonoid O-glycosides	DUBCCGAQYVUYEU-ZUGPOPFOSA-N	O[C@@H]1[C@@H](O)[C@H](O)[C@H](O[C@H]1OC2=C(OC3=C(C(O)=CC(O)=C3)C2=O)C4=CC(O)=C(O)C=C4)C(O)=O	---	5274585	HMDB0029212	Phenylpropanoids and polyketides	Flavonoids	4.53872e+09	4.49777e+09	4.55465e+09	4.44823e+09	4.72933e+09	4.79989e+09	4.9458e+09	4.84051e+09	4.90882e+09	4.95178e+09	4.88976e+09	5.15159e+09	5.27077e+07	5.39268e+07	5.62985e+07	5.15547e+07	5.0477e+07	4.66855e+07	6.15904e+09	6.57501e+09	6.38294e+09	6.30862e+09	6.73626e+09	6.20034e+09	7.65299e+09	7.68806e+09	8.37295e+09	8.01946e+09	7.79286e+09	8.0506e+09	5.22733e-30	4.59477e+09	1.3843e+08	5.6514e+07	3.01279	4.94804e+09
NEG6475	(9Z,11R,12S,13S,15Z)-12,13-Epoxy-11-hydroxy-9,15-octadecadienoic acid	11.733	309.207	[M-H]-	C18H30O4	Fatty Acyls	XHMGEKKHSKIGMI-JCMSFEFZSA-N	CC\C=C/CC1OC1C(O)\C=C\CCCCCCCC(O)=O	---	131751443	HMDB0033505	Lipids and lipid-like molecules	Fatty Acyls	9.10942e+07	8.73406e+07	3.72782e+07	8.86298e+07	4.44924e+07	8.37368e+07	5.964e+07	1.21123e+08	9.2525e+07	1.53588e+08	1.00597e+08	5.72926e+07	3.98804e+08	2.86461e+08	3.28389e+08	1.03434e+08	2.26539e+08	3.15618e+08	3.071e+08	2.90409e+08	3.07867e+08	7.15906e+08	2.64354e+08	2.95473e+08	1.03002e+09	1.05456e+09	9.87158e+08	1.04801e+09	8.48768e+08	9.87329e+08	2.67508e-14	7.20953e+07	2.43985e+07	9.96066e+06	33.8421	9.74608e+07
POS12993	Glyceryl monolinoleate	12.587	355.284	[M+H]+	C21H38O4	Lineolic acids and derivatives	WECGLUPZRHILCT-HZJYTTRNSA-N	CCCCC/C=C\C/C=C\CCCCCCCC(=O)OCC(CO)O	---	5283469	HMDB0242115	Lipids and lipid-like molecules	Fatty Acyls	2.03489e+08	2.3052e+08	2.50848e+08	2.24826e+08	2.19939e+08	2.50422e+08	3.26759e+08	2.10413e+08	1.91734e+08	1.98007e+08	2.51753e+08	2.28349e+08	2.84162e+08	2.29984e+08	2.06402e+08	2.1207e+08	2.1636e+08	2.33815e+08	2.15676e+08	2.85654e+08	2.58108e+08	2.68275e+08	2.7512e+08	2.74281e+08	2.04072e+08	1.89693e+08	1.93836e+08	2.12201e+08	1.90821e+08	2.38634e+08	0.0500976	2.30007e+08	1.83456e+07	7.48958e+06	7.97612	2.34502e+08
NEG6473	Octadeca-2,4-dienedioic acid	12.353	309.207	[M-H]-	C18H30O4	Fatty Acyls	ZKQNWTGXRAIVGG-UHFFFAOYSA-N	OC(=O)CCCCCCCCCCCCC=CC=CC(O)=O	---	54552159	HMDB0242188	Lipids and lipid-like molecules	Fatty Acyls	2.4638e+07	2.87581e+07	2.83695e+07	2.83199e+07	2.63709e+07	2.75122e+07	8.49512e+07	8.61568e+07	7.38057e+07	8.41306e+07	8.57745e+07	7.4183e+07	6.85264e+07	6.77124e+07	6.89889e+07	5.47926e+07	7.56518e+07	8.0566e+07	1.53537e+08	1.57027e+08	1.42187e+08	4.51082e+08	1.55982e+08	1.4883e+08	2.65711e+08	3.30374e+08	3.23214e+08	3.16058e+08	2.81478e+08	3.38645e+08	1.88716e-08	2.73281e+07	1.56843e+06	640308	5.73926	8.15003e+07
NEG11359	Astragalin	8.479	447.093	[M-H]-	C21H20O11	Flavonoid O-glycosides	JPUKWEQWGBDDQB-QSOFNFLRSA-N	OC[C@H]1O[C@@H](OC2=C(OC3=CC(O)=CC(O)=C3C2=O)C2=CC=C(O)C=C2)[C@H](O)[C@@H](O)[C@@H]1O	C12249	5282102	HMDB0037429	Phenylpropanoids and polyketides	Flavonoids	1.02704e+08	1.11015e+08	1.07924e+08	9.64339e+07	1.04317e+08	9.60163e+07	2.08425e+07	2.27995e+07	2.00857e+07	1.95603e+07	1.99196e+07	1.7277e+07	1.34081e+08	1.35751e+08	1.26765e+08	1.14124e+08	1.18681e+08	72688.7	3.33766e+08	4.08684e+08	3.76826e+08	1.847e+08	4.26494e+08	4.10477e+08	3.42182e+07	3.71762e+07	3.30648e+07	3.3403e+07	3.3112e+07	3.32378e+07	1.2451e-11	1.03068e+08	6.03579e+06	2.4641e+06	5.85611	2.00808e+07
POS10604	8-Chloroinosine	8.289	303.049	[M+H]+	C10H11ClN4O5	Purine nucleosides	ROPMUQKCJYNROP-UHFFFAOYSA-N	OCC1OC(C(O)C1O)N1C(Cl)=NC2=C1N=CNC2=O	---	135555953	HMDB0247428	Nucleosides, nucleotides, and analogues	Purine nucleosides	4.90629e+07	6.52782e+07	4.61296e+07	5.26849e+07	5.5798e+07	5.62122e+07	5.93785e+07	5.61096e+07	5.95025e+07	6.56949e+07	5.50462e+07	6.89296e+07	1.19276e+07	1.35763e+07	1.39298e+07	1.42834e+07	1.33283e+07	1.46309e+07	1.97268e+08	2.22399e+08	2.15517e+08	2.56351e+08	2.20698e+08	1.92675e+08	6.30366e+07	6.39493e+07	6.22365e+07	7.17448e+07	6.44817e+06	6.32262e+07	2.01749e-17	5.41943e+07	6.6805e+06	2.7273e+06	12.3269	6.07769e+07
NEG2055	Hymecromone	9.127	175.039	[M-H]-	C10H8O3	7-hydroxycoumarins	HSHNITRMYYLLCV-UHFFFAOYSA-N	O=C1OC=2C=C(O)C=CC2C(=C1)C	C03081	5280567	HMDB0059622	Phenylpropanoids and polyketides	Coumarins and derivatives	3920.72	625857	3920.72	271789	269160	401072	3920.72	424984	264222	399903	3920.72	3920.72	4.58346e+07	1.53546e+08	5.83265e+07	5.39272e+07	1.54179e+08	1.01527e+08	1.04597e+07	1.1077e+07	4.04142e+06	1.96203e+07	7.94714e+06	8.00917e+06	1.2509e+06	915691	2.5908e+06	3.21177e+06	1.35227e+06	2.18175e+06	1.58114e-07	262620	238783	97482.8	90.9236	183478
POS1306	Cytosine	1.386	112.051	[M+H]+	C4H5N3O	Pyrimidones	OPTASPLRGRRNAP-UHFFFAOYSA-N	NC1=CC=NC(=O)N1	C00380	---	HMDB0000630	Organoheterocyclic compounds	Diazines	1.67243e+08	1.2949e+08	1.19411e+08	1.12706e+08	1.17141e+08	1.27729e+08	2.23402e+08	2.27507e+08	2.19623e+08	2.35396e+08	2.09219e+08	2.2681e+08	6.08949e+07	6.48569e+07	8.93919e+07	5.53456e+07	4.68884e+07	9.37485e+07	9.32342e+07	8.15225e+07	8.89903e+07	8.59782e+07	8.44343e+07	8.21002e+07	2.04743e+08	2.01017e+08	2.05503e+08	1.97408e+08	1.88446e+08	2.07992e+08	2.45679e-17	1.28953e+08	1.98114e+07	8.08799e+06	15.3633	2.2366e+08
NEG4493	5,7-Dihydroxyflavanone	11.661	255.066	[M-H]-	C15H12O4	Flavanones	URFCJEUYXNAHFI-UHFFFAOYSA-N	C1C(OC2=CC(=CC(=C2C1=O)O)O)C3=CC=CC=C3	C09827	238782	HMDB0030808	Phenylpropanoids and polyketides	Flavonoids	3.29337e+06	3.67318e+06	3.01905e+06	3.39769e+06	2.7197e+06	2.78597e+06	1.08041e+07	1.09632e+07	1.19923e+07	1.4133e+07	1.31726e+07	1.26986e+07	1.18278e+07	1.10436e+07	1.21366e+07	1.07243e+07	9.47683e+06	1.22252e+07	8.18371e+07	8.02601e+07	7.02677e+07	1.5724e+08	6.77335e+07	6.7305e+07	1.41764e+06	3.17732e+06	1.64952e+06	1.40551e+06	1.76807e+06	2.00361e+06	1.45216e-09	3.14816e+06	371598	151704	11.8037	1.2294e+07
NEG5922	3,4-Dimethyl-5-propyl-2-furannonanoic acid	12.355	293.212	[M-H]-	C18H30O3	Fatty Acyls	NMZGYZMOQZXEOU-UHFFFAOYSA-N	CCCC1=C(C)C(C)=C(CCCCCCCCC(O)=O)O1	---	13963864	HMDB0061644	Lipids and lipid-like molecules	Fatty Acyls	3.35188e+07	3.5527e+07	3.92689e+07	3.80798e+07	3.24077e+07	3.57636e+07	9.14334e+07	1.104e+08	9.40578e+07	1.09275e+08	1.07597e+08	9.77917e+07	1.04066e+08	1.34909e+08	1.29818e+08	1.17912e+08	1.16562e+08	1.28076e+08	1.41021e+08	1.49653e+08	1.4127e+08	4.89597e+08	1.47724e+08	1.42253e+08	2.41184e+08	2.53891e+08	265794863	2.55229e+08	2.45892e+08	2.77839e+08	2.54582e-05	3.5761e+07	2.60803e+06	1.06472e+06	7.29295	1.01759e+08
POS10180	13(S)-HODE methyl ester	13.122	293.247	[M+H-H2O]+	C19H34O3	Lineolic acids and derivatives	ZVMLLPSSQZSZOA-UHFFFAOYSA-N	CCCCCC(C=CC=CCCCCCCCC(=O)OC)O	---	31868	---	Lipids and lipid-like molecules	Fatty Acyls	1.17222e+07	1.12638e+07	1.3528e+07	1.32475e+07	1.3858e+07	1.60626e+07	1.21647e+07	1.2756e+07	1.40494e+07	1.24719e+07	1.18136e+07	1.36053e+07	3.62967e+07	3.79546e+07	3.86648e+07	3.95998e+07	3.84384e+07	3.76032e+07	3.00907e+07	3.15632e+07	3.84063e+07	3.52959e+07	3.79927e+07	3.62495e+07	1.61195e+08	1.85071e+08	1.88934e+08	1.83765e+08	1.8603e+08	1.7471e+08	3.69124e-28	1.32804e+07	1.71062e+06	698357	12.8808	1.28101e+07
NEG15778	(+)-Syringaresinol O-beta-D-glucoside	9.211	579.208	[M-H]-	C28H36O13	Lignan glycosides	WEKCEGQSIIQPAQ-IRBNZIFYSA-N	COC1=CC(=CC(OC)=C1O)[C@H]2OC[C@H]3[C@@H]2CO[C@@H]3C4=CC(OC)=C(O[C@@H]5O[C@H](CO)[C@@H](O)[C@H](O)[C@H]5O)C(OC)=C4	C10890	443024	---	Lignans, neolignans and related compounds	Lignan glycosides	3.17026e+07	1.72331e+07	2.52686e+07	1.83381e+07	1.66678e+07	2.01111e+07	1.47546e+07	1.58829e+07	9.55566e+06	1.32279e+07	1.54302e+07	1.86637e+07	2.53434e+07	2.16518e+07	2.6067e+07	2.15931e+07	1.65165e+07	3.16581e+07	5.93757e+06	1.03878e+07	4.48898e+06	4.52321e+06	8.39916e+06	6.41479e+06	4.69195e+07	3.71927e+07	4.39684e+07	4.40243e+07	5.63855e+07	3.22386e+07	2.02561e-10	2.15535e+07	5.86108e+06	2.39278e+06	27.1931	1.45858e+07
POS9250	8-{(1S,5R)-4-Oxo-5-[(2Z)-2-penten-1-yl]-2-cyclopenten-1-yl}octanoic acid	12.117	275.201	[M-H2O+H]+	C18H28O3	Prostaglandins and related compounds	PMTMAFAPLCGXGK-TTXFDSJOSA-N	CC\C=C/C[C@@H]1[C@@H](CCCCCCCC(O)=O)\C=C/C1=O	---	14037063	---	Lipids and lipid-like molecules	Fatty Acyls	1.77763e+07	3.37589e+07	1.3529e+07	1.34615e+07	2.10583e+07	1.23302e+07	4.24847e+07	4.90597e+07	4.57239e+07	3.47613e+07	4.20661e+07	4.44446e+07	9.5966e+07	9.22318e+07	9.50405e+07	9.50815e+07	9.72673e+07	9.81324e+07	4.02751e+07	4.49233e+07	4.66274e+07	4.42659e+07	4.88229e+07	4.4005e+07	2.29053e+08	2.36318e+08	2.53946e+08	2.454e+08	2.3353e+08	2.26903e+08	8.28045e-28	1.86524e+07	8.0985e+06	3.3062e+06	43.4181	4.309e+07
POS5451	Caffeic acid methyl ester	10.057	195.065	[M+H]+	C10H10O4	Coumaric acids and derivatives	OCNYGKNIVPVPPX-HWKANZROSA-N	COC(=O)C=Cc1ccc(O)c(O)c1	C10477	689075	---	Phenylpropanoids and polyketides	Cinnamic acids and derivatives	6.99196e+08	6.84269e+08	7.60109e+08	7.28276e+08	7.84096e+08	8.02911e+08	3.70412e+08	3.48419e+08	4.74842e+08	3.90792e+08	3.89353e+08	3.82161e+08	1.25248e+09	1.26935e+09	1.25234e+09	1.2688e+09	1.17359e+09	1.16004e+09	1.70691e+09	1.87706e+09	2.04747e+09	1.8193e+09	1.71029e+09	2.02519e+09	960506844	8.65414e+08	1.0292e+09	8.94263e+08	1.02567e+09	9.61445e+08	2.35115e-20	7.43143e+08	4.7235e+07	1.92836e+07	6.35612	3.92663e+08
POS5969	(Z)-2,6,10-Bisabolatriene	13.234	205.195	[M+H]+	C15H24	Prenol lipids	XBGUIVFBMBVUEG-PFONDFGASA-N	CC(C)=CCC\C(C)=C1/CCC(C)=CC1	---	5352437	HMDB0036154	Lipids and lipid-like molecules	Prenol lipids	844286	1.09312e+06	2.23061e+06	2.29398e+06	1.74934e+06	1.55567e+06	1.68759e+06	1.04539e+06	1.3107e+06	1.18574e+06	2.0506e+06	1.40834e+06	912332	387753	1.88605e+07	1.45604e+06	448902	1.9085e+07	5.3299e+06	4.88423e+06	2.89316e+06	3.40047e+06	3.26489e+06	1.78167e+06	1.95783e+07	1.99604e+07	2.19179e+07	1.89466e+07	2.07789e+07	2.12604e+07	1.33546e-07	1.62783e+06	587694	239925	36.1028	1.44806e+06
NEG146	Methoxyacetic acid	13.725	89.0229	[M-H]-	C3H6O3	Carboxylic acids and derivatives	RMIODHQZRUFFFF-UHFFFAOYSA-N	COCC(O)=O	---	12251	HMDB0041929	Organic acids and derivatives	Carboxylic acids and derivatives	1.59837e+08	2.02471e+08	1.72566e+08	2.12736e+08	2.48023e+08	3.68493e+08	1.99269e+08	2.75579e+08	1.40934e+08	3.77822e+08	1.49916e+08	3.02898e+08	3.01019e+08	3.3143e+08	2.38833e+08	3.25202e+08	1.33831e+08	3.09035e+08	1.70236e+08	3.84151e+08	2.8559e+08	8.78679e+08	1.78374e+08	5.0309e+08	2.97256e+08	2.84177e+08	1.72415e+08	2.83867e+08	1.66878e+08	1.895e+08	0.194069	2.27354e+08	7.58161e+07	3.09518e+07	33.3471	2.4107e+08
NEG6544	10-Oxo-13-hydroxy-11-octadecenoic acid	12.278	311.223	[M-H2O-H]-	C18H32O4	Fatty Acyls	CZGIUGHMJZYXNX-CCEZHUSRSA-N	CCCCCC(O)\C=C\C(=O)CCCCCCCCC(O)=O	---	5283009	HMDB0040900	Lipids and lipid-like molecules	Fatty Acyls	4.75567e+08	4.43362e+08	4.71279e+08	4.43281e+08	3.65845e+08	4.39795e+08	3.23814e+08	3.5278e+08	3.98104e+08	4.19067e+08	3.98417e+08	4.31168e+08	2.82489e+08	2.86497e+08	2.87345e+08	2.43947e+08	2.56583e+08	2.73654e+08	9.93686e+08	9.92602e+08	1.04052e+09	2.2221e+09	9.28608e+08	9.6833e+08	5.2411e+09	5.65503e+09	5.64276e+09	5.72696e+09	5.22313e+09	5.60297e+09	2.64794e-23	4.39855e+08	3.94063e+07	1.60875e+07	8.95893	3.87225e+08
POS18614	3,5-Dicaffeoylquinic acid	9.295	499.125	[M-H2O+H]+	C25H24O12	Cyclic alcohols and derivatives	KRZBCHWVBQOTNZ-RDJMKVHDSA-N	O[C@H]1[C@@H](C[C@@](O)(C[C@H]1OC(=O)\C=C\C2=CC(O)=C(O)C=C2)C(O)=O)OC(=O)\C=C\C3=CC(O)=C(O)C=C3	---	6474310	HMDB0029280	Organic oxygen compounds	Organooxygen compounds	1.7528e+10	1.83702e+10	1.90206e+10	1.74499e+10	1.88171e+10	1.86411e+10	6.1906e+09	6.95497e+09	6.53111e+09	6.73678e+09	6.60465e+09	6.65741e+09	6.2848e+09	5.46585e+09	6.63923e+09	6.48903e+09	6.48189e+09	6.30245e+09	7.65404e+08	8.50407e+08	8.59455e+08	8.60426e+08	8.79462e+08	8.09075e+08	8.00281e+08	9.13896e+08	8.72124e+08	9.00106e+08	9.17565e+08	8.84261e+08	1.78632e-31	1.83045e+10	6.67328e+08	2.72436e+08	3.64571	6.61258e+09
POS18387	andrographidine B	10.179	493.135	[M+H]+	C23H24O12	Flavonoid O-glycosides	JCUIPEIMZRLNKQ-BSTKLLGTSA-N	COC1=CC(O)=C2C(=O)C=C(OC2=C1OC)C3=C(O)C(O[C@@H]4O[C@H](CO)[C@@H](O)[C@H](O)[C@H]4O)=CC=C3	---	11968627	---	Phenylpropanoids and polyketides	Flavonoids	2.13266e+06	3.12703e+06	3.09298e+06	3.34374e+06	3.20387e+06	3.10372e+06	5.17153e+06	3.68289e+06	5.94595e+06	4.78367e+06	6.58847e+06	6.20189e+06	520277	392045	395417	523364	405272	458326	1.75735e+07	1.49687e+07	1.56342e+07	1.58892e+07	1.37638e+07	1.24067e+07	6.54956e+08	6.42813e+08	6.83565e+08	653556013	5.96599e+08	6.79061e+08	3.09974e-32	3.00067e+06	435324	177720	14.5076	5.39573e+06
POS19713	Apigenin 6-C-I<<-L-arabinopyranosyl-8-C-EC-D-xylopyranoside	8.74	535.145	[M+H]+	C25H26O13	Flavonoid C-glycosides	LDVNKZYMYPZDAI-UHFFFAOYSA-N	OC1COC(C(O)C1O)C2=C(O)C(C3OCC(O)C(O)C3O)=C4OC(=CC(=O)C4=C2O)C5=CC=C(O)C=C5	---	14427338	---	Phenylpropanoids and polyketides	Flavonoids	3.22696e+07	3.41557e+07	3.82429e+07	3.55359e+07	3.17405e+07	3.50451e+07	8.33878e+07	8.81438e+07	7.95924e+07	7.82907e+07	8.22527e+07	8.4581e+07	3920.72	237772	319557	3920.72	3920.72	3920.72	1.54856e+07	1.36911e+07	1.29944e+07	1.1822e+07	1.04931e+07	1.47248e+07	1.41305e+08	1.56316e+08	1.55165e+08	1.34479e+08	1.41611e+08	1.47947e+08	8.3204e-28	3.44983e+07	2.37015e+06	967610	6.87034	8.27081e+07
POS25159	1-Stearoyl-2-arachidonoyl-sn-glycero-3-phosphocholine	12.292	810.599	[M+H]+	C46H84NO8P	Phosphatidylcholines	PSVRFUPOQYJOOZ-QNPWAGBNSA-N	CCCCCCCCCCCCCCCCCC(=O)OC[C@H](COP(=O)([O-])OCC[N+](C)(C)C)OC(=O)CCC/C=C\C/C=C\C/C=C\C/C=C\CCCCC	---	16219824	HMDB0008048	Lipids and lipid-like molecules	Glycerophospholipids	1.6131e+07	2.22265e+07	4.98018e+07	2.06597e+07	1.4637e+07	2.41678e+07	8.41738e+06	9.69574e+06	1.88909e+07	4.3345e+07	6.34192e+07	4.67294e+07	1.15877e+07	1.52974e+07	1.51267e+07	4.12639e+07	2.83706e+07	1.87757e+07	9.55198e+07	3.44635e+07	6.57472e+07	9.19431e+07	8.34089e+07	6.79751e+07	1.54405e+07	4.68708e+07	3.86295e+07	1.50199e+07	8.57965e+07	4.29354e+07	0.00096907	2.4604e+07	1.28644e+07	5.25187e+06	52.2859	3.17496e+07
POS19608	(1R,3R,4S,5R)-3-[(E)-3-(3,4-dihydroxyphenyl)prop-2-enoyl]oxy-1,5-dihydroxy-4-[(E)-3-(3-hydroxy-4-methoxyphenyl)prop-2-enoyl]oxycyclohexane-1-carboxylic acid	9.658	531.149	[M+H]+	C26H26O12	Cyclic alcohols and derivatives	KXSOUIKZMJRRKL-BQYLRUKMSA-N	COC1=C(O)C=C(\C=C\C(=O)O[C@H]2[C@H](O)C[C@@](O)(C[C@H]2OC(=O)\C=C\C3=CC(O)=C(O)C=C3)C(O)=O)C=C1	---	75368781	---	Organic oxygen compounds	Organooxygen compounds	1.08838e+07	9.28867e+06	1.28561e+07	8.40083e+06	6.92495e+06	8.84086e+06	4.64269e+07	4.35955e+07	4.66061e+07	4.64034e+07	5.21151e+07	4.78418e+07	7.59767e+07	7.7637e+07	9.10134e+07	8.29552e+07	8.75257e+07	8.5435e+07	1.68458e+07	1.94741e+07	1.74786e+07	1.91044e+07	1.57504e+07	1.85875e+07	2.61439e+07	2.29934e+07	2.51123e+07	2.49816e+07	2.83705e+07	2.56576e+07	1.1942e-23	9.53254e+06	2.07317e+06	846367	21.7483	4.71648e+07
POS16791	Myricetin 3-Xyloside	8.97	451.088	[M+H]+	C20H18O12	Flavonoid O-glycosides	SBEOEJNITMVWLK-CFSKSFDZSA-N	O[C@@H]1CO[C@@H](OC2=C(OC3=CC(O)=CC(O)=C3C2=O)C2=CC(O)=C(O)C(O)=C2)[C@H](O)[C@H]1O	---	23900088	---	Phenylpropanoids and polyketides	Flavonoids	1.52793e+07	1.70966e+07	1.81511e+07	1.75911e+07	1.57773e+07	1.84667e+07	3.67307e+09	3.61089e+09	3.42975e+09	3.59536e+09	3.70383e+09	3.66372e+09	1.68322e+06	300954	372800	362918	3920.72	400814	445783	3920.72	3920.72	3920.72	897049	3920.72	3.02988e+09	2.90289e+09	2.95926e+09	2.93683e+09	2.86867e+09	3.00709e+09	5.82629e-38	1.70603e+07	1.28601e+06	525013	7.53804	3.61277e+09
NEG4233	Atractylenolide III	12.703	247.134	[M-H]-	C15H20O3	Sesquiterpene lactones	FBMORZZOJSDNRQ-UHFFFAOYSA-N	CC1=C2CC3C(=C)CCCC3(C)CC2(O)OC1=O	C17887	155948	HMDB0248708	Lipids and lipid-like molecules	Prenol lipids	1.04426e+09	1.0029e+09	9.80222e+08	1.22894e+09	9.81206e+08	1.17597e+09	1.35915e+07	1.84736e+07	1.48553e+07	1.85777e+07	1.46564e+07	1.61656e+07	1.15558e+06	1.83534e+06	1.57557e+06	1.28636e+06	1.73878e+06	1.30987e+06	3.73286e+06	3.79697e+06	2.59103e+06	1.24258e+07	3.09078e+06	3.50913e+06	5.94567e+06	5418934	5.12535e+06	4.70967e+06	4.44553e+06	6.17221e+06	2.58856e-24	1.06892e+09	1.07328e+08	4.38164e+07	10.0408	1.60533e+07
NEG4488	Piscidic acid	8.493	255.05	[M-H]-	C11H12O7	Phenylpropanoic acids	TUODPMGCCJSJRH-UHFFFAOYSA-N	O=C(O)C(O)C(O)(C(=O)O)CC1=CC=C(O)C=C1	---	120693	HMDB0030809	Phenylpropanoids and polyketides	Phenylpropanoic acids	1.68057e+08	1.79411e+08	1.8617e+08	1.6181e+08	1.95139e+08	1.85972e+08	2.78967e+07	3.82745e+07	3.0627e+07	3.37089e+07	3.76337e+07	30818311	2.33257e+06	901559	884573	3.47585e+06	331927	60162.4	7.18019e+07	5.62887e+07	9.68609e+07	3.46564e+07	8.18519e+07	1.00417e+08	4.71679e+07	5.00339e+07	3.80253e+07	4.43686e+07	5.05439e+07	5.01327e+07	1.10322e-17	1.79427e+08	1.24483e+07	5.082e+06	6.93782	3.31599e+07
POS5454	3-(2-Hydroxy-3-methoxyphenyl)-2-propenoic acid	9.786	195.065	[M+H]+	C10H10O4	Cinnamic acids and derivatives	VZFPHVWLPRCAGD-AATRIKPKSA-N	COC1=CC=CC(\C=C\C(O)=O)=C1O	---	5463156	HMDB0037644	Phenylpropanoids and polyketides	Cinnamic acids and derivatives	5.08344e+07	1.03286e+08	1.01582e+08	1.16747e+08	8.6797e+07	3.41017e+07	2.56619e+08	3.06468e+08	2.71147e+08	3.17506e+08	3.37606e+08	3.41257e+08	1.02567e+08	1.2065e+08	1.55079e+08	1.15997e+08	1.04279e+08	1.5438e+08	1.1133e+08	1.29708e+08	1.26438e+08	1.27536e+08	1.30463e+08	1.20423e+08	1.95144e+08	1.88577e+08	1.15031e+08	2.69693e+08	1.81127e+08	2.43558e+08	1.61286e-10	8.22247e+07	3.26563e+07	1.33319e+07	39.7159	3.05101e+08
NEG5125	(R)-3-Hydroxy-hexadecanoic acid	13.43	271.228	[M-H]-	C16H32O3	Fatty Acyls	CBWALJHXHCJYTE-OAHLLOKOSA-N	[H][C@@](O)(CCCCCCCCCCCCC)CC(O)=O	---	15569776	HMDB0010734	Lipids and lipid-like molecules	Fatty Acyls	5.01298e+07	4.59783e+07	5.1094e+07	5.46729e+07	5.07474e+07	5.09477e+07	6.63347e+07	6.95073e+07	6.14018e+07	6.81059e+07	6.5613e+07	6.22373e+07	2.77843e+07	2.75499e+07	2.49344e+07	2.31141e+07	2.14276e+07	2.41388e+07	3.04389e+07	3.0494e+07	2.92899e+07	1.21599e+08	3.27016e+07	3.53313e+07	1.17473e+08	1.15693e+08	1.08273e+08	1.03781e+08	9.65517e+07	1.10478e+08	1.43408e-07	5.0595e+07	2.7769e+06	1.13367e+06	5.48849	6.55333e+07
POS18206	beta-D-Glucopyranoside, (1R,2S,4R,5R)-5-hydroxy-1,7,7-trimethylbicyclo[2.2.1]hept-2-yl 6-O-[(2R,3R,4R)-tetrahydro-3,4-dihydroxy-4-(hydroxymethyl)-2-furanyl]-	10.649	487.214	[M+Na]+	C21H36O11	Terpene glycosides	BVEVSYQMQABMQM-UHFFFAOYSA-N	OCC1(O)COC(OCC2OC(OC3CC4C(O)CC3(C)C4(C)C)C(O)C(O)C2O)C1O	---	51136374	---	Lipids and lipid-like molecules	Prenol lipids	9.70752e+07	1.04422e+08	1.06841e+08	1.11147e+08	1.07737e+08	1.06928e+08	8.04544e+07	8.69499e+07	8.40303e+07	8.67478e+07	8.2215e+07	7.89692e+07	1.30175e+08	1.37443e+08	1.29105e+08	1.30748e+08	1.33108e+08	1.41392e+08	1.01314e+08	1.02478e+08	1.06108e+08	9.94547e+07	1.03521e+08	1.00931e+08	8.81746e+07	9.17091e+07	9.1955e+07	8.79903e+07	8.78841e+07	8.74613e+07	7.54385e-18	1.05692e+08	4.74645e+06	1.93773e+06	4.49085	8.32278e+07
NEG1991	Arginine	0.825	173.103	[M-H]-	C6H14N4O2	Amino acids and derivatives	ODKSFYDXXFIFQN-BYPYZUCNSA-N	N[C@@H](CCCNC(N)=N)C(O)=O	C00062	6322;28782	HMDB0000517	Organic acids and derivatives	Carboxylic acids and derivatives	415944	1.55506e+06	1.35952e+06	999439	624958	1.58855e+06	2.67481e+08	3.10284e+08	2.81971e+08	2.81137e+08	2.96965e+08	2.93125e+08	1.64553e+09	1.66937e+09	1.61976e+09	1.44561e+09	1.53736e+09	1.6768e+09	4.82433e+07	5.37529e+07	4.83056e+07	5.80211e+07	5.44865e+07	5.18786e+07	3.3704e+09	3.09533e+09	3.44464e+09	3.05595e+09	3.1237e+09	3.23874e+09	3.98412e-30	1.09058e+06	493213	201353	45.2248	2.88494e+08
NEG1388	3,4-Dihydroxyphenylacetaldehyde	13.7	151.039	[M-H]-	C8H8O3	Benzene and substituted derivatives	IADQVXRMSNIUEL-UHFFFAOYSA-N	OC1=C(O)C=C(CC=O)C=C1	C04043	119219	HMDB0003791	Benzenoids	Benzene and substituted derivatives	1.27906e+08	1.19397e+08	2.09958e+08	1.22305e+08	1.19176e+08	2.46729e+08	1.36771e+08	1.97635e+08	1.01526e+08	1.99395e+08	6.54826e+07	6.06648e+07	1.83899e+08	6.27823e+07	1.73197e+08	1.67818e+08	8.92065e+07	2.06953e+08	1.18611e+08	3.31058e+08	2.31414e+08	3.29642e+08	2.21643e+08	2.88361e+08	1.49532e+08	1.2079e+08	1.39106e+08	1.8589e+08	2.26655e+08	1.24087e+08	0.0135166	1.57578e+08	5.61226e+07	2.29119e+07	35.6157	1.26912e+08
NEG4527	N-Acetylglucosamine	0.942	256.06	[M+Cl]-	C8H15NO6	Aminosaccharides	OVRNDRQMDRJTHS-FMDGEEDCSA-N	OC(=NC1C(O)OC(CO)C(O)C1O)C	C03878	24139	HMDB0000803	Organic oxygen compounds	Organooxygen compounds	2.003e+08	1.73192e+08	1.77847e+08	1.62295e+08	1.42004e+08	1.71643e+08	7.70359e+08	7.80689e+08	6.52736e+08	8.55826e+08	7.42503e+08	7.35369e+08	3.90596e+07	3.35673e+07	3.80045e+07	3.26679e+07	3.38021e+07	3.47518e+07	5.62494e+07	6.10055e+07	5.2315e+07	6.07158e+07	5.74739e+07	6.08465e+07	1.58619e+08	1.55716e+08	1.39216e+08	1.4035e+08	1.48975e+08	1.66055e+08	7.04042e-24	1.71214e+08	1.91149e+07	7.80364e+06	11.1644	7.56247e+08
POS21410	Myricetin 3-rutinoside	8.638	627.156	[M+H]+	C27H30O17	Flavonoid O-glycosides	QCIILLDRJZPUDI-PHTGNFSXSA-N	O=C1C2=C(O)C=C(O)C=C2OC(C3=CC(O)=C(O)C(O)=C3)=C1O[C@@H]4O[C@H](CO[C@H]5[C@H](O)[C@H](O)[C@@H](O)[C@H](C)O5)[C@@H](O)[C@H](O)[C@H]4O	---	21577860	---	Phenylpropanoids and polyketides	Flavonoids	3.737e+06	6.95058e+06	2.43546e+06	3.55542e+06	3.81868e+06	3.2466e+06	4.46738e+08	3.93713e+08	389418571	4.05496e+08	3.61036e+08	3.65916e+08	424790	161385	1.48949e+06	429616	219874	176763	3.26497e+06	1.90108e+06	2.31771e+06	3.35889e+06	2.00396e+06	2.15837e+06	1.45488e+07	7.29874e+06	7.10016e+06	7.03029e+06	4.24917e+06	5.90057e+06	8.13345e-27	3.95729e+06	1.54984e+06	632721	39.1642	3.9372e+08
NEG1426	C7H6O4	8.503	153.018	[M-H]-	C7H6O4	Formula predicted	---	---	---	---	---	---	---	2.38654e+08	2.19916e+08	2.88628e+08	2.41372e+08	235347244	1.90991e+08	2.69038e+08	204906166	2.31324e+08	3.1889e+08	2.46466e+08	2.52582e+08	3.34423e+08	3.24091e+08	3.17841e+08	2.98952e+08	3.19538e+08	1.44785e+08	3.20055e+08	3.22233e+08	2.56536e+08	4.19569e+08	2.68434e+08	2.57748e+08	2.73119e+08	2.76696e+08	2.68174e+08	3.26572e+08	3.16529e+08	2.00446e+08	0.163339	2.35818e+08	3.19074e+07	1.30261e+07	13.5305	2.53868e+08
POS523	2-Chloroacetamide	2.325	94.0061	[M+H]+	C2H4ClNO	Carboxylic acids and derivatives	VXIVSQZSERGHQP-UHFFFAOYSA-N	OC(=N)CCl	---	6580	HMDB0250106	Organic acids and derivatives	Carboxylic acids and derivatives	1.0966e+08	1.04408e+08	7.06244e+07	8.62575e+07	1.06115e+08	8.52538e+07	2.63088e+07	5.77793e+07	5.84705e+07	4.29012e+07	2.59411e+07	4.44613e+07	7.97245e+07	6.47113e+07	4.46108e+07	6.35924e+07	8.99403e+07	4.41668e+07	1.89979e+08	2.01541e+08	1.98052e+08	2.02056e+08	1.9e+08	1.51854e+08	5.65518e+07	5.54489e+07	6.58111e+07	5.2632e+07	3.52085e+07	3.00834e+07	6.17165e-14	9.37198e+07	1.538e+07	6.27887e+06	16.4107	4.26437e+07
POS6633	1-methyl-4-(6-methylhept-5-en-2-yl)-2,3-dioxabicyclo[2.2.2]oct-5-ene	9.827	219.174	[M-H2O+H]+	C15H24O2	1,2-dioxanes	LQQPBZXRTDBTDG-ZNMIVQPWSA-N	CC(CCC=C(C)C)C1(CC2)OOC2(C)C=C1	---	10014355	---	Organoheterocyclic compounds	Dioxanes	5.5163e+08	6.30539e+08	5.57175e+08	5.56477e+08	6.55848e+08	5.36132e+08	4.87773e+08	4.92672e+08	2.42747e+08	5.28768e+08	7.17517e+08	5.63178e+08	1.19377e+08	1.08557e+08	3.93163e+07	1.22724e+08	8.7231e+07	7.23321e+07	2.94249e+08	3.67841e+08	3.61107e+08	3.64762e+08	3.05374e+08	3.05542e+08	1.26789e+08	1.60439e+08	1.37865e+08	1.16424e+08	1.22524e+08	1.54888e+08	1.67578e-11	5.813e+08	4.91944e+07	2.00835e+07	8.46282	5.05443e+08
POS9865	8-Methylnaringenin	10.996	287.091	[M+H]+	C16H14O5	Flavanones	GMVYLXBMPRDZDR-AWEZNQCLSA-N	O=C1C2=C(O)C=C(O)C(=C2OC(C3=CC=C(O)C=C3)C1)C	---	44418717	---	Phenylpropanoids and polyketides	Flavonoids	2.36688e+07	2.87122e+07	3.13185e+07	2.54634e+07	2.87456e+07	3.01881e+07	6.18819e+08	6.56404e+08	6.31717e+08	6.66502e+08	6.51885e+08	6.62084e+08	1.38727e+08	1.4044e+08	1.43165e+08	1.42197e+08	1.4778e+08	1.44694e+08	8.61487e+06	1.02097e+07	7.16566e+06	1.21414e+07	1.09858e+07	1.03759e+07	1.63923e+08	1.79937e+08	1.87382e+08	1.89939e+08	1.8301e+08	1.769e+08	3.03853e-35	2.80161e+07	2.90019e+06	1.184e+06	10.3519	6.47902e+08
POS9022	2',5'-Dihydroxy-4-methoxychalcone	11.921	271.096	[M+H]+	C16H14O4	2'-Hydroxychalcones	FUQGIYDZGLORRC-XBXARRHUSA-N	O=C(C=CC1=CC=C(OC)C=C1)C2=CC(O)=CC=C2O	---	5355888	---	Phenylpropanoids and polyketides	Linear 1,3-diarylpropanoids	58334.5	67749	3920.72	63107.7	159709	3920.72	1.1544e+09	1.11448e+09	1.1798e+09	1.14784e+09	1.14571e+09	1.15312e+09	173548	3920.72	508530	61537.9	86099	3920.72	77629.9	293539	66390.4	407673	319218	212217	1.12596e+08	1.12656e+08	1.23663e+08	1.15796e+08	1.24042e+08	1.08322e+08	3.87117e-42	59456.9	57100.5	23311.2	96.0368	1.14922e+09
POS2334	3-Phenylprop-2-enal	9.521	133.065	[M+H]+	C9H8O	Cinnamaldehydes	KJPRLNWUNMBNBZ-UHFFFAOYSA-N	C1=CC=C(C=C1)C=CC=O	---	307	HMDB0245299	Phenylpropanoids and polyketides	Cinnamaldehydes	8.54164e+06	1.38692e+07	3.63607e+07	1.36615e+07	3.984e+07	2.37112e+07	1.03917e+07	1.92635e+07	1.45934e+07	1.65552e+07	1.70846e+07	6.57119e+06	1.31322e+08	1.42407e+08	1.41236e+08	1.39457e+08	1.45332e+08	1.35706e+08	6.94221e+06	1.18409e+07	9105506	6.28626e+06	6.82161e+06	1.54714e+07	1.07499e+07	7.92258e+06	1.17031e+07	1.39295e+07	1.19045e+07	1.10621e+07	2.47633e-22	2.2664e+07	1.29734e+07	5.29637e+06	57.2422	1.40766e+07
NEG467	Catechol	2.453	109.028	[M-H]-	C6H6O2	Catechols	YCIMNLLNPGFGHC-UHFFFAOYSA-N	OC1=CC=CC=C1O	C00090	289	HMDB0000957	Benzenoids	Phenols	4.13235e+07	4.07545e+07	1.08183e+08	8.66293e+07	2.6166e+07	6.57365e+07	4.3166e+07	4.55746e+07	2.57459e+07	3.92271e+07	6.32183e+07	5.12975e+07	1.03452e+07	1.81434e+07	2.72302e+07	1.03814e+07	1.31346e+07	9.77673e+06	5.78548e+07	6.75527e+07	7.46652e+07	8.53013e+07	7.21155e+07	1.21027e+08	3.83084e+07	1.02309e+08	9.98578e+07	3.87946e+07	8.21944e+07	1.35269e+08	0.00041984	6.14654e+07	3.13517e+07	1.27993e+07	51.0071	4.47049e+07
NEG15332	9,12,15-Octadecatrienoic acid, 3-(hexopyranosyloxy)-2-hydroxypropyl ester, (9Z,12Z,15Z)-	12.35	559.312	[M+FA-H]-	C27H46O9	Glycosylmonoradylglycerols	HUSISCNTLUEZCN-PDBXOOCHSA-N	CC\C=C/C/C=C\C\C=C/CCCCCCCC(=O)OCC(O)COC1OC(CO)C(O)C(O)C1O	---	44715454	---	Lipids and lipid-like molecules	Glycerolipids	3.35358e+08	4.594e+08	4.85628e+08	5.11875e+08	2.65975e+08	3.20541e+08	2.67456e+08	2.89369e+08	3.44804e+08	3.16729e+08	3.07002e+08	2.67919e+08	3.61912e+08	3.37071e+08	3.75857e+08	3.65688e+08	423079678	4.14699e+08	5.60233e+08	6.48544e+08	6.97974e+08	2.43737e+09	9.44984e+08	7.15788e+08	4.41191e+08	3.9344e+08	3.64315e+08	4.42003e+08	4.2879e+08	3.97457e+08	0.00616073	3.96463e+08	1.01741e+08	4.15357e+07	25.6623	2.9888e+08
POS7831	Isoleucylleucine	8.565	245.186	[M+H]+	C12H24N2O3	Peptides	JWBXCSQZLLIOCI-GUBZILKMSA-N	CC[C@H](C)[C@@H](C(=O)N[C@@H](CC(C)C)C(=O)O)N	---	7019083	HMDB0028911	Organic acids and derivatives	Carboxylic acids and derivatives	1.3138e+07	1.21324e+07	1.73439e+07	1.92236e+07	1.42001e+07	9.43774e+06	1.57101e+08	1.53331e+08	1.45625e+08	1.66163e+08	1.48165e+08	1.57916e+08	1.12519e+08	1.138e+08	1.2539e+08	1.169e+08	1.11475e+08	1.14366e+08	3.52116e+07	3.27604e+07	3.22679e+07	3.8158e+07	3.01131e+07	3.12744e+07	1.3254e+09	1.28495e+09	1.3493e+09	1.31287e+09	1.34351e+09	1.32658e+09	9.39171e-42	1.4246e+07	3.555e+06	1.45132e+06	24.9544	1.54717e+08
NEG6322	Sulfo jasmonate	9.157	305.071	[M-H]-	C12H18O7S	Jasmonic acids	MLUJBNROAVANKK-UHFFFAOYSA-N	O=C(O)CC1CCC(=O)C1(CC=CCCOS(=O)(=O)O)	---	---	---	Lipids and lipid-like molecules	Fatty Acyls	6.03954e+07	4.87353e+07	3.99599e+07	5.67812e+07	5.16321e+07	3.50124e+07	4.14128e+08	4.35367e+08	3.97184e+08	4.08529e+08	4.31963e+08	4.61973e+08	5.21062e+06	4.72147e+07	3.00401e+07	4.01984e+07	1.91505e+07	4.5632e+07	1.11609e+08	9.23925e+07	9.63683e+07	7.99135e+07	1.1905e+08	9.15401e+07	1.66607e+08	1.57277e+08	1.90173e+08	7.76039e+07	1.87294e+08	1.55309e+08	2.80444e-20	4.87527e+07	9.74075e+06	3.97665e+06	19.9799	4.24857e+08
NEG691	L-Erythrulose	0.924	119.034	[M-H]-	C4H8O4	Organooxygen compounds	UQPHVQVXLPRNCX-VKHMYHEASA-N	OC[C@H](O)C(=O)CO	C02045	5460032	HMDB0006293	Organic oxygen compounds	Organooxygen compounds	6.05038e+08	4.31173e+08	4.6251e+08	4.65228e+08	3.67591e+08	5.6708e+08	5.02539e+08	5.98782e+08	5.65492e+08	5.75447e+08	6.53264e+08	5.28875e+08	3.16847e+08	3.0177e+08	2.58366e+08	2.95788e+08	2.47165e+08	3.26665e+08	4.40296e+08	5.08201e+08	4.15695e+08	4.38022e+08	5.34603e+08	4.27436e+08	3.84666e+08	3.54516e+08	3.90085e+08	3.48246e+08	3.31717e+08	3.62597e+08	2.28651e-08	4.83103e+08	8.79814e+07	3.59183e+07	18.2117	5.70733e+08
NEG1638	L-Sorbose	0.924	161.045	[M-H2O-H]-	C6H12O6	Monosaccharides	LKDRXBCSQODPBY-AMVSKUEXSA-N	C1[C@@H]([C@H]([C@@H](C(O1)(CO)O)O)O)O	C00247	439192	HMDB0001266	Organic oxygen compounds	Organooxygen compounds	9.23605e+08	7.08808e+08	6.85451e+08	7.91175e+08	7.01832e+08	6.96232e+08	7.29278e+08	7.92686e+08	6.9598e+08	7.30279e+08	7.40355e+08	7.48656e+08	3.42823e+08	3.40744e+08	3.30242e+08	3.07095e+08	337119842	3.44281e+08	6.41049e+08	5.97209e+08	6.48931e+08	5.98055e+08	5.42242e+08	5.78945e+08	5.28935e+08	5.48119e+08	6.30158e+08	3.67721e+08	4.61157e+08	5.23444e+08	2.70431e-11	7.51184e+08	9.26284e+07	3.78154e+07	12.331	7.39539e+08
POS7259	Leu-Thr	4.616	233.15	[M+H]+	C10H20N2O4	Peptides	LRKCBIUDWAXNEG-CSMHCCOUSA-N	C[C@H]([C@@H](C(=O)O)NC(=O)[C@H](CC(C)C)N)O	---	10353878	---	Organic acids and derivatives	Carboxylic acids and derivatives	6.20148e+06	4.91309e+06	4.30298e+06	4.69737e+06	4.10946e+06	4.92026e+06	5.54766e+07	5.71161e+07	6.42242e+07	7.1725e+07	6.01125e+07	6.01031e+07	2.625e+07	3.26695e+07	3.60973e+07	3.6121e+07	2.93444e+07	2.83149e+07	1.06112e+07	1.18561e+07	12244865	1.19849e+07	9.51095e+06	1.24017e+07	3.92793e+08	5.33902e+08	5.61618e+08	3.97671e+08	4.38427e+08	4.08349e+08	1.15194e-18	4.85744e+06	735664	300333	15.1451	6.14596e+07
NEG308	Succinic anhydride	1.964	99.0072	[M-H2O-H]-	C4H4O3	Carboxylic acids and derivatives	RINCXYDBBGOEEQ-UHFFFAOYSA-N	O=C1CCC(=O)O1	C19524	7922	HMDB0032523	Organic acids and derivatives	Carboxylic acids and derivatives	2.81065e+07	3.26224e+07	4.80002e+07	3.1678e+07	5.91386e+07	6.40149e+07	2.56598e+07	7.06262e+07	2.49977e+07	3.46717e+07	2.8569e+07	4.13507e+07	2.5189e+07	3.59983e+07	3.56392e+07	4.10689e+07	2.73112e+07	6.8164e+07	4.26618e+07	4.65156e+07	4.2457e+07	1.32313e+08	6.14474e+07	3.35918e+07	7.43838e+07	5.58841e+07	6.82964e+07	6.415e+07	9.09215e+07	3.70353e+07	0.134593	4.39267e+07	1.53599e+07	6.27064e+06	34.967	3.76458e+07
POS8411	Myristamine Oxide	11.033	258.279	[M+H]+	C16H35NO	Long-chain alkyl amine oxides	ONHFWHCMZAJCFB-UHFFFAOYSA-N	CCCCCCCCCCCCCC[N+](C)(C)[O-]	---	18739	---	Organic nitrogen compounds	Organonitrogen compounds	1.29896e+08	1.39925e+08	1.35574e+08	1.38837e+08	1.40987e+08	1.39699e+08	5.74554e+07	6.40699e+07	5.64089e+07	5.83979e+07	5.83274e+07	5.6263e+07	3.8868e+07	4.03278e+07	4.17816e+07	4.1448e+07	4.26615e+07	3.90306e+07	1.10459e+08	1.11242e+08	1.22466e+08	1.15207e+08	1.15244e+08	1.18644e+08	4.63776e+07	5.18435e+07	5.09275e+07	4.94962e+07	5.24554e+07	4.881e+07	1.87986e-27	1.37486e+08	4.15199e+06	1.69504e+06	3.01993	5.84871e+07
POS3138	3,4,5-Trimethylbenzaldehyde	9.65	149.096	[M+NH4]+	C10H12O	Benzene and substituted derivatives	SYBPMJLJCUCJGM-UHFFFAOYSA-N	CC1=CC(C=O)=CC(C)=C1C	---	12287152	HMDB0032017	Benzenoids	Benzene and substituted derivatives	2.17509e+08	1.81978e+08	2.08747e+08	2.24414e+08	2.03474e+08	2.05239e+08	1.86234e+09	1.86798e+09	1.84434e+09	1.91966e+09	1.99499e+09	1.97277e+09	4.50757e+07	4.62991e+07	5.48776e+07	5.5127e+07	1.43101e+07	4.59721e+07	6.73934e+07	5.4703e+07	5.58368e+07	8.47616e+07	4.49928e+07	7.3574e+07	3.1468e+07	2.6131e+07	1.55851e+07	1.96591e+07	1.04913e+07	2.16026e+07	3.73555e-35	2.06893e+08	1.45483e+07	5.93933e+06	7.0318	1.91034e+09
POS18386	3',8-Dimethoxyapigenin 7-glucoside	9.534	493.133	[M+H]+	C23H24O12	Flavonoids	XXUHDKDDHQURGH-UHFFFAOYSA-N	COC1=C(O)C=CC(=C1)C1=CC(=O)C2=C(O1)C(OC)=C(OC1OC(CO)C(O)C(O)C1O)C=C2O	---	14825845	HMDB0038825	Phenylpropanoids and polyketides	Flavonoids	6.55491e+07	6.40062e+07	6.92126e+07	6.69645e+07	6.88892e+07	6.50493e+07	1.18332e+08	1.17864e+08	1.20402e+08	1.15484e+08	1.23655e+08	1.23378e+08	1.44896e+08	1.56666e+08	154063991	1.48982e+08	1.47688e+08	1.69767e+08	5.14313e+07	5.43032e+07	5.82151e+07	5.74499e+07	5.10203e+07	5.22749e+07	1.31785e+08	1.38848e+08	1.47984e+08	1.4166e+08	1.48653e+08	1.37772e+08	2.44751e-22	6.66118e+07	2.11826e+06	864777	3.18001	1.19853e+08
POS12091	dihydroalbocycline	12.076	333.203	[M+Na]+	C18H30O4	Macrolides and analogues	XIHUXEHAQPSMTF-KBVZDLPWSA-N	O=C1OC(C)C(C)CCC=C(C)C(OC)C=CC(O)(C)CC1	C15753	138404421	---	Phenylpropanoids and polyketides	Macrolides and analogues	3.46377e+07	4.14357e+07	6.84918e+07	6.76529e+07	5.21047e+07	6.87358e+07	9.68721e+07	2.90156e+07	7.47358e+07	1.02822e+08	1.08321e+08	2.22796e+07	1.71486e+08	1.36378e+08	1.87105e+08	1.82882e+08	1.61169e+08	2.01621e+08	1.35767e+08	1.87676e+08	1.61806e+08	1.72595e+08	1.54079e+08	1.47492e+08	6.05152e+08	6.20794e+08	6.86982e+08	6.76454e+08	6.49067e+08	6.40117e+08	1.7023e-23	5.55098e+07	1.50747e+07	6.15423e+06	27.1569	7.23411e+07
POS3329	(-)-trans-Carveol	9.354	153.127	[M+H]+	C10H16O	Prenol lipids	BAVONGHXFVOKBV-ZJUUUORDSA-N	CC(=C)[C@@H]1CC=C(C)[C@@H](O)C1	C00964	94221	HMDB0003450	Lipids and lipid-like molecules	Prenol lipids	9.32203e+09	9.13445e+09	9487657409	9.37541e+09	9.27969e+09	9.69789e+09	4.31699e+08	4.74683e+08	6.21199e+08	4.72496e+08	5.60822e+08	5.42147e+08	9.42681e+06	1.67087e+07	9.5263e+06	4.64852e+07	4.40068e+07	3.45444e+07	1.76895e+09	1.88843e+09	1.83188e+09	1.97515e+09	1.89055e+09	1.7394e+09	2.21455e+08	2.4754e+08	2.35994e+08	223269013	2.44437e+08	2.22829e+08	2.54216e-39	9.38285e+09	1.93045e+08	7.88103e+07	2.05742	5.17175e+08
POS14587	Syringin	8.488	395.13	[M+Na]+	C17H24O9	Glycosyl compounds	QJVXKWHHAMZTBY-GCPOEHJPSA-N	OCC=CC1=CC(OC)=C(OC2OC(CO)C(O)C(O)C2O)C(OC)=C1	C01533	5316860	---	Organic oxygen compounds	Organooxygen compounds	4.28087e+07	4.21615e+07	4.08922e+07	4.79566e+07	4.80774e+07	3.84756e+07	1.68335e+08	1.72666e+08	1.58724e+08	1.739e+08	1.56761e+08	1.50268e+08	1.31982e+08	1.25501e+08	1.29825e+08	1.23375e+08	1.25749e+08	1.30877e+08	1.74454e+07	2.06383e+07	2.06121e+07	1.63357e+07	2.33348e+07	2.07706e+07	7.85648e+07	7.45715e+07	7.94287e+07	7.2726e+07	8.11213e+07	7.96575e+07	8.57516e-26	4.33953e+07	3.87459e+06	1.58179e+06	8.92859	1.63442e+08
POS4355	(1r,3r)-1-Aminocyclopentane-1,3-dicarboxylic acid	2.003	174.076	[M+H]+	C7H11NO4	Carboxylic acids and derivatives	YFYNOWXBIBKGHB-UHFFFAOYSA-N	NC1(CCC(C1)C(O)=O)C(O)=O	---	1310;59951972	HMDB0242328	Organic acids and derivatives	Carboxylic acids and derivatives	9.90017e+07	8.45912e+07	9.31218e+07	8.46266e+07	9.27816e+07	1.01285e+08	3.07967e+07	3.51217e+07	3.51444e+07	4.11942e+07	4.77106e+07	4.46831e+07	1.50179e+08	1.44676e+08	1.52003e+08	1.57573e+08	1.61088e+08	1.58316e+08	1.06601e+08	1.04434e+08	9.53351e+07	1.21375e+08	1.04655e+08	1.19622e+08	6.20044e+07	6.77806e+07	6.85215e+07	6.02935e+07	6.99525e+07	5.52522e+07	3.96717e-19	9.2568e+07	6.99181e+06	2.85439e+06	7.55316	3.91084e+07
POS3297	Gallic acid	10.073	153.018	[M+H-H2O]+	C7H6O5	Hydroxybenzoic acid derivatives	LNTHITQWFMADLM-UHFFFAOYSA-N	O=C(O)c1cc(O)c(O)c(O)c1	C01424	370	HMDB0005807	Benzenoids	Benzene and substituted derivatives	6.06951e+07	1.08086e+08	9.48507e+07	5.68435e+07	5.83497e+07	9.21069e+07	1.7221e+08	2.01907e+08	9.27643e+07	8.72568e+07	2.27549e+08	7.47316e+07	3.18752e+08	3.05489e+08	2.99285e+08	3.12225e+08	2.74126e+08	2.83024e+08	1.16748e+09	1.18885e+09	1.22827e+09	1.16697e+09	1.20997e+09	1.2057e+09	5.36043e+07	3.09718e+07	4.06693e+07	5.15723e+07	4.82529e+07	5.37653e+07	4.11708e-28	7.84887e+07	2.24495e+07	9.16497e+06	28.6022	1.42736e+08
NEG963	D-Malic acid	3.288	133.013	[M-H]-	C4H6O5	Beta hydroxy acids and derivatives	BJEPYKJPYRNKOW-UWTATZPHSA-N	O=C(O)C[C@@H](O)C(=O)O	C00497	92824	HMDB0031518	Organic acids and derivatives	Hydroxy acids and derivatives	3.40491e+07	1.54927e+08	7.85717e+07	9.75476e+07	5.21507e+07	5.95349e+07	6.30519e+07	9.7697e+07	5.0539e+07	5.50142e+07	9.98869e+07	1.16442e+08	7.15474e+07	8.31702e+07	4.91462e+07	5.57748e+07	7.19403e+07	4.25462e+07	2.61819e+07	5.6834e+07	6.90084e+07	4.02364e+07	1.16951e+08	5.49499e+07	3.52598e+07	5.82576e+07	2.83631e+07	8.01233e+07	5.14097e+07	4.75743e+07	0.32558	7.94636e+07	4.2961e+07	1.75387e+07	54.0637	8.04385e+07
POS6636	5-hydroxycalamenene	10.897	219.174	[M+NH4]+	C15H22O	Prenol lipids	FDMKIGKOMRSCAW-NWDGAFQWSA-N	[H][C@]1(C)CC[C@]([H])(C(C)C)C2=C1C(O)=CC(C)=C2	---	442519	HMDB0303912	Lipids and lipid-like molecules	Prenol lipids	1.77831e+08	6.37899e+07	5.40663e+07	4.70126e+07	1.68033e+08	1.73806e+08	1.75992e+08	1.33342e+08	1.46939e+08	1.285e+08	1.41675e+08	1.34315e+08	8.48346e+07	6.00863e+07	5.57624e+07	3.26983e+07	9.05122e+07	4.93511e+07	1.14446e+08	5.57782e+07	8.91335e+07	1.37803e+08	4.60054e+07	4.28842e+07	1.49701e+08	1.94066e+08	2.21025e+08	1.53704e+08	2.7087e+08	2.36639e+08	3.52018e-05	1.1409e+08	6.50709e+07	2.65651e+07	57.0348	1.43461e+08
POS12468	3-(Dodecanoylamino)propyl(carboxymethyl)dimethylammonium	10.998	343.295	[M]+	C19H39N2O3	Amino acids and derivatives	MRUAUOIMASANKQ-UHFFFAOYSA-O	CCCCCCCCCCCC(=O)NCCC[N+](C)(C)CC(O)=O	---	20281	---	Organic acids and derivatives	Carboxylic acids and derivatives	7.64492e+07	8.32945e+07	8.34911e+07	7.96884e+07	8.02133e+07	7.77025e+07	4.9595e+07	6.02967e+07	4.98947e+07	5.48589e+07	5.59986e+07	5.54929e+07	9.89873e+07	1.07329e+08	1.07982e+08	1.10415e+08	1.11184e+08	1.11169e+08	5.8684e+07	5.70674e+07	6.44569e+07	6.23297e+07	6.3716e+07	7.29993e+07	5.4405e+07	5.9735e+07	5.92713e+07	5.75018e+07	6.13301e+07	5.83081e+07	7.60342e-18	8.01398e+07	2.86195e+06	1.16838e+06	3.57119	5.43561e+07
NEG4000	7-Hydroxycoumarin sulfate ester	9.457	240.981	[M-H]-	C9H6O6S	Coumarins and derivatives	LJOOSFYJELZGMR-UHFFFAOYSA-N	O=C1OC=2C=C(OS(=O)(=O)O)C=CC2C=C1	---	129659	HMDB0242135	Phenylpropanoids and polyketides	Coumarins and derivatives	2.98818e+06	585854	2.71995e+06	4.73747e+06	3.82991e+06	3.96066e+06	6.19698e+07	7.42058e+07	6.80211e+07	5.50615e+07	5.7541e+07	5.87951e+07	1.34974e+10	1.28709e+10	1.15524e+10	9.92987e+09	1.07334e+10	1.47573e+10	9.4573e+08	9.67513e+08	9.52177e+08	8.50128e+08	9.00616e+08	9.7254e+08	898320	636138	1.84588e+06	923860	1.1808e+06	1.46562e+06	4.78752e-20	3.137e+06	1.44392e+06	589476	46.0285	6.25991e+07
NEG491	Unknown (carbon number 5)	2.333	111.007	[M-H]-	C5H4O3	Unknown	---	---	---	---	---	---	---	3.82782e+09	3.57299e+09	6.46038e+09	6.67708e+09	6.17023e+09	5.46264e+09	4.62572e+09	3.33224e+09	2.4222e+09	3.60776e+09	5.48931e+09	2.80387e+09	8.34622e+09	5.62455e+09	8.86537e+09	7.55026e+09	7.12223e+09	6.0763e+09	2.77193e+09	3.13845e+09	3.29571e+09	1.98492e+09	3.07499e+09	2.07514e+09	2.88228e+09	3.94946e+09	3.68248e+09	2.08947e+09	3.12796e+09	3.43452e+09	2.89861e-07	5.36186e+09	1.35304e+09	5.52374e+08	25.2344	3.71352e+09
POS12614	Syringetin	9.197	347.075	[M+H]+	C17H14O8	Flavonols	UZMAPBJVXOGOFT-UHFFFAOYSA-N	COC1=CC(=CC(=C1O)OC)C2=C(C(=O)C3=C(C=C(C=C3O2)O)O)O	C11620	5281953	HMDB0304558	Phenylpropanoids and polyketides	Flavonoids	8.33229e+06	8.23108e+06	7.80334e+06	9.2511e+06	7.0209e+06	6.24569e+06	1.81284e+08	1.91896e+08	1.90614e+08	2.01829e+08	2.01686e+08	2.18105e+08	2.62222e+06	1.36096e+06	3.66766e+06	2.34326e+06	3683641	2.99693e+06	716301	1.6213e+06	959948	3.95655e+06	1.95756e+06	2.84036e+06	3.49036e+06	5.1005e+06	1.16813e+08	7.37152e+06	1.18944e+08	3.34879e+06	2.24947e-12	7.81407e+06	1.05797e+06	431916	13.5394	1.97569e+08
NEG387	2-Hydroxyisobutyric acid	4.278	103.039	[M-H]-	C4H8O3	Alpha hydroxy acids and derivatives	BWLBGMIXKSTLSX-UHFFFAOYSA-N	CC(C)(C(=O)O)O	C21297	11671	HMDB0000729	Organic acids and derivatives	Hydroxy acids and derivatives	1.21649e+08	8.74549e+07	1.77385e+08	7.50348e+07	1.94329e+08	6.88061e+07	1.20579e+08	1.9656e+08	2.07643e+08	1.24476e+08	9.30219e+07	1.99332e+08	1.9063e+08	6.38129e+07	9.46769e+07	8.0624e+07	6.58698e+07	2.13818e+08	1.95165e+08	1.50098e+08	1.41326e+08	1.48313e+08	2.29576e+08	8.57437e+07	7.66894e+07	2.41978e+08	1.52921e+08	8.92545e+07	1.85603e+08	3.07365e+08	0.450757	1.20777e+08	5.38866e+07	2.19991e+07	44.6167	1.56935e+08
POS12530	6-Hydroxyluteolin 7,3',4'-trimethyl ether	11.991	345.097	[M+CH3OH+H]+	C18H16O7	Flavonoids	QIEMGQKOGFTYLN-UHFFFAOYSA-N	COC1=CC2=C(C(=O)C=C(O2)C2=CC(OC)=C(OC)C=C2)C(O)=C1O	---	10020367	HMDB0303611	Phenylpropanoids and polyketides	Flavonoids	1.0225e+06	1.45739e+06	412611	710143	375152	511876	4.38728e+08	4.13643e+08	4.08829e+08	3.9456e+08	4.12884e+08	4.51282e+08	1.36115e+06	1.20085e+06	980974	1.41575e+06	764403	760006	7.82335e+06	7.98948e+06	7.73788e+06	7.3197e+06	8.66875e+06	6.70649e+06	7.08559e+07	6.70236e+07	7.15325e+07	6.3929e+07	7.17024e+07	6.40493e+07	2.14586e-31	748278	421252	171976	56.2962	4.19988e+08
NEG496	3-Hydroxy-2H-pyran-2-one	5.316	111.007	[M-H]-	C5H4O3	Pyrans	LIPRKYKMVQPYPG-UHFFFAOYSA-N	OC1=CC=COC1=O	---	68130	HMDB0032994	Organoheterocyclic compounds	Pyrans	3.59068e+07	5.39411e+07	4.70449e+07	9.0145e+07	1.21397e+08	1.07787e+08	9.41596e+07	6.66032e+07	1.02097e+08	3.77424e+07	4.9557e+07	4.84786e+07	5.35148e+07	5.3565e+07	2.12316e+07	1.89808e+07	1.54443e+07	3.03912e+07	1.30354e+08	7.90636e+07	8.12713e+07	7.89532e+07	8.46572e+07	4.86857e+07	4.28109e+07	4.08811e+07	6.82907e+07	5.11542e+07	7.67277e+07	1.50043e+08	0.0604927	7.60371e+07	3.52246e+07	1.43804e+07	46.3256	6.64396e+07
POS19767	9,12,15-Octadecatrienoic acid, 3-(hexopyranosyloxy)-2-hydroxypropyl ester, (9Z,12Z,15Z)-	12.35	537.303	[M+Na]+	C27H46O9	Glycosylmonoradylglycerols	HUSISCNTLUEZCN-PDBXOOCHSA-N	O=C(OCC(O)COC1OC(CO)C(O)C(O)C1O)CCCCCCCC=CCC=CCC=CCC	---	44715454	---	Lipids and lipid-like molecules	Glycerolipids	9.76058e+08	8.3268e+08	8.12132e+08	7.6901e+08	1.04169e+09	9.71356e+08	6.54836e+08	7.00079e+08	6.94872e+08	7.26883e+08	6.85218e+08	7.10576e+08	1.16239e+09	1.21949e+09	1.12508e+09	1.12929e+09	1.05418e+09	1.18986e+09	1.20494e+09	1.39057e+09	1.09995e+09	1153123461	1.28452e+09	1.36099e+09	7.58423e+08	8.52546e+08	7.6121e+08	7.35895e+08	7.66252e+08	6.9721e+08	6.16951e-12	9.00488e+08	1.09875e+08	4.48565e+07	12.2018	6.95411e+08
NEG7862	5,6,7,8-Tetrahydroxy-3',4'-dimethoxyflavone	10.399	345.061	[M-H]-	C17H14O8	Flavonoids	WTGSDFJZUGAHBH-UHFFFAOYSA-N	COC1=C(OC)C=C(C=C1)C1=CC(=O)C2=C(O)C(O)=C(O)C(O)=C2O1	---	131752378	HMDB0038466	Phenylpropanoids and polyketides	Flavonoids	188169	163823	163457	195946	446637	457955	1.12819e+07	1.65104e+07	1.28081e+07	1.34187e+07	1.38136e+07	1.38251e+07	7.24306e+07	7.45928e+07	7.55134e+07	6.80505e+07	7.17416e+07	7.56725e+07	9.52955e+06	9.89174e+06	9.50226e+06	1.20415e+07	8.00958e+06	8.30825e+06	4.09597e+06	6.78189e+06	5.96783e+06	4.70561e+06	4.65122e+06	1.29431e+06	1.19256e-29	269331	142359	58117.8	52.8565	1.36096e+07
NEG13605	6-O-Pentopyranosyl-1-O-[(2,6,6-trimethyl-1-cyclohexen-1-yl)carbonyl]-beta-D-glucopyranose	9.538	507.207	[M+FA-H]-	C21H34O11	Glycosyl compounds	JGMROMZJBQKIDK-RHDZYIEMSA-N	CC/1=C(C(=O)O[C@@H]2O[C@H](COC3OCC(O)C(O)C3O)[C@@H](O)[C@H](O)[C@H]2O)/C(C)(C)CCC1	---	45783015	---	Organic oxygen compounds	Organooxygen compounds	5.52847e+07	8.91338e+07	6.15879e+07	6.12674e+07	6.19941e+07	5.83526e+07	2.74162e+07	5.06266e+07	4.09046e+07	3.06732e+07	3.9702e+07	2.28615e+07	1.2897e+06	1.87203e+06	373786	2.00925e+06	1.13999e+06	310315	1.27233e+08	1.72914e+08	1.33668e+08	1.59015e+08	1.33675e+08	1.48663e+08	2.07269e+06	5.19778e+06	8.67281e+06	1.35421e+06	9.32501e+06	790782	4.47286e-18	6.46034e+07	1.22856e+07	5.01558e+06	19.017	3.5364e+07
NEG7560	Coumaroyl quinic acid	8.907	337.093	[M-H]-	C16H18O8	Quinic acid and derivatives	BMRSEYFENKXDIS-UHFFFAOYSA-N	O=C(OC1CC(O)(C(=O)O)CC(O)C1(O))C=CC2=CC=C(O)C=C2	---	---	---	Organic oxygen compounds	Organooxygen compounds	2.82631e+09	2.37877e+09	2.42779e+09	2.15351e+09	2.55932e+09	2.00436e+09	9.06017e+08	9.30156e+08	8.86008e+08	9.27325e+08	8.4903e+08	9.4604e+08	8.73667e+08	8.14366e+08	8.82135e+08	6.95393e+08	6.75906e+08	8.85655e+08	1.98692e+09	2.13442e+09	2.21368e+09	1.77509e+09	1.98383e+09	2.14028e+09	4.1969e+09	4.08101e+09	3.58383e+09	3.71002e+09	3.64138e+09	4.10381e+09	1.12854e-19	2.39168e+09	2.91624e+08	1.19055e+08	12.1933	9.07429e+08
POS9040	Prasterone	10.17	271.206	[M+H-H2O]+	C19H28O2	Androgens and derivatives	FMGSKLZLMKYGDP-USOAJAOKSA-N	CC12CCC3C(CC=C4CC(O)CCC43C)C1CCC2=O	C01227	5881	HMDB0000077	Lipids and lipid-like molecules	Steroids and steroid derivatives	7.23931e+08	7.41738e+08	7.88769e+08	7.68273e+08	8.03096e+08	7.57716e+08	5.36649e+06	7.7866e+06	5.42802e+06	6.33668e+06	8.03611e+06	5.49251e+06	3920.72	3920.72	3920.72	186022	151314	185209	3.52474e+06	2.0132e+06	4.00858e+06	3.98359e+06	2.6092e+06	3.79141e+06	1.90472e+07	2.16964e+07	1.79117e+07	1.87235e+07	2.02009e+07	1.97405e+07	1.19067e-34	7.63921e+08	2.93286e+07	1.19734e+07	3.83923	6.40774e+06
POS3220	3-Methoxy-4-hydroxyphenylethanol	8.217	151.075	[M+H-H2O]+	C9H12O3	Methoxyphenols	XHUBSJRBOQIZNI-UHFFFAOYSA-N	COc1cc(CCO)ccc1O	---	16928	HMDB0038925	Benzenoids	Phenols	1.10538e+09	1.07765e+09	1.13032e+09	1.10288e+09	1.12164e+09	1.25503e+09	5.92098e+07	5.24584e+07	6.48039e+07	5.57408e+07	5.313e+07	5.90714e+07	1.08555e+09	1.03011e+09	1.10909e+09	1.09327e+09	1.13766e+09	1.04022e+09	1.93934e+09	2.01082e+09	2.03362e+09	2.12903e+09	2.09267e+09	1.98309e+09	1.35996e+08	1.50098e+08	1.51871e+08	1.44194e+08	1.43646e+08	1.58103e+08	1.47744e-30	1.13215e+09	6.28598e+07	2.56624e+07	5.55227	5.74024e+07
POS2480	m-Toluamide	1.443	136.076	[M+H]+	C8H9NO	Benzene and substituted derivatives	WGRPQCFFBRDZFV-UHFFFAOYSA-N	CC1=CC=CC(=C1)C(N)=O	---	69253	HMDB0245928	Benzenoids	Benzene and substituted derivatives	1.85728e+08	1.80477e+08	1.95824e+08	2.00831e+08	1.86256e+08	1.95134e+08	9994916	1.19982e+07	1.20987e+07	1.41259e+07	1.80996e+07	1.02355e+07	2.13436e+07	2.87707e+07	2.9584e+07	2.98729e+07	3.34655e+07	3.29251e+07	6.82296e+07	8.40133e+07	9.34401e+07	8.09452e+07	7.763e+07	8.211e+07	4.18337e+07	4.25804e+07	3.89087e+07	4.59311e+07	4.15123e+07	4.36454e+07	6.58085e-27	1.90708e+08	7.714e+06	3.14923e+06	4.04492	1.27588e+07
NEG3533	Unknown (carbon number 11)	9.553	223.061	[M-H]-	C11H12O5	Unknown	---	---	---	---	---	---	---	8.68892e+07	8.98413e+07	7.83248e+07	7.45834e+07	8.25408e+07	6.93317e+07	9.87097e+07	1.14728e+08	1.07878e+08	1.12165e+08	1.1351e+08	1.04046e+08	3.73906e+07	3.50227e+07	3.41787e+07	2.86722e+07	3.39631e+07	2.60834e+06	2.89207e+07	2.71588e+07	2.68728e+07	4.65441e+07	2.46272e+07	2.26268e+07	1.14824e+08	1.28317e+08	1.06792e+08	1.21917e+08	9.74889e+07	1.17061e+08	1.49847e-15	8.02519e+07	7.69865e+06	3.14296e+06	9.5931	1.08506e+08
POS2925	3-Hydroxyadipic acid 3,6-lactone	1.366	145.049	[M+CH3OH+H]+	C6H8O4	Lactones	BWEICTHJUIJQPH-UHFFFAOYSA-N	[H]OC(=O)CC1([H])CCC(=O)O1	---	194109	HMDB0029171	Organoheterocyclic compounds	Lactones	1.78128e+09	1.95903e+09	2.01949e+09	2.1677e+09	2.08543e+09	1.96206e+09	1.59894e+09	1.62794e+09	1.70699e+09	1.91141e+09	1.75029e+09	1.82007e+09	1.37449e+09	1.74987e+09	1.84276e+09	1.14888e+09	8.77684e+08	1.45025e+09	1.10912e+09	1.21213e+09	1.36199e+09	1.58721e+09	1.47276e+09	1.76222e+09	1.72451e+09	1.59326e+09	1.71461e+09	1.68783e+09	1.75011e+09	1.70063e+09	0.000246025	1.99583e+09	1.31649e+08	5.37455e+07	6.5962	1.73594e+09
NEG489	3-Hydroxy-2H-pyran-2-one	3.897	111.007	[M-H2O-H]-	C5H4O3	Pyrans	LIPRKYKMVQPYPG-UHFFFAOYSA-N	OC1=CC=COC1=O	---	68130	HMDB0032994	Organoheterocyclic compounds	Pyrans	1.88134e+07	2.00625e+07	2.09902e+07	2.70482e+07	3.31417e+07	2.00444e+07	2.3853e+07	4.85737e+07	3.82131e+07	4.26795e+07	1.76262e+07	3.11661e+07	9.0151e+07	9.95081e+07	1.01199e+08	9.65942e+07	1.12068e+08	9.2489e+07	1.21497e+07	2.92247e+07	3.68094e+07	4.06823e+07	2.93341e+07	3.58901e+07	3.23815e+07	6.24716e+07	6.79932e+07	2.49645e+07	4.0999e+07	3.99375e+07	5.01432e-11	2.33501e+07	5.61137e+06	2.29083e+06	24.0315	3.36853e+07
POS8410	Lauryl isopropanolamide	12.571	258.243	[M+H]+	C15H31NO2	N-acyl amines	MMBILEWCGWTAOV-UHFFFAOYSA-N	CCCCCCCCCCCC(=NCC(C)O)O	---	---	---	Alkaloids and derivatives	Aporphines	2.06914e+07	2.1973e+07	2.39713e+07	2.30648e+07	2.18564e+07	2.30672e+07	5.04076e+07	5.4488e+07	51899669	5.5587e+07	5.83448e+07	5.7284e+07	8.08549e+06	7.61074e+06	9.16452e+06	8.37921e+06	8.71324e+06	8.7712e+06	2.49716e+07	2.96522e+07	2.87358e+07	2.87038e+07	3.09294e+07	3.21276e+07	3.51524e+07	3.49187e+07	4.0014e+07	3.69487e+07	3.71342e+07	3.8459e+07	1.40794e-22	2.24374e+07	1.16146e+06	474164	5.17645	5.46685e+07
NEG12048	Rhapontin	9.205	465.141	[M+FA-H]-	C21H24O9	Stilbene glycosides	GKAJCVFOJGXVIA-DXKBKAGUSA-N	COc1ccc(C=Cc2cc(O)cc(OC3OC(CO)C(O)C(O)C3O)c2)cc1O	C10288	637213	HMDB0304731	Phenylpropanoids and polyketides	Stilbenes	2.45676e+07	1.14574e+07	9.91731e+06	9.60549e+06	9.02767e+06	9.22024e+06	2.09236e+07	1.34123e+06	1.05339e+06	1.03477e+06	2.09857e+07	2.44776e+07	1.90489e+08	1.75537e+08	1.71874e+08	1.63478e+08	1.55798e+08	1.52228e+08	1.37821e+08	1.41247e+08	1.46589e+08	1.2822e+08	1.36681e+08	1.26071e+08	1.57261e+06	152045	1.78806e+06	1.30607e+06	891070	1.56346e+06	8.38414e-23	1.22993e+07	6.07183e+06	2.47881e+06	49.3673	1.16361e+07
NEG6111	4',5,7-trihydroxy-3'-methoxyflavone	10.786	299.056	[M-H]-	C16H12O6	3'-O-methylated flavonoids	SCZVLDHREVKTSH-UHFFFAOYSA-N	COC1=CC(=CC=C1O)C1=CC(=O)C2=C(O)C=C(O)C=C2O1	C04293	5280666	HMDB0030667	Phenylpropanoids and polyketides	Flavonoids	8.71113e+06	1.07295e+07	8.82877e+06	8.72042e+06	1.08705e+07	9.75313e+06	8.41009e+07	1.30367e+08	1.18743e+08	1.3002e+08	9.72519e+07	9.27747e+07	5.57627e+07	5.39124e+07	1.23259e+07	4.83966e+07	1.19205e+07	5.45809e+07	4.02043e+07	4.10661e+07	4.16515e+07	4.76043e+07	3.74769e+07	3.93345e+07	1.62194e+07	3.30696e+07	2.90661e+07	3.13313e+07	1.84988e+07	3.45621e+07	3.71649e-11	9.60224e+06	1.00717e+06	411175	10.4889	1.08876e+08
POS3330	cis-Dihydrocarvone	11.804	153.127	[M+H]+	C10H16O	Prenol lipids	AZOCECCLWFDTAP-BDAKNGLRSA-N	C[C@@H]1CC[C@@H](CC1=O)C(C)=C	C11412	443181	HMDB0303216	Lipids and lipid-like molecules	Prenol lipids	6.53228e+07	2.54547e+07	3.91572e+07	5.6148e+07	3.09136e+07	4.33456e+07	1.24462e+07	1.69065e+07	1.16735e+07	9.21589e+06	1.6102e+07	1.21809e+07	9.36003e+06	6.02462e+06	6.63468e+06	8.45279e+06	1.12735e+07	7.2224e+06	3.11795e+08	1.6593e+07	2.13629e+07	1.40148e+07	3.52224e+07	1.61215e+07	1.26953e+07	9.58842e+06	9.91507e+06	9.74371e+06	1.16546e+07	1.19101e+07	0.239782	4.33903e+07	1.50935e+07	6.1619e+06	34.7855	1.30875e+07
POS2475	Methylmalonic acid	2.417	136.062	[M+NH4]+	C4H6O4	Dicarboxylic acids and derivatives	ZIYVHBGGAOATLY-UHFFFAOYSA-N	CC(C(=O)O)C(=O)O	C02170	487	HMDB0000202	Organic acids and derivatives	Carboxylic acids and derivatives	2.06946e+07	7.28877e+07	6.73764e+07	6.74037e+07	2.06565e+07	1.87236e+07	4.55759e+08	5.39789e+08	5.14078e+08	5.804e+08	6.17414e+08	6.57131e+08	2.30894e+09	2.1256e+09	2.26705e+09	2.42993e+09	2.21413e+09	2.59506e+09	2.82192e+08	3.64716e+08	3.08658e+08	3.39499e+08	1.35054e+09	1.32991e+09	3.60569e+08	6.20795e+08	5.7544e+08	4.70473e+08	5.70455e+08	5.97982e+08	2.72954e-13	4.46238e+07	2.70307e+07	1.10353e+07	60.5748	5.60762e+08
POS1619	Benzeneacetonitrile	8.398	118.065	[M+H]+	C8H7N	Benzene and substituted derivatives	SUSQOBVLVYHIEX-UHFFFAOYSA-N	N#CCC1=CC=CC=C1	C16074	8794	HMDB0034171	Benzenoids	Benzene and substituted derivatives	4.63925e+08	4.4943e+08	4.37448e+08	4.66835e+08	4.74036e+08	4.79241e+08	2.34545e+08	3.91876e+08	3.34733e+08	3.21246e+08	4.10714e+08	2.13622e+08	1.99943e+08	1.80176e+08	2.15956e+08	1.61592e+08	2.05664e+08	1.98217e+08	4.44349e+08	2.41217e+08	4.72101e+08	3.8562e+08	4.45183e+08	1.7941e+08	5.91157e+08	5.15502e+08	5.83148e+08	5.46891e+08	6.08531e+08	6.02474e+08	9.55643e-09	4.61819e+08	1.56832e+07	6.40263e+06	3.39596	3.17789e+08
POS23840	PC(O-16:0/18:1)	12.264	746.605	[M+H]+	C42H84NO7P	1-alkyl,2-acylglycero-3-phosphocholines	SIEDNCDNGMIKST-IYEJTHTFSA-N	CCCCCCCCCCCCCCCCOC[C@H](COP(=O)([O-])OCC[N+](C)(C)C)OC(=O)CCCCCCC/C=C\CCCCCCCC	---	24779266	---	Lipids and lipid-like molecules	Glycerophospholipids	7.59628e+07	7.87749e+07	1.52358e+08	6.68501e+07	2.16056e+07	6.12245e+07	7.27202e+07	8.94547e+07	1.36222e+08	1.30434e+08	1.44275e+08	1.14225e+08	1.04381e+08	1.28141e+08	1.07984e+08	1.541e+08	3.70086e+08	6.39727e+07	1.30495e+08	2.02351e+08	2.80053e+08	1.96581e+08	2.52084e+08	2.58628e+08	6.60282e+07	6.31402e+07	1.38192e+08	1.15266e+08	5.00582e+07	1.55365e+08	0.00456984	7.61294e+07	4.26591e+07	1.74155e+07	56.035	1.14555e+08
NEG6706	9,10-Dihydroxystearic acid	12.353	315.254	[M-H]-	C18H36O4	Fatty Acyls	VACHUYIREGFMSP-UHFFFAOYSA-N	CCCCCCCCC(O)C(O)CCCCCCCC(O)=O	C08314	89377	HMDB0302281	Lipids and lipid-like molecules	Fatty Acyls	1.89423e+07	2.52789e+07	1.93254e+07	2.51861e+07	2.16938e+07	2.15136e+07	3.04233e+07	4.03044e+07	3.1628e+07	3.89864e+07	3.62851e+07	3.87323e+07	3.37417e+07	2.56609e+07	2.53001e+07	2.45054e+07	2.84693e+07	2.97384e+07	1.88622e+07	2.00852e+07	2.0999e+07	5.04766e+07	2.15108e+07	1.8622e+07	9.80139e+07	1.00105e+08	9.97749e+07	1.01157e+08	9.31717e+07	1.05813e+08	3.77624e-17	2.199e+07	2.74721e+06	1.12154e+06	12.493	3.60599e+07
POS7679	Dimethyl myristamine	11.314	242.284	[M+H]+	C16H35N	Tertiary amines	SFBHPFQSSDCYSL-UHFFFAOYSA-N	CCCCCCCCCCCCCCN(C)C	---	8211	---	Organic nitrogen compounds	Organonitrogen compounds	4.98562e+07	4.57132e+07	5.83399e+07	5.26808e+07	5.54184e+07	4.97192e+07	1.93537e+07	1.8777e+07	1.89176e+07	2.00107e+07	1.92446e+07	1.97379e+07	1.47357e+07	1.44055e+07	1.57102e+07	1.48173e+07	1.45795e+07	1.42618e+07	4.38907e+07	4.84993e+07	4.20372e+07	4.55372e+07	4.3418e+07	4.40566e+07	1.54664e+07	1.67767e+07	1.79502e+07	1.5004e+07	1.46528e+07	1.47824e+07	2.28887e-21	5.19546e+07	4.50894e+06	1.84077e+06	8.67862	1.93402e+07
POS21200	Quercetin 3-O-robinobioside	8.318	611.161	[M+H]+	C27H30O16	Flavonoid O-glycosides	IKGXIBQEEMLURG-IEBISRBZSA-N	O=C1C2=C(O)C=C(O)C=C2OC(C3=CC(O)=C(O)C=C3)=C1O[C@@H]4O[C@H](CO[C@H]5[C@H](O)[C@H](O)[C@@H](O)[C@H](C)O5)[C@H](O)[C@H](O)[C@H]4O	---	10371536	---	Phenylpropanoids and polyketides	Flavonoids	5.00995e+07	5.18625e+07	5.27467e+07	4.93143e+07	4.98021e+07	5.75418e+07	4.23345e+08	4.52918e+08	4.80362e+08	4.4049e+08	4.68341e+08	4.53036e+08	441720	451267	383136	379377	60204.2	28167.6	1.00123e+08	1.00159e+08	9.18529e+07	1.04929e+08	9.51388e+07	9.42622e+07	1.30918e+08	1.30849e+08	1.39566e+08	1.32671e+08	1.46385e+08	1.41115e+08	6.6752e-31	5.18945e+07	3.06194e+06	1.25003e+06	5.90033	4.53082e+08
NEG12954	Tricin 5-glucoside	10.207	491.119	[M-H]-	C23H24O12	Flavonoid O-glycosides	FLSOTPIEFVBPBU-LDBVRRDLSA-N	O=C1C=C(OC2=CC(O)=CC(OC3OC(CO)C(O)C(O)C3O)=C12)C=4C=C(OC)C(O)=C(OC)C4	---	49800176	HMDB0302148	Phenylpropanoids and polyketides	Flavonoids	810975	1.3639e+06	490315	1.81737e+06	789738	944168	4.75212e+06	5.93417e+06	6.19628e+06	9.04586e+06	9.64746e+06	5.68484e+06	295799	97854.1	159256	151356	86363.1	918527	5.54772e+06	6.32335e+06	2.06067e+06	5.29961e+06	5.97989e+06	4.07356e+06	3.84883e+08	4.07694e+08	3.59245e+08	3.90603e+08	359094894	3.87547e+08	9.71803e-32	1.03608e+06	476562	194555	45.9966	6.87679e+06
POS1627	N-Methyl-a-aminoisobutyric acid	2.181	118.086	[M+CH3OH+H]+	C5H11NO2	Carboxylic acids and derivatives	DLAMVQGYEVKIRE-UHFFFAOYSA-N	CNC(C)(C)C(O)=O	---	75725;6951124	HMDB0002141	Organic acids and derivatives	Carboxylic acids and derivatives	2.38866e+08	1.38965e+08	1.11804e+08	8.65224e+07	1.21491e+08	1.1668e+08	1.57679e+08	1.71552e+08	1.72255e+08	1.63913e+08	5.80388e+08	1.77338e+08	2.59505e+08	8.92081e+08	2.36447e+08	2.25989e+08	2.65803e+08	5.55341e+08	1.0002e+08	6.77199e+07	9.09355e+07	1.26586e+08	6.97285e+07	2.82341e+08	9.80831e+08	1.10309e+09	9.74326e+08	9.87527e+08	1.13902e+09	7.71605e+08	2.35094e-09	1.35722e+08	5.33045e+07	2.17615e+07	39.2749	2.37187e+08
NEG1428	Dihydroxy-Benzoic acid	0.531	153.018	[M-H]-	C7H6O4	Hydroxybenzoic acid derivatives	GLDQAMYCGOIJDV-UHFFFAOYSA-N	O=C(O)C=1C=CC=C(O)C1O	C00196	---	HMDB0000397	Benzenoids	Benzene and substituted derivatives	9.16735e+07	1.29398e+08	1.30918e+08	9.7682e+07	8.52428e+07	9.70561e+07	5.62949e+07	1.50186e+08	5.59849e+07	1.62636e+08	1.52583e+08	1.86651e+08	1.3247e+08	2.07242e+08	1.19865e+08	5.41487e+07	7.44299e+07	1.18157e+08	4.77713e+07	6.49838e+07	1.32667e+08	2.35502e+08	1.41014e+08	7.30907e+07	1.4229e+08	5.82494e+07	1.22617e+08	1.50136e+08	1.11011e+08	7.30564e+07	0.952382	1.05328e+08	1.97534e+07	8.06429e+06	18.7541	1.27389e+08
NEG20139	PG(18:1(11Z)/22:6(4Z,7Z,10Z,13Z,16Z,19Z))	13.363	819.517	[M-H]-	C46H77O10P	Glycerophospholipids	TZGMUGQUTJEGJC-SMHLWGDZSA-N	[H][C@](O)(CO)COP(O)(=O)OC[C@@]([H])(COC(=O)CCCCCCCCC\C=C/CCCCCC)OC(=O)CC\C=C/C\C=C/C\C=C/C\C=C/C\C=C/C\C=C/CC	---	53480628	HMDB0010629	Lipids and lipid-like molecules	Glycerophospholipids	1.12849e+07	1.1519e+07	9.99547e+06	7.71594e+06	4.29666e+06	4.5097e+06	5.55088e+06	3.24486e+06	3.39802e+06	2.60717e+06	1.2181e+06	2.1001e+06	1.48829e+06	732423	1.42338e+06	532276	2.98997e+06	958246	2.64164e+07	2.58526e+07	1.51611e+07	7.67302e+07	1.1791e+07	1.61428e+07	5.28748e+06	9.27552e+06	4.67948e+06	1.67368e+06	5.58258e+06	2.14968e+06	0.00138595	8.22027e+06	3.25091e+06	1.32718e+06	39.5475	3.01986e+06
POS14182	N6-Succinyladenosine	8.29	384.114	[M+H]+	C14H17N5O8	Purine nucleosides	VKGZCEJTCKHMRL-MDBUBQOGSA-N	O=C(O)CC(NC1=NC=NC2=C1N=CN2C3OC(CO)C(O)C3O)C(=O)O	---	165243	HMDB0000912	Nucleosides, nucleotides, and analogues	Purine nucleosides	1.52851e+08	1.6391e+08	1.53715e+08	1.52443e+08	1.54212e+08	1.81918e+08	1.15689e+08	1.29374e+08	1.26693e+08	1.31777e+08	1.31778e+08	1.30851e+08	7.00479e+07	6.86009e+07	7.18116e+07	6.83356e+07	8.05871e+07	7.65968e+07	3.51163e+07	4.03792e+07	4.08512e+07	4.38256e+07	4.27517e+07	4.15725e+07	1.18039e+08	1.18876e+08	1.25669e+08	1.22651e+08	1.3342e+08	1.19732e+08	2.17728e-20	1.59841e+08	1.16341e+07	4.74961e+06	7.27854	1.27694e+08
NEG11888	Kaempferol 3-glucuronide	9.288	461.073	[M-H]-	C21H18O12	Flavonoid O-glycosides	FNTJVYCFNVUBOL-ZUGPOPFOSA-N	C1=CC(=CC=C1C2=C(C(=O)C3=C(C=C(C=C3O2)O)O)O[C@H]4[C@@H]([C@H]([C@@H]([C@H](O4)C(=O)O)O)O)O)O	---	5318759	HMDB0029500	Phenylpropanoids and polyketides	Flavonoids	9.63654e+07	9.69094e+07	1.0549e+08	8.24126e+07	1.04074e+08	9.8331e+07	2.5211e+08	2.5791e+08	2.28802e+08	2.06317e+08	2.4616e+08	2.4834e+08	620602	855355	618179	872801	3920.72	5.24793e+06	1.31337e+08	1.54269e+08	1.27314e+08	1.71437e+08	1.38063e+08	1.39553e+08	8.5018e+08	8.82476e+08	9.57739e+08	8.1222e+08	7.93463e+08	7.17903e+08	8.02839e-23	9.72636e+07	8.20576e+06	3.34999e+06	8.43661	2.3994e+08
POS10516	(2E)-1-(2-hydroxy-4,6-dimethoxyphenyl)-3-(4-hydroxyphenyl)prop-2-en-1-one	12.023	301.106	[M+H]+	C17H16O5	2'-Hydroxychalcones	UXUFMIJZNYXWDX-VMPITWQZSA-N	COC1=CC(=C(C(=C1)OC)C(=O)/C=C/C2=CC=C(C=C2)O)O	---	6293081	HMDB0030875	Phenylpropanoids and polyketides	Linear 1,3-diarylpropanoids	616207	288237	911069	557827	530904	625191	8.12173e+08	8.39515e+08	8.26756e+08	8.05091e+08	8.11379e+08	8.124e+08	3920.72	3920.72	229157	171900	147743	3920.72	182111	3920.72	231620	208093	197630	226314	5.12087e+08	5.35259e+08	5.71488e+08	5.48259e+08	5.7286e+08	5.37159e+08	3.75413e-37	588239	200290	81768	34.049	8.17886e+08
POS11337	13-OxoODE	12.608	317.208	[M+Na]+	C18H30O3	Lineolic acids and derivatives	JHXAZBBVQSRKJR-QNQPVOBRSA-N	CCCCCC(=O)/C=C\C=C\CCCCCCCC(=O)O	C14765	---	HMDB0004668	Lipids and lipid-like molecules	Fatty Acyls	3.55343e+07	4.19326e+07	4.3428e+07	4.10517e+07	4.03652e+07	4.54018e+07	8.07218e+07	8.61677e+07	7.58867e+07	8.65619e+07	8.24392e+07	9.31727e+07	7.36534e+07	9.06182e+07	9.22639e+07	8.09293e+07	9.83795e+07	9.02611e+07	8.51164e+07	9.82706e+07	1.11426e+08	9.89357e+07	89813277	9.92411e+07	3.34841e+08	2.77052e+08	3.27024e+08	3.00003e+08	3.45265e+08	3.29432e+08	1.35226e-22	4.12856e+07	3.34458e+06	1.36542e+06	8.10109	8.41583e+07
POS11989	(2,6,6-Trimethyl-4-oxo-2-cyclohexen-1-yl)methyl beta-D-glucopyranoside	8.805	331.176	[M+H]+	C16H26O7	Glycosyl compounds	FOONTNRMWNJWCL-ZSABPLCXSA-N	CC/1=C/C(=O)CC(C)(C)C1CO[C@@H]2O[C@H](CO)[C@@H](O)[C@H](O)[C@H]2O	---	57509330	---	Organic oxygen compounds	Organooxygen compounds	4.55945e+09	4.40625e+09	4.59382e+09	4.40285e+09	4.37833e+09	4.68709e+09	2.34854e+09	2.40307e+09	2.40122e+09	2.42248e+09	2.42534e+09	2.32941e+09	441228	521680	1.0177e+06	937695	479022	549666	1.14477e+09	1.1415e+09	1.14606e+09	1.16583e+09	1.09435e+09	1.10779e+09	4.37795e+08	4.13561e+08	4.57109e+08	4.43324e+08	4.4206e+08	4.60748e+08	3.44053e-36	4.50463e+09	1.26682e+08	5.17179e+07	2.81227	2.38834e+09
NEG2333	1-Methylcyclohexane-1,2-dicarboxylic acid	10.468	185.081	[M-H]-	C9H14O4	Carboxylic acids and derivatives	PMUPSYZVABJEKC-UHFFFAOYSA-N	CC1(CCCCC1C(O)=O)C(O)=O	---	114473	HMDB0243937	Organic acids and derivatives	Carboxylic acids and derivatives	4.55053e+08	4.79664e+08	4.57786e+08	4.79395e+08	4.17885e+08	4.32115e+08	5.5894e+06	5.50619e+06	3.33657e+06	4.85125e+06	6.31631e+06	3.89945e+06	9.94256e+06	1.55114e+07	1.16085e+07	1.81908e+06	2.71962e+06	5.82962e+06	3.20865e+07	3.00276e+07	2.34286e+07	5.99061e+07	1.2348e+07	1.05327e+07	6.20612e+06	6.37733e+06	6.4565e+06	9.01654e+06	7.7429e+06	4.52715e+06	3.47148e-28	4.5365e+08	2.49057e+07	1.01677e+07	5.49007	4.91653e+06
POS3695	Medicanine	1.417	160.097	[M+H]+	C7H13NO3	Carboxylic acids and derivatives	ROVDTLLPFWAZJC-UHFFFAOYSA-N	OCCCN1CCC1C(O)=O	---	101409750	HMDB0038625	Organic acids and derivatives	Carboxylic acids and derivatives	2.56755e+07	2.49006e+07	3.00715e+07	3.01929e+07	2.75204e+07	3.23195e+07	3.15306e+08	3.37383e+08	3.23564e+08	3.46667e+08	3.22863e+08	3.17673e+08	3.77341e+07	4.20617e+07	3.86068e+07	4.44844e+07	4.57575e+07	4.21045e+07	7.71577e+07	8.76501e+07	8.45738e+07	1.09502e+08	8.29461e+07	9.87579e+07	1.10056e+08	8.5683e+07	1.15598e+08	8.20958e+07	1.1138e+08	1.16437e+08	5.37675e-26	2.84468e+07	2.89138e+06	1.1804e+06	10.1642	3.27243e+08
POS8022	Atractylenolide III	12.698	249.148	[M+H]+	C15H20O3	Sesquiterpene lactones	FBMORZZOJSDNRQ-GLQYFDAESA-N	CC1=C2C[C@H]3C(=C)CCC[C@]3(C)C[C@]2(O)OC1=O	C17887	155948	HMDB0248708	Lipids and lipid-like molecules	Prenol lipids	5.19397e+07	5.33757e+07	5.50034e+07	4.6888e+07	5.27337e+07	5.67548e+07	521075	1.11961e+06	567038	750174	743799	658111	142176	371062	558516	3920.72	355631	123831	3920.72	143639	216652	193626	185937	370849	317605	612148	632226	152207	205482	527791	3.80537e-29	5.27825e+07	3.36216e+06	1.3726e+06	6.36984	726635
POS2285	1,2-Dihydroquinoline	8.451	132.081	[M+NH4]+	C9H9N	Quinolines and derivatives	IRFSXVIRXMYULF-UHFFFAOYSA-N	C1NC2=CC=CC=C2C=C1	---	5231402	HMDB0244077	Organoheterocyclic compounds	Quinolines and derivatives	2.12759e+07	2.18021e+07	2.24253e+07	2.07857e+07	1.89939e+07	1.89297e+07	2.20318e+08	2.10744e+08	2.20138e+08	2.07611e+08	2.19676e+08	2.01374e+08	7.45012e+07	76967463	7.79274e+07	7.21949e+07	7.62669e+07	7.34774e+07	1.17456e+08	1.41622e+08	143845326	1.40982e+08	1.38788e+08	1.24957e+08	1.9859e+08	1.86589e+08	1.91785e+08	1.88961e+08	1.91718e+08	2.01322e+08	1.54286e-26	2.07021e+07	1.45432e+06	593725	7.025	2.1331e+08
NEG1031	2'-Hydroxyacetophenone	14.055	135.044	[M-H]-	C8H8O2	Organooxygen compounds	JECYUBVRTQDVAT-UHFFFAOYSA-N	CC(=O)C1=CC=CC=C1O	C07189	8375	HMDB0032568	Organic oxygen compounds	Organooxygen compounds	3.75058e+07	5.85631e+07	5.72498e+07	7.72348e+07	3.80331e+07	7.47476e+07	5.76904e+07	5.47714e+07	9.35319e+07	5.00573e+07	6.96456e+07	6.28425e+07	6.13121e+07	4.62786e+07	6.73285e+07	3.96627e+07	2.75618e+07	6.93432e+07	3.20348e+07	2.68127e+07	4.58466e+07	8.70304e+07	3.41443e+07	4.21276e+07	4.34622e+07	1.1659e+08	3.87041e+07	8.58737e+07	5.16393e+07	8.24157e+07	0.278947	5.72223e+07	1.71254e+07	6.99142e+06	29.9278	6.47565e+07
POS1219	Carbapenem	0.918	110.06	[M+H]+	C6H7NO	Lactams	YZBQHRLRFGPBSL-UHFFFAOYSA-N	O=C1CC2CC=CN12	---	13293130	HMDB0249611	Organoheterocyclic compounds	Lactams	2.5021e+07	2.73337e+07	3.29467e+07	2.3742e+07	4.19018e+07	3.23961e+07	6.48015e+07	9.75968e+07	8.27484e+07	6.67742e+07	4.58254e+07	5.02129e+07	7.86946e+07	9.02588e+07	1.11728e+08	7.66269e+07	1.25542e+08	51549203	3.71358e+07	3.37703e+07	2.87056e+07	3.39738e+07	3.60043e+07	5.53943e+07	3.67637e+07	4.50198e+07	4.31181e+07	5.13257e+07	5.22695e+07	8.47367e+07	2.43692e-05	3.05569e+07	6.71237e+06	2.74031e+06	21.9668	6.79932e+07
NEG1422	Patulin	5.24	153.018	[M-H]-	C7H6O4	Pyrans	ZRWPUFFVAOMMNM-UHFFFAOYSA-N	C1C=C2C(=CC(=O)O2)C(O1)O	C16748	4696	HMDB0034299	Organoheterocyclic compounds	Pyrans	4.37439e+07	6.22524e+07	6.26328e+07	6.20174e+07	1.28914e+08	7.53174e+07	5.74363e+07	1.81644e+08	1.12575e+08	1.26852e+08	9.1821e+07	2.67514e+08	6.48579e+07	5.36519e+07	7.25915e+07	5.4698e+07	9.53322e+07	8.30574e+07	1.30679e+08	1.19377e+08	1.26509e+08	1.32145e+08	2.01353e+08	2.94456e+08	8.51491e+07	1.95987e+08	1.92071e+08	8.84269e+07	2.7687e+08	2.76156e+08	0.00670194	7.24797e+07	2.94268e+07	1.20134e+07	40.6	1.3964e+08
POS13164	[(2Z)-6-hydroxy-2,6-dimethylocta-2,7-dienyl] 2-(5-ethenyl-5-methyloxolan-2-yl)propanoate	12.265	359.219	[M+Na]+	C20H32O4	Fatty alcohol esters	KQTYDMMVMJEHAN-GDNBJRDFSA-N	CC(C1CCC(C)(O1)C=C)C(=O)OC\C(C)=C/CCC(C)(O)C=C	---	45783069	---	Lipids and lipid-like molecules	Fatty Acyls	3.14623e+06	5.94823e+06	7.69327e+06	5.23598e+06	7.28286e+06	4.80841e+06	3.72541e+07	4.69431e+07	4.58968e+07	4.5478e+07	4.64963e+07	4.22196e+07	6.77393e+06	1.00815e+07	9.89616e+06	9.46143e+06	9.75008e+06	1.14451e+07	1.62068e+07	2.03633e+07	1.99854e+07	2.63303e+07	2.01173e+07	1.88124e+07	3.74822e+07	4.386e+07	5.07671e+07	4.51618e+07	3.90906e+07	4.54859e+07	2.63337e-18	5.68583e+06	1.67756e+06	684859	29.5042	4.4048e+07
NEG5055	3-Oxohexadecanoic acid	13.038	269.213	[M-H]-	C16H30O3	Fatty Acyls	ASICPMTWQSESKX-UHFFFAOYSA-N	CCCCCCCCCCCCCC(=O)CC(O)=O	---	5282997	HMDB0010733	Lipids and lipid-like molecules	Fatty Acyls	1.40927e+07	1.07872e+07	9.45899e+06	1.19198e+07	1.56571e+07	1.06676e+07	5.20312e+07	6.11484e+07	5.23738e+07	6.02359e+07	5.11574e+07	6.10849e+07	3.28155e+06	3.75897e+06	3.8668e+06	5.15685e+06	5.1695e+06	3.32468e+06	1.19614e+07	1.03245e+07	10188329	6.8996e+07	1.23139e+07	1.25768e+07	4.11402e+07	3.67407e+07	3.45395e+07	3.38566e+07	3.57016e+07	4.1738e+07	6.88868e-08	1.20972e+07	2.34122e+06	955798	19.3533	5.63386e+07
NEG497	Citraconic anhydride	3.218	111.007	[M-H]-	C5H4O3	Dihydrofurans	AYKYXWQEBUNJCN-UHFFFAOYSA-N	CC1=CC(=O)OC1=O	---	12012	HMDB0250302	Organoheterocyclic compounds	Dihydrofurans	2.12793e+07	1.30785e+08	6.79203e+07	1.80365e+08	7.83279e+07	1.44072e+08	1.45821e+08	4.98772e+07	1.41209e+08	1.01563e+08	136286077	1.92511e+08	1.91413e+08	2.24982e+08	2.23925e+08	1.07028e+08	2.00034e+08	2.12482e+08	2.59675e+07	1.87287e+07	2.3447e+07	1.02175e+08	3.92625e+07	4.17085e+07	1.66984e+08	3.85239e+08	2.33763e+08	3.79907e+08	2.48617e+08	3.97852e+08	1.16168e-06	1.03792e+08	5.82376e+07	2.37754e+07	56.1102	1.27878e+08
POS15297	Gelomulide N	12.058	415.21	[M-H2O+H]+	C24H32O7	Naphthofurans	YOELDOOOBJSHSZ-SRFZOMHBSA-N	O=C1OC2C(=C1C)C3OC43CCC5C(C)(C)C(OC(=O)C)CC(OC(=O)C)C5(C)C4C2	---	24775138	---	Organoheterocyclic compounds	Naphthofurans	8.1853e+08	8.12494e+08	8.44113e+08	8.74172e+08	8.66273e+08	8.8117e+08	8.97922e+08	9.05039e+08	8.91784e+08	8.71551e+08	8.91529e+08	872629282	2.31116e+09	2.29674e+09	2.49764e+09	2.41081e+09	2.39824e+09	2.46366e+09	1305021432	1.39218e+09	1.42475e+09	1.41352e+09	1.45968e+09	1.41742e+09	8.44036e+08	8.78521e+08	9.58025e+08	9.18052e+08	9.4599e+08	8.9054e+08	1.32873e-27	8.49459e+08	2.91568e+07	1.19032e+07	3.43239	8.88409e+08
NEG12457	1-Hydroxy-2-(9Z,12Z-octadecadienoyl)-sn-glycero-3-phosphoethanolamine	12.297	476.277	[M]-	C23H43NO7P	Lineolic acids and derivatives	SVRBKLJIDJHADS-USWSLJGRSA-M	C(C(=O)O[C@H](CO)COP(=O)([O-])OCCN)CCCCCC/C=C\C/C=C\CCCCC	---	134768257	HMDB0011477	Lipids and lipid-like molecules	Glycerophospholipids	1.20182e+09	9.46665e+08	9.24331e+08	1.18569e+09	8.57368e+08	1.20125e+09	1.6034e+08	1.73602e+08	1.54367e+08	1.60828e+08	1.76018e+08	1.58226e+08	1.84118e+08	1.77356e+08	1.8635e+08	1.5181e+08	158379029	1.76759e+08	3.22048e+08	3.49906e+08	3.04516e+08	7.77374e+08	3.93612e+08	3.11443e+08	5.53759e+08	6.10662e+08	6.91116e+08	6.65944e+08	5.91169e+08	6.88767e+08	6.34899e-13	1.05285e+09	1.59915e+08	6.52852e+07	15.1888	1.63897e+08
POS21694	Aconitine	9.988	646.323	[M+H]+	C34H47NO11	Aconitane-type diterpenoid alkaloids	XFSBVAOIAHNAPC-XTHSEXKGSA-N	CCN1C[C@@]2([C@@H](C[C@@H]([C@@]34[C@@H]2[C@H]([C@@H](C31)[C@@]5([C@@H]6[C@H]4C[C@@]([C@@H]6OC(=O)C7=CC=CC=C7)([C@H]([C@@H]5O)OC)O)OC(=O)C)OC)OC)O)COC	C06091	245005	---	Lipids and lipid-like molecules	Prenol lipids	3920.72	3920.72	3920.72	3920.72	3920.72	3920.72	3920.72	3920.72	3920.72	3920.72	3920.72	3920.72	3920.72	3920.72	3920.72	3920.72	3920.72	3920.72	5.83284e+07	6.18288e+07	6.72058e+07	63078832	5.93999e+07	5.77628e+07	3920.72	3920.72	3920.72	132023	3920.72	3920.72	2.69957e-30	3920.72	0	0	0	3920.72
POS20900	Biorobin	8.358	595.164	[M+H]+	C27H30O15	Flavonoid O-glycosides	RTATXGUCZHCSNG-KYGWAIEOSA-N	O=C1C2=C(O)C=C(O)C=C2OC(C3=CC=C(O)C=C3)=C1O[C@@H]4O[C@H](CO[C@H]5[C@H](O)[C@H](O)[C@@H](O)[C@H](C)O5)[C@H](O)[C@H](O)[C@H]4O	---	15944778	HMDB0037574	Phenylpropanoids and polyketides	Flavonoids	1.97405e+08	3.81478e+08	1.06976e+09	3.62157e+08	1.22705e+09	1.04971e+09	2.15552e+09	2.1597e+09	2.24706e+09	2.21679e+09	2.2683e+09	2.19258e+09	5.94508e+07	7.38037e+07	5.64927e+07	6.3087e+07	7.25453e+07	6.36193e+07	5.41768e+07	2.14174e+08	2.4086e+08	2.35957e+08	2.34845e+08	1.79635e+08	5.04784e+08	4.85791e+08	5.39402e+08	4.86422e+08	5.34089e+08	5.00834e+08	2.5587e-15	7.14593e+08	4.48044e+08	1.82913e+08	62.6991	2.20666e+09
NEG8820	3-(Benzoyloxy)-2-hydroxypropyl beta-D-glucopyranosiduronic acid	9.008	371.099	[M-H]-	C16H20O10	Sugar acids and derivatives	DLZMKPZOEYKXHQ-MQCRQNCBSA-N	O=C(O)C1OC(OCC(O)COC(=O)C=2C=CC=CC2)C(O)C(O)C1O	---	45783079	---	Organic oxygen compounds	Organooxygen compounds	2.18069e+09	1.95373e+09	1.77343e+09	1.95554e+09	2056696370	1.72808e+09	1.72473e+09	1.76998e+09	1.5821e+09	1.58934e+09	1.472e+09	1.56655e+09	2.72621e+09	2.73207e+09	2.67768e+09	2.38497e+09	2.29467e+09	5.43994e+07	1.29085e+09	1.33328e+09	1.12858e+09	3.65054e+08	1.23787e+09	1.14092e+09	2.28061e+09	2.43971e+09	2.18803e+09	2.04813e+09	1.88992e+09	2.13629e+09	0.00541543	1.94136e+09	1.70075e+08	6.94328e+07	8.7606	1.61745e+09
POS19368	Iridin	9.902	523.146	[M+H]+	C24H26O13	Isoflavonoid O-glycosides	LNQCUTNLHUQZLR-OZJWLQQPSA-N	O=C1C(=COC=2C=C(OC3OC(CO)C(O)C(O)C3O)C(OC)=C(O)C12)C=4C=C(O)C(OC)=C(OC)C4	C10465	5281777	---	Phenylpropanoids and polyketides	Isoflavonoids	169329	3920.72	3920.72	3920.72	3920.72	104666	1.95374e+06	313992	2.22421e+06	2.68612e+06	3.05655e+06	176262	1.12317e+06	2.6383e+06	1.03631e+06	1.67491e+06	2.60795e+06	1.02157e+06	5.45983e+07	5.21978e+07	5.15492e+07	56010075	5.63528e+07	4.70264e+07	6.38616e+06	5.80636e+06	6.59417e+06	5.91115e+06	9.40794e+06	6.86217e+06	5.86194e-27	48279.7	71698.4	29270.7	148.506	1.73514e+06
POS1357	Uracil	4.393	113.035	[M+H]+	C4H4N2O2	Pyrimidones	ISAKRJDGNUQOIC-UHFFFAOYSA-N	OC1=NC=CC(O)=N1	C00106	1174	HMDB0000300	Organoheterocyclic compounds	Diazines	9.2726e+08	9.06179e+08	8.38337e+08	9.64817e+08	8.74837e+08	8.04081e+08	1.37386e+09	1.61825e+09	1.31896e+09	1.25369e+09	1.44583e+09	1.60612e+09	3.35802e+09	3.35919e+09	4.16855e+09	3.79758e+09	3.62342e+09	4.77211e+09	9.10969e+08	9.02449e+08	8.77854e+08	8.43396e+08	7.94463e+08	8.99226e+08	2.00236e+09	2.19911e+09	2.08739e+09	1.80577e+09	1.68683e+09	2.00798e+09	3.61695e-16	8.85919e+08	5.90404e+07	2.41031e+07	6.66432	1.43612e+09
POS320	Morpholine	13.148	88.0763	[M+H]+	C4H9NO	Morpholines	YNAVUWVOSKDBBP-UHFFFAOYSA-N	C1COCCN1	C14452	8083	HMDB0031581	Organoheterocyclic compounds	Oxazinanes	1.43373e+08	9.07145e+07	7.40863e+07	1.68095e+08	1.52843e+08	8.55787e+07	1.05239e+08	9.31396e+07	1.53548e+08	5.74448e+07	1.41055e+08	1.29897e+08	1.98077e+08	2.79293e+08	2.55467e+08	1.49516e+08	1.04641e+08	2.11403e+08	8.06637e+07	1.47093e+08	1.45331e+08	9.83037e+07	1.53904e+08	1.2524e+08	7.6304e+07	1.4785e+08	1.54522e+08	1.82534e+08	1.4004e+08	1.18518e+08	0.0122697	1.19115e+08	4.02091e+07	1.64153e+07	33.7565	1.13387e+08
POS7132	Lauramine oxide	10.523	230.248	[M+H]+	C14H31NO	Long-chain alkyl amine oxides	SYELZBGXAIXKHU-UHFFFAOYSA-N	CCCCCCCCCCCCN(C)(C)=O	---	15433	---	Organic nitrogen compounds	Organonitrogen compounds	1.11487e+09	1.10513e+09	1.12138e+09	1.14438e+09	1.16506e+09	1.13059e+09	5.9342e+08	5.82204e+08	5.60313e+08	6.1892e+08	6.09939e+08	5.97457e+08	3.62427e+08	4.09781e+08	3.90309e+08	3.8684e+08	3.99446e+08	4.00956e+08	8.12823e+08	8.07438e+08	8.44657e+08	8.14752e+08	8.07631e+08	8.00325e+08	4.46688e+08	4.48752e+08	4.70926e+08	4.60928e+08	4.73487e+08	4.49268e+08	3.6609e-30	1.13024e+09	2.1715e+07	8.86513e+06	1.92128	5.93709e+08
NEG5688	(S)-10,16-Dihydroxyhexadecanoic acid	12.463	287.223	[M-H]-	C16H32O4	Fatty Acyls	VJZBXAQGWLMYMS-UHFFFAOYSA-N	OCCCCCCC(O)CCCCCCCCC(O)=O	C08285	441449	HMDB0037798	Lipids and lipid-like molecules	Fatty Acyls	1.27187e+07	1.23407e+07	1.1429e+07	1.25445e+07	9.73424e+06	1.27601e+07	2.47653e+07	2.22977e+07	2.23581e+07	2.39943e+07	2.1495e+07	1.74311e+07	627222	217648	502933	336382	889322	245301	2.37676e+07	2.32171e+07	2.22039e+07	6.76868e+07	2.50393e+07	2.45791e+07	4.44494e+07	5.47326e+07	5.70791e+07	5.44787e+07	4.74759e+07	6.23235e+07	1.40074e-09	1.19212e+07	1.17723e+06	480601	9.87507	2.20569e+07
NEG5589	3,4,5-trihydroxyoxan-2-yl 3,4-dihydroxybenzoate	8.827	285.062	[M-H]-	C12H14O8	Benzoic acid esters	VWQASRWQZBVNEI-UHFFFAOYSA-N	O=C(OC1OCC(O)C(O)C1(O))C=2C=CC(O)=C(O)C=2	---	53462251	HMDB0041272	Benzenoids	Benzene and substituted derivatives	1.25021e+07	4.51303e+07	5.95045e+08	1.8614e+07	1.5671e+07	2.78225e+07	5.80951e+06	1.09613e+07	1.34157e+07	1.07964e+07	9.70703e+06	8.83222e+06	3.99496e+06	4.09108e+06	5.31877e+06	4.73785e+06	1.74855e+08	1.76618e+08	1.41242e+07	8.82522e+07	9.55069e+08	3.03836e+08	9.22549e+08	8.94485e+08	1.3508e+07	1.41029e+07	6.45974e+06	4.06252e+06	6.37339e+06	3.26468e+08	0.0046289	1.19131e+08	2.33446e+08	9.53039e+07	195.958	9.92036e+06
POS5266	dehydro-beta-Ionone	9.322	191.143	[M+H]+	C13H18O	Prenol lipids	UWWCASOGCPOGJP-BQYQJAHWSA-N	[H]\C(=C(\[H])C1=C(C)C=CCC1(C)C)C(C)=O	---	5352711	HMDB0059904	Lipids and lipid-like molecules	Prenol lipids	2.85414e+08	282827127	3.05e+08	2.53179e+08	2.58375e+08	2.83354e+08	1.44624e+08	1.5291e+08	1.4376e+08	1.63184e+08	1.52004e+08	1.58417e+08	1.18575e+08	1.23744e+08	1.19765e+08	1.32574e+08	1.15547e+08	1.12509e+08	2.27144e+08	2.37101e+08	2.30567e+08	2.49202e+08	2.39647e+08	2.27018e+08	4.19981e+08	4.108e+08	4.18401e+08	4.08521e+08	4.24068e+08	4.07749e+08	4.13677e-25	2.78025e+08	1.91684e+07	7.82546e+06	6.89448	1.52483e+08
POS7801	Uridine	4.392	245.077	[M+H]+	C9H12N2O6	Pyrimidine nucleosides	DRTQHJPVMGBUCF-XVFCMESISA-N	c1cn(c(=O)nc1O)[C@H]2[C@@H]([C@@H]([C@H](O2)CO)O)O	C00299	6029	HMDB0000296	Nucleosides, nucleotides, and analogues	Pyrimidine nucleosides	1.88812e+08	2.19136e+08	2.18307e+08	1.91114e+08	2.1334e+08	1.98333e+08	3.34864e+08	3.5857e+08	3.21258e+08	3.31301e+08	3.72605e+08	3.51072e+08	1.1461e+09	9.13272e+08	1.0114e+09	9.77497e+08	9.78638e+08	9.88748e+08	2.10032e+08	2.41294e+08	2.33658e+08	2.16697e+08	1.93161e+08	2.13052e+08	4.84365e+08	4.60056e+08	4.52566e+08	4.55752e+08	4.60175e+08	4.55904e+08	5.02707e-23	2.0484e+08	1.37524e+07	5.61441e+06	6.71373	3.44945e+08
POS5528	Atraric acid	12.197	197.081	[M+H]+	C10H12O4	Benzoic acid esters	UUQHKWMIDYRWHH-UHFFFAOYSA-N	Oc1c(C)c(O)cc(C)c1C(=O)OC	---	78435	---	Benzenoids	Benzene and substituted derivatives	3.09899e+07	3.27594e+07	33409117	3.43507e+07	3.24661e+07	3.57261e+07	611117	450325	760759	736476	438889	804231	741233	594232	429702	1.13692e+06	497203	1.00298e+06	5.9991e+07	6.37806e+07	7.13766e+07	7.10064e+07	6.81436e+07	7.34928e+07	481734	1.321e+06	761017	518049	354239	272292	1.02812e-26	3.32836e+07	1.63245e+06	666443	4.90466	633633
POS3208	1,4-Benzodioxin-2(3H)-one	11.022	151.039	[M+H-H2O]+	C8H6O3	Benzodioxanes	ULEKGOXADQVOIF-UHFFFAOYSA-N	O=C1COC2=CC=CC=C2O1	---	4685450	HMDB0040528	Organoheterocyclic compounds	Benzodioxanes	1.22543e+07	8.74726e+06	1.06282e+07	1.29974e+07	7.49814e+06	7.56336e+06	8.09292e+07	8.20368e+07	7.42572e+07	8.53175e+07	8.50106e+07	7.58496e+07	1.45102e+07	7.43622e+06	1.2833e+07	1.16938e+07	1.17178e+07	1.61479e+07	1.27578e+07	7.80451e+06	1.04101e+07	1.59674e+07	1.17295e+07	5.73153e+06	7.65472e+06	5.22625e+06	8.27091e+06	4.2064e+06	7.01998e+06	7.789e+06	2.87856e-24	9.94811e+06	2.37532e+06	969720	23.8771	8.05668e+07
POS9575	Dodemorph	12.899	282.279	[M+H]+	C18H35NO	Morpholines	JMXKCYUTURMERF-UHFFFAOYSA-N	CC1CN(CC(C)O1)C1CCCCCCCCCCC1	C18786	61899	---	Organoheterocyclic compounds	Oxazinanes	7.68412e+06	2.46703e+07	2.3456e+07	2.1631e+07	2.604e+07	2.53596e+07	1.70742e+06	4.61707e+07	4.73025e+07	5.06712e+07	4.47069e+07	5.15645e+07	2.36816e+06	6.36625e+06	3.15822e+06	3.15578e+06	3.85768e+06	3.97471e+06	365948	4.21173e+07	4.42993e+07	4.6888e+07	4.13251e+07	4.521e+07	1.14077e+07	4.35618e+06	4.4541e+06	7.58457e+06	6.8952e+06	7.37121e+06	2.42164e-05	2.14735e+07	6.93219e+06	2.83006e+06	32.2825	4.03539e+07
POS18863	7-Hydroxy-4-[(3Z)-5-hydroxy-3-methyl-3-penten-1-yl]-4a,8,8-trimethyl-3-methylenedecahydro-2-naphthalenyl beta-D-mannopyranoside	10.624	507.293	[M+Na]+	C26H44O8	Diterpene glycosides	JECOCDKQCZSANH-RFKAOMIISA-N	OCC=C(C)CCC1C(=C)C(OC2OC(CO)C(O)C(O)C2O)CC3C(C)(C)C(O)CCC13C	---	56776254	---	Lipids and lipid-like molecules	Prenol lipids	9.52609e+06	1.06407e+07	9.29407e+06	5.76702e+06	8.32395e+06	1.23097e+07	6.6468e+07	6.87245e+07	5.73003e+07	6.56117e+07	6.25599e+07	6.06563e+07	91136.6	3920.72	147114	3920.72	124016	109360	177427	124306	608653	191918	312583	728806	2.74107e+06	1.44531e+06	1.4692e+06	1.33708e+06	2.59079e+06	2.35942e+06	4.50104e-27	9.31024e+06	2.20638e+06	900751	23.6984	6.35534e+07
POS8023	Desacetyllaurenobiolide	9.93	249.148	[M+NH4]+	C15H20O3	Prenol lipids	FRDLPOYYWWRSPZ-ZVEIMFCASA-N	C\C1=C\CC\C(C)=C/C(O)C2C(C1)OC(=O)C2=C	---	131752050	HMDB0036770	Lipids and lipid-like molecules	Prenol lipids	70723956	7.14696e+07	7.22862e+07	6.64178e+07	6.50135e+07	6.50525e+07	2.28085e+07	6.94631e+07	2.6088e+07	3.26226e+08	4.15201e+07	5.99867e+07	4.69006e+07	4.42586e+07	5.09696e+07	4.94379e+07	5.03525e+07	4.65759e+07	7.04938e+08	7.29279e+08	7.35196e+08	7.08227e+08	6.97635e+08	7.2281e+08	1.1356e+08	1.25495e+08	8.46467e+07	1.0803e+08	1.18418e+08	7.37066e+07	8.22491e-18	6.84939e+07	3.36084e+06	1.37206e+06	4.90677	9.10153e+07
POS980	4-Hydroxybenzaldehyde	8.929	105.034	[M+H-H2O]+	C7H6O2	Aldehydes	RGHHSNMVTDWUBI-UHFFFAOYSA-N	O=Cc1ccc(O)cc1	C00633	126	HMDB0011718	Organic oxygen compounds	Organooxygen compounds	2.26046e+08	2.19672e+08	2.28584e+08	2.1698e+08	2.27656e+08	2.37315e+08	2.48703e+08	2.38865e+08	2.24754e+08	2.41344e+08	2.43767e+08	2.29493e+08	5.52505e+08	5.40744e+08	5.62613e+08	5.4839e+08	5.46621e+08	5.53337e+08	1.94563e+08	1.81496e+08	1.82557e+08	1.93758e+08	1.9042e+08	1.72617e+08	2.9638e+08	2.89385e+08	3.09062e+08	2.91392e+08	2.80283e+08	2.71729e+08	2.3295e-29	2.26042e+08	7.19501e+06	2.93735e+06	3.18304	2.37821e+08
NEG1079	3-Hydroxybenzoic acid	10.414	137.023	[M-H]-	C7H6O3	Hydroxybenzoic acid derivatives	IJFXRHURBJZNAO-UHFFFAOYSA-N	O=C(O)c1cccc(O)c1	C00587	---	HMDB0002466	Benzenoids	Benzene and substituted derivatives	2.72807e+08	2.63953e+08	2.55385e+08	1.80005e+08	1.89543e+08	2.07308e+08	4.27487e+08	3.95222e+08	4.00358e+08	3.59938e+08	4.08997e+08	3.01707e+08	3.98105e+08	3.4053e+08	3.82131e+08	2.69036e+08	2.70892e+08	2.84969e+08	4.7348e+08	6.00766e+08	5.1014e+08	8.87168e+08	4.85579e+08	5.44064e+08	3.50397e+08	2.68333e+08	2.92576e+08	4.4846e+08	2.5851e+08	3.17491e+08	2.87557e-06	2.28167e+08	4.06466e+07	1.65939e+07	17.8144	3.82285e+08
NEG6618	9,10-Epoxy-18-hydroxy-octadecanoic acid	11.62	313.239	[M-H]-	C18H34O4	Fatty Acyls	ITTPZDMHCNGAGQ-UHFFFAOYSA-N	OCCCCCCCCC1OC1CCCCCCCC(O)=O	C19620	9818312	HMDB0302107	Lipids and lipid-like molecules	Fatty Acyls	2.46479e+07	1.5933e+07	1.22583e+07	2.21846e+07	18857909	1.62872e+07	4.15754e+07	4.04485e+07	4.169e+07	2.26684e+07	3.79252e+07	4.1405e+07	1.73502e+07	2.40394e+07	2.28531e+07	9.2555e+06	1.36449e+07	2.55617e+07	8.26406e+07	8.38208e+07	7.85307e+07	1.55681e+08	6.6195e+07	6.7354e+07	4.23544e+07	1.05549e+08	9.4673e+07	8.96549e+07	9.42058e+07	4.00425e+07	1.29488e-06	1.83615e+07	4.51289e+06	1.84238e+06	24.578	3.76188e+07
POS12841	N-2-Hydroxycyclopentyladenosine	8.251	352.16	[M+H]+	C15H21N5O5	Purine nucleosides	GYWXTRVEUURNEW-UHFFFAOYSA-N	OCC1OC(N2C=NC=3C(=NC=NC32)NC4CCCC4O)C(O)C1O	---	23581828	---	Nucleosides, nucleotides, and analogues	Purine nucleosides	3.22e+07	2.7803e+07	3.29825e+07	3.30652e+07	3.1822e+07	3.49924e+07	4.57192e+07	4.37631e+07	5.25143e+07	4.81891e+07	5.61133e+07	4.67412e+07	8.58669e+07	3.78523e+07	4.09606e+07	4.17872e+07	4.45613e+07	3.94784e+07	3.26828e+07	2.99493e+07	2.95519e+07	3.26726e+07	3.71699e+07	3.12713e+07	9.37118e+07	9.83143e+07	1.0273e+08	9.92197e+07	8.8636e+07	9.29559e+07	1.14374e-11	3.21442e+07	2.39233e+06	976666	7.44251	4.884e+07
POS14730	Tris(2-butoxyethyl) phosphate	12.699	399.25	[M+H]+	C18H39O7P	Alkyl phosphates	WTLBZVNBAKMVDP-UHFFFAOYSA-N	CCCCOCCOP(=O)(OCCOCCCC)OCCOCCCC	C14446	6540	HMDB0259275	Organic acids and derivatives	Organic phosphoric acids and derivatives	6.69171e+07	7.489e+07	8.65698e+07	8.03445e+07	9.7323e+07	8.89832e+07	9.3318e+07	9.66613e+07	8.8907e+07	1.04305e+08	1.09511e+08	1.02805e+08	1.09136e+08	1.18997e+08	1.14382e+08	1.17027e+08	1.13024e+08	1.28694e+08	5.8307e+07	8.82345e+07	9.58499e+07	8.94108e+07	9.44375e+07	9.12597e+07	8.68921e+07	1.10587e+08	9.40765e+07	1.05951e+08	9.67766e+07	1.10922e+08	3.06737e-05	8.25046e+07	1.08046e+07	4.41098e+06	13.0958	9.92514e+07
POS18732	2-(hydroxymethyl)-6-[4-[(2S,3S)-3-(hydroxymethyl)-5-[(E)-3-hydroxyprop-1-enyl]-7-methoxy-2,3-dihydro-1-benzofuran-2-yl]-2-methoxyphenoxy]oxane-3,4,5-triol	9.178	503.192	[M-H2O+H]+	C26H32O11	2-arylbenzofuran flavonoids	SPWHQAUMLDQOFU-LWZOEEAQSA-N	COC1=C2O[C@@H]([C@H](CO)C2=CC(\C=C\CO)=C1)C3=CC(OC)=C(OC4OC(CO)C(O)C(O)C4O)C=C3	---	23786437	---	Phenylpropanoids and polyketides	2-arylbenzofuran flavonoids	1.68549e+07	2.79308e+07	2.17188e+07	1.87875e+07	2.86823e+07	2.7339e+07	9.46836e+06	9.25577e+06	1.02854e+07	8.18634e+06	7.81974e+06	1.17524e+07	1.56745e+08	1.71371e+08	1.66613e+08	1.57123e+08	1.62146e+08	1.68547e+08	2.96929e+07	2.13477e+07	2.93077e+07	2.82498e+07	3.1903e+07	2.56508e+07	2.20317e+07	1.87712e+07	1.97616e+07	2.18097e+07	1.9677e+07	2.14457e+07	1.57028e-29	2.35522e+07	5.11366e+06	2.08764e+06	21.712	9.46134e+06
POS15416	Kaempferol 3-O-arabinoside	9.487	419.097	[M+H]+	C20H18O10	Flavonoid O-glycosides	RNVUDWOQYYWXBJ-IEGSVRCHSA-N	O[C@H]1CO[C@@H](OC2=C(OC3=C(C2=O)C(O)=CC(O)=C3)C4=CC=C(O)C=C4)[C@H](O)[C@H]1O	---	5481882	HMDB0029261	Phenylpropanoids and polyketides	Flavonoids	3.21613e+06	2.84959e+06	4.16531e+06	3.50932e+06	2.70687e+06	3.40907e+06	2.98227e+08	2.86417e+08	3.01343e+08	2.99478e+08	3.00474e+08	3.03469e+08	887620	396461	1.01909e+06	578847	1.46341e+06	751233	1.37436e+06	1.23092e+06	2.12304e+06	2.88653e+06	1.28719e+06	1.14641e+06	6.78141e+08	7.69398e+08	7.98963e+08	7.84311e+08	8.11352e+08	7.26718e+08	1.4401e-28	3.30938e+06	522621	213359	15.7921	2.98235e+08
NEG6772	Arbutin	4.138	317.087	[M+FA-H]-	C12H16O7	Glycosyl compounds	BJRNKVDFDLYUGJ-RMPHRYRLSA-N	OCC1OC(Oc2ccc(O)cc2)C(O)C(O)C1O	C06186	440936	HMDB0029943	Organic oxygen compounds	Organooxygen compounds	1.81541e+10	1.70587e+10	1.55947e+10	1.91953e+10	1.46749e+10	1.92478e+10	1.67225e+09	1.83473e+09	1.93936e+09	1.79244e+09	2.03658e+09	2.10668e+09	9.82786e+08	7.10503e+08	7.32727e+08	6.34312e+08	6.44507e+08	8.51438e+08	2.74357e+09	3.66418e+09	3.68531e+09	1.00082e+09	3.61048e+09	3.81784e+09	1.88178e+09	1.97548e+09	2.4681e+09	2.13783e+09	2.11428e+09	2.11091e+09	1.23132e-20	1.73209e+10	1.89581e+09	7.73962e+08	10.9452	1.89701e+09
POS3209	1,4-Benzodioxin-2(3H)-one	8.531	151.039	[M+CH3OH+H]+	C8H6O3	Benzodioxanes	ULEKGOXADQVOIF-UHFFFAOYSA-N	O=C1COC2=CC=CC=C2O1	---	4685450	HMDB0040528	Organoheterocyclic compounds	Benzodioxanes	1.46164e+08	3.80868e+08	3.65857e+08	4.12836e+08	3.90531e+08	4.36252e+08	2.02723e+08	324928704	2.24357e+08	2.3876e+08	2.33001e+08	2.31565e+08	2.89415e+08	281210804	3.21326e+08	2.68822e+08	2.79868e+08	2.66199e+08	7.73335e+07	3.73108e+08	3.96015e+08	3.84483e+08	4.06578e+08	3.70287e+08	1.54833e+08	8.45332e+07	5.58872e+07	1.02006e+08	1.06267e+08	8.73156e+07	4.71267e-05	3.55418e+08	1.05459e+08	4.30534e+07	29.6718	2.42556e+08
POS848	Dihydro-5-methyl-2(3H)-furanone	0.926	101.06	[M+H]+	C5H8O2	Lactones	GAEKPEKOJKCEMS-UHFFFAOYSA-N	CC1CCC(=O)O1	---	7921	HMDB0033840	Organoheterocyclic compounds	Lactones	1.61005e+08	2.38432e+08	2.61379e+08	1.0062e+08	2.39559e+08	2.72511e+08	3.14714e+08	1.96535e+08	2.20545e+08	1.8387e+08	1.93703e+08	3.12276e+08	2.1737e+08	2.18509e+08	2.47695e+08	294501560	1.34866e+08	2.82113e+08	2.15235e+08	1.43131e+08	2.74912e+08	2.19815e+08	2.37218e+08	3.22305e+08	1.45395e+08	2.13122e+08	2.35516e+08	1.70577e+08	2.59774e+08	2.49748e+08	0.892661	2.12251e+08	6.71769e+07	2.74249e+07	31.6498	2.3694e+08
POS12812	1,2-dihydroxyheptadec-16-en-4-yl acetate	12.579	351.25	[M+Na]+	C19H36O4	Long-chain fatty alcohols	MFLWBVVCOWPUBA-UHFFFAOYSA-N	O=C(OC(CCCCCCCCCCCC=C)CC(O)CO)C	---	45360076	HMDB0031045	Lipids and lipid-like molecules	Fatty Acyls	1.36116e+07	1.43387e+07	1.59058e+07	1.76657e+07	1.5469e+07	1.56217e+07	1.01081e+07	1.02432e+07	1.11425e+07	9.97906e+06	8.10634e+06	8.70664e+06	3.82905e+07	3.70171e+07	3.47043e+07	3.05398e+07	4.4308e+07	3.35411e+07	6.45912e+07	9.33308e+07	9.36076e+07	8.59905e+07	8.62212e+07	9.26391e+07	2.53917e+07	2.50226e+07	2.4545e+07	2.71949e+07	2.75029e+07	2.59474e+07	3.30568e-18	1.54354e+07	1.39716e+06	570389	9.05167	9.71431e+06
POS12979	CID 45359613	9.062	355.172	[M+Na]+	C16H28O7	Fatty acyl glycosides of mono- and disaccharides	WEHZDNHJZBEGME-SPGNZJCFSA-N	OCC1OC(OCC(=CCCC(O)(C=C)C)C)C(O)C(O)C1O	---	---	---	Lipids and lipid-like molecules	Fatty Acyls	4.38492e+08	4.07566e+08	4.64649e+08	7.14797e+08	7.50572e+08	3.9599e+08	4.73138e+08	4.41589e+08	1.76593e+08	4.3498e+08	4.67194e+08	2.4355e+08	575190	4.4322e+07	4.92568e+07	3.97461e+07	4.07178e+07	3.07493e+07	5.4462e+08	5.67036e+08	5.13061e+08	5.2563e+08	5.4545e+08	5.19771e+08	1.71189e+07	2.98979e+07	1.94619e+07	9.43867e+06	1.85952e+07	1.95461e+07	3.6877e-11	5.28678e+08	1.6024e+08	6.54178e+07	30.3096	3.72841e+08
NEG15316	5-O-caffeoyl-4-O-sinapoylquinic acid	9.636	559.146	[M-H]-	C27H28O13	Cyclic alcohols and derivatives	BEDSGEULUAVXQH-YGCGHWCOSA-N	COC1=CC(\C=C\C(=O)O[C@@H]2[C@H](O)C[C@](O)(C[C@H]2OC(=O)\C=C\C3=CC=C(O)C(O)=C3)C(O)=O)=CC(OC)=C1O	---	11962122	---	Organic oxygen compounds	Organooxygen compounds	5.52202e+06	4.83122e+06	6.05225e+06	5.4649e+06	4.52691e+06	5.0747e+06	1.40105e+07	1.21998e+07	1.2968e+07	1.49817e+07	1.64177e+07	1.63522e+07	8.59092e+07	1.04069e+08	6.81056e+07	7.90125e+07	8.35348e+07	1.03573e+08	1.2794e+07	1.39221e+07	1.1148e+07	1.27001e+07	1.60231e+07	1.29569e+07	6.55174e+07	6.25662e+07	5.7402e+07	5.93465e+07	4.78724e+07	5.29606e+07	3.53146e-17	5.24534e+06	546372	223055	10.4163	1.44883e+07
POS7177	Val-Ile	8.412	231.17	[M+H]+	C11H22N2O3	Peptides	PNVLWFYAPWAQMU-CIUDSAMLSA-N	CC[C@H](C)[C@@H](C(=O)O)NC(=O)[C@H](C(C)C)N	---	7010532	HMDB0029130	Organic acids and derivatives	Carboxylic acids and derivatives	2.16199e+07	2.13607e+07	1.60228e+07	1.42992e+07	1.48225e+07	1.36452e+07	1.59654e+08	1.59675e+08	1.65701e+08	1.53447e+08	1.66136e+08	1.64031e+08	1.35066e+08	130250308	1.36056e+08	1.24859e+08	1.41721e+08	1.33674e+08	1.65198e+07	2.02692e+07	3.30738e+07	2.34149e+07	1.8086e+07	2.12844e+07	1.30256e+09	1.28818e+09	1.41137e+09	1.35885e+09	1.31795e+09	1.34736e+09	2.35654e-35	1.69617e+07	3.59435e+06	1.46739e+06	21.1909	1.61441e+08
POS3588	N-Acetylproline	8.431	158.081	[M+H]+	C7H11NO3	Amino acids and derivatives	GNMSLDIYJOSUSW-LURJTMIESA-N	CC(=O)N1CCCC1C(=O)O	---	322640	HMDB0094701	Organic acids and derivatives	Carboxylic acids and derivatives	6.37615e+07	7.30791e+07	6.43736e+07	6.64159e+07	7.16679e+07	6.77945e+07	7.16347e+06	4.03756e+06	1.11187e+07	8.73213e+06	4.81904e+06	1.06705e+07	1.81627e+08	1.90827e+08	1.85054e+08	1.83875e+08	1.89335e+08	1.92591e+08	2.77577e+06	5.21352e+07	4.6139e+07	4.93247e+07	4.3229e+07	3.89525e+07	6.81589e+07	2.59698e+07	3.14755e+07	2.55949e+07	2.55324e+07	2.53258e+07	3.44068e-19	6.78487e+07	3.81524e+06	1.55756e+06	5.62315	7.75689e+06
NEG3346	Salicylsulfuric acid	8.711	216.981	[M-H]-	C7H6O6S	Phenylsulfates	MOODSJOROWROTO-UHFFFAOYSA-N	O=C(O)C=1C=CC=CC1OS(=O)(=O)O	---	10198308	---	Organic acids and derivatives	Organic sulfuric acids and derivatives	6.71758e+06	4.37606e+06	3.26812e+06	7.95321e+06	4.88222e+06	4.41025e+06	3920.72	281989	3920.72	3920.72	280160	3920.72	9.45279e+07	9.19699e+07	7.33307e+07	8.01711e+07	7.73862e+07	9.7369e+07	3920.72	3920.72	3920.72	1.82513e+06	3920.72	3920.72	4.59013e+06	6.42502e+06	3.83005e+06	5.91731e+06	7.22889e+06	2.18018e+07	3.09372e-20	5.26791e+06	1.73155e+06	706902	32.8698	96305.5
POS20901	Kaempferol 3-O-rutinoside	9.009	595.164	[M+H]+	C27H30O15	Flavonoid O-glycosides	RTATXGUCZHCSNG-QHWHWDPRSA-N	C[C@H]1[C@@H]([C@H]([C@H]([C@@H](O1)OC[C@@H]2[C@H]([C@@H]([C@H]([C@@H](O2)OC3=C(OC4=CC(=CC(=C4C3=O)O)O)C5=CC=C(C=C5)O)O)O)O)O)O)O	C21833	5318767	HMDB0302426	Phenylpropanoids and polyketides	Flavonoids	4.12828e+06	1.37886e+07	1.02634e+07	9.79766e+06	1.331e+07	2.64381e+06	9.59856e+07	5.06399e+07	1.44449e+08	1.33903e+08	5.49076e+07	1.37239e+08	5.12089e+06	6.50934e+06	1.55476e+06	4.73196e+06	4.37808e+06	1.42948e+07	4.5946e+07	4.95367e+07	4.69131e+07	4.67354e+07	5.00977e+07	4.52405e+07	1.90933e+07	1.57575e+07	1.28917e+07	1.75987e+07	1.31398e+07	2.03212e+07	9.87195e-09	8.98863e+06	4.64485e+06	1.89625e+06	51.6748	1.02854e+08
NEG13309	Ganolucidic acid A	11.549	499.306	[2M-H]-	C30H44O6	Prenol lipids	XRXBNTYHQXKSAO-UHFFFAOYSA-N	CC(CC(=O)CC(C)C(O)=O)C1CC(O)C2(C)C3=C(C(=O)CC12C)C1(C)CCC(=O)C(C)(C)C1CC3	---	73657196	HMDB0035302	Lipids and lipid-like molecules	Prenol lipids	711904	971914	340377	284250	291401	584446	2.41521e+06	1.63161e+06	1.94033e+06	5.36195e+06	3.95889e+06	2.16428e+06	3920.72	3920.72	3920.72	3920.72	134913	126108	2.55817e+06	1.68416e+06	2.40469e+06	4.88596e+06	262379	379219	5.11191e+07	4.76137e+07	4.47879e+07	3.8286e+07	2.6199e+07	5.47244e+07	6.94618e-15	530715	277351	113228	52.2598	2.91205e+06
POS11128	Phenylalanylphenylalanine	8.832	313.154	[M+H]+	C18H20N2O3	Peptides	GKZIWHRNKRBEOH-UHFFFAOYSA-N	O=C(O)C(N=C(O)C(N)CC=1C=CC=CC1)CC=2C=CC=CC2	---	65104;44369305	HMDB0013302	Organic acids and derivatives	Carboxylic acids and derivatives	4.79187e+06	113411	702019	503053	1.20085e+07	4.43653e+06	1.4037e+07	6.62481e+06	7.47649e+06	9.53515e+06	1.05826e+07	1.04669e+07	1.09931e+07	1.01502e+07	1.15153e+07	1.11712e+07	1.1519e+07	1.18821e+07	619458	1.15619e+06	703358	1.54323e+06	467901	1.00142e+06	5.64935e+07	6.17213e+07	5.15411e+07	5.29802e+07	5.90274e+07	6.10152e+07	1.53641e-21	3.75923e+06	4.53469e+06	1.85128e+06	120.628	9.78716e+06
NEG366	GABA	0.896	102.055	[M-H]-	C4H9NO2	Amino acids and derivatives	BTCSSZJGUNDROE-UHFFFAOYSA-N	O=C(O)CCCN	C00334	119;6992099	HMDB0000112	Organic acids and derivatives	Carboxylic acids and derivatives	1.9361e+08	1.80179e+08	2.01156e+08	2.17963e+08	1.92003e+08	2.05305e+08	1.05159e+09	1.06072e+09	9.90746e+08	1.08143e+09	9.93999e+08	1.12674e+09	2.17257e+08	2.30728e+08	2.42963e+08	1.93712e+08	2.05574e+08	2.27233e+08	9.85666e+08	9.53107e+08	9.53061e+08	8.15734e+08	8.58497e+08	8.42042e+08	4.65096e+08	4.30355e+08	4.16803e+08	4.3207e+08	4.06647e+08	4.56889e+08	8.82851e-24	1.98369e+08	1.2914e+07	5.27213e+06	6.51009	1.05087e+09
POS7369	Walleminone	11.547	235.169	[M-H2O+H]+	C15H24O3	Sesquiterpenoids	NGQXJSTYWWTPOG-VGYDOTAVSA-N	C[C@H]1[C@@H]([C@@H](CC(=C)[C@@H]2CC([C@@H]2CC1=O)(C)C)O)O	---	15431312	---	Lipids and lipid-like molecules	Prenol lipids	2.48279e+08	2.56031e+08	2.88629e+08	2.68034e+08	2.58345e+08	2.62651e+08	6.88149e+07	9.3968e+07	9.85297e+07	8.78964e+07	9.52975e+07	8.90701e+07	2.22804e+08	2.30861e+08	2.10574e+08	2.26413e+08	2.222e+08	2.45894e+08	3.7219e+07	3.4592e+07	5.43047e+07	3.02978e+07	4.31051e+07	5.31853e+07	5.92616e+08	5.73253e+08	6.89095e+08	5.85343e+08	7.62567e+08	7.18482e+08	9.08543e-20	2.63661e+08	1.39042e+07	5.67638e+06	5.27352	8.89294e+07
NEG2347	3-Oxodecanoic acid	10.182	185.118	[M-H2O-H]-	C10H18O3	Keto acids and derivatives	YXTHWTPUTHTODU-UHFFFAOYSA-N	CCCCCCCC(=O)CC(O)=O	C20714	5282982	HMDB0010724	Organic acids and derivatives	Keto acids and derivatives	4.1052e+07	3.88709e+07	1.18107e+08	1.16396e+08	1.14943e+08	1.18539e+08	1.43047e+08	1.23176e+08	1.47006e+08	132171120	1.34952e+08	1.23236e+08	8.43219e+06	8.5434e+07	8.54762e+07	6.84179e+07	7.98876e+07	8.0949e+07	3.29685e+06	4.73837e+07	9.27957e+06	9.97713e+06	4.54158e+07	4.31367e+07	4.11893e+07	5.26035e+07	3.70623e+07	3.41311e+07	3.54855e+07	3.69636e+07	4.40129e-07	9.13178e+07	3.9807e+07	1.62511e+07	43.5917	1.33931e+08
POS1402	Creatine	1.376	114.066	[M+H-H2O]+	C4H9N3O2	Amino acids and derivatives	CVSVTCORWBXHQV-UHFFFAOYSA-N	CN(CC(=O)O)C(=N)N	C00300	586	HMDB0000064	Organic acids and derivatives	Carboxylic acids and derivatives	1.07823e+08	1.26058e+08	1.20188e+08	1.08882e+08	1.18334e+08	1.32655e+08	3.25772e+06	7.51281e+06	2.59466e+07	4.49073e+07	7.02391e+07	6.36672e+07	6.45472e+08	6.12878e+08	6.50619e+08	6.43028e+08	6.18637e+08	5.52507e+08	1.72418e+07	2.90696e+07	1.13295e+08	2.41034e+08	2.07211e+08	1.51304e+08	8.68001e+06	4.83846e+06	6135535	7.53648e+06	9.73116e+06	8.26899e+06	5.78582e-18	1.1899e+08	9.64808e+06	3.93881e+06	8.10831	3.59218e+07
NEG5519	Caffeic acid phenethyl ester	11.635	283.097	[M-H]-	C17H16O4	Coumaric acids and derivatives	SWUARLUWKZWEBQ-VQHVLOKHSA-N	O=C(C=Cc1ccc(O)c(O)c1)OCCc1ccccc1	C10484	5281787	HMDB0302344	Phenylpropanoids and polyketides	Cinnamic acids and derivatives	5.47558e+07	5.80484e+07	5.13764e+07	5.28098e+07	4.95661e+07	49180069	3.30786e+06	2.58909e+06	3.2071e+06	3.77316e+06	4.08555e+06	3.17169e+06	4.06934e+06	3.07129e+06	3.79332e+06	3.82834e+06	2.89559e+06	4.68944e+06	370325	3920.72	3920.72	1757596	121552	142723	213835	811925	203398	276172	561004	256926	2.67353e-28	5.26228e+07	3.36961e+06	1.37564e+06	6.40333	3.35574e+06
NEG1261	2,2-Dimethylsuccinic acid	6.202	145.049	[M-H]-	C6H10O4	Fatty Acyls	GOHPTLYPQCTZSE-UHFFFAOYSA-N	CC(C)(CC(O)=O)C(O)=O	---	11701	HMDB0002074	Lipids and lipid-like molecules	Fatty Acyls	1.55548e+07	1.07411e+07	1.26157e+07	2.04723e+07	1.2247e+07	2.12464e+07	1.18556e+07	2.948e+07	1.22576e+07	1.54643e+07	3.28431e+07	2.91625e+07	1.11577e+07	9.77895e+06	1.01571e+07	1.74078e+07	2.06479e+07	2.25794e+07	1.01322e+07	2.87267e+07	3.04932e+07	2.13387e+07	4.20903e+07	2.13972e+07	4.30046e+07	4.27677e+07	3.23547e+07	5.84961e+07	9.11173e+07	8.40972e+07	1.82558e-05	1.54796e+07	4.4563e+06	1.81928e+06	28.7883	2.18439e+07
NEG7144	9,12,13-trihydroxyoctadeca-10,15-dienoic acid	10.465	327.218	[M-H]-	C18H32O5	Lineolic acids and derivatives	MKYUCBXUUSZMQB-UHFFFAOYSA-N	O=C(O)CCCCCCCC(O)C=CC(O)C(O)CC=CCC	---	72732143	---	Lipids and lipid-like molecules	Fatty Acyls	312545852	285107025	2.78636e+08	2.86255e+08	2.70307e+08	2.71982e+08	2.69373e+08	3.03405e+08	2.76076e+08	2.79042e+08	2.77294e+08	2.80969e+08	9.57201e+08	1.05865e+09	1.0625e+09	9.69447e+08	9.00664e+08	1.03697e+09	3.49033e+08	3.56386e+08	3.61396e+08	3.97952e+08	3.51159e+08	3.22525e+08	4.64602e+08	525299408	4.39042e+08	4.43306e+08	4.29733e+08	4.45516e+08	1.57978e-22	2.84139e+08	1.53737e+07	6.2763e+06	5.41064	2.81026e+08
POS18906	Syringetin-3-O-Glucoside	9.196	509.13	[M+H]+	C23H24O13	Flavonoid O-glycosides	JMFWYRWPJVEZPV-AVGVHVDKSA-N	COc1cc(-c2oc3cc(O)cc(O)c3c(=O)c2OC2OC(CO)C(O)C(O)C2O)cc(OC)c1O	---	5321577	---	Phenylpropanoids and polyketides	Flavonoids	4.59484e+06	4.1661e+06	4.47792e+06	4.77278e+06	5.52653e+06	3.97483e+06	5.82815e+08	6.06277e+08	5.97625e+08	5.83693e+08	5.73988e+08	6.29078e+08	2.23741e+07	2.56103e+07	2.50583e+07	2.6088e+07	2.27237e+07	2.11173e+07	4.95168e+07	5.39916e+07	5.0183e+07	5.26884e+07	4.85387e+07	4.34339e+07	1.30488e+08	1.31362e+08	1.71026e+08	1.61376e+08	1.70985e+08	1.56555e+08	6.16427e-32	4.5855e+06	544258	222192	11.8691	5.95579e+08
POS10383	5'-Methylthioadenosine	8.371	298.097	[M+H]+	C11H15N5O3S	5'-deoxy-5'-thionucleosides	WUUGFSXJNOTRMR-IOSLPCCCSA-N	OC1C(O)C(OC1N2C=NC=3C(=NC=NC32)N)CSC	C00170	439176	HMDB0001173	Nucleosides, nucleotides, and analogues	5'-deoxyribonucleosides	4.35026e+06	1.92129e+06	3.77419e+06	1.52343e+06	5.91894e+06	3.36047e+06	1.00721e+07	1.21076e+07	9.46601e+06	1.26793e+07	1.70652e+07	1.24779e+07	1.23747e+08	1.30402e+08	1.32414e+08	1.38775e+08	1.49235e+08	1.38692e+08	179041	2.8253e+06	1.37476e+06	5.79165e+06	8.13367e+06	3.93073e+06	6.01088e+06	7.68953e+06	6.59184e+06	7.16747e+06	5.35549e+06	8.2577e+06	2.09082e-27	3.47476e+06	1.61643e+06	659904	46.5191	1.23114e+07
POS3483	Histidine	1.258	156.077	[M+H]+	C6H9N3O2	Amino acids and derivatives	HNDVDQJCIGZPNO-YFKPBYRVSA-N	N[C@@H](CC1=CN=CN1)C(O)=O	C00135	6274;6971009	HMDB0000177	Organic acids and derivatives	Carboxylic acids and derivatives	1.29598e+06	917191	1.78451e+06	1.78711e+06	2.05723e+06	965977	7.84351e+07	1.11217e+08	9.20287e+07	9.19666e+07	1.20161e+08	9.04631e+07	5.97733e+07	6.79475e+07	8.84193e+07	6.27575e+07	5.33231e+07	5.56664e+07	1.9412e+07	2.36776e+07	3.11718e+07	3.82029e+07	3.54847e+07	3.04307e+07	1.4611e+08	1.66358e+08	2.55613e+08	157897688	2.48098e+08	1.57163e+08	5.89434e-12	1.468e+06	476278	194439	32.444	9.73785e+07
NEG2098	Methyl p-coumarate	10.712	177.055	[M-H]-	C10H10O3	Cinnamic acids and derivatives	NITWSHWHQAQBAW-UHFFFAOYSA-N	COC(=O)C=CC1=CC=C(O)C=C1	---	92203	HMDB0302074	Phenylpropanoids and polyketides	Cinnamic acids and derivatives	2.38441e+07	2.24635e+07	2.3503e+07	2.1084e+07	2.21921e+07	1.81302e+07	3.92179e+07	3.2463e+07	3.08401e+07	3.66786e+07	3.36969e+07	3.64113e+07	1.90463e+08	2.44917e+08	2.27888e+08	2.05226e+08	2.06879e+08	2.29447e+08	1.34734e+08	1.40247e+08	1.30407e+08	2.19679e+08	1.3011e+08	1.35279e+08	8.81139e+07	7.41834e+07	8.92014e+07	8.24409e+07	8.10584e+07	8.38769e+07	6.33331e-16	2.18695e+07	2.0796e+06	848991	9.50913	3.48846e+07
POS24648	1-Palmitoyl-2-oleoyl-sn-glycero-3-phosphocholine	12.416	782.564	[M+Na]+	C42H82NO8P	Phosphatidylcholines	WTJKGGKOPKCXLL-VYOBOKEXSA-N	CCCCCCCCCCCCCCCC(=O)OC[C@H](COP(=O)([O-])OCC[N+](C)(C)C)OC(=O)CCCCCCC/C=C\CCCCCCCC	---	5497103	HMDB0007972	Lipids and lipid-like molecules	Glycerophospholipids	9.51242e+07	5.0971e+07	2.56019e+07	4.47855e+07	2.13625e+07	3.41256e+07	4.22861e+06	1.1081e+07	9.73944e+06	9.7339e+06	7.35356e+06	7.7882e+06	2.26844e+06	7.70919e+06	4.95954e+06	3.69641e+06	5.00272e+06	4.04476e+06	3.63158e+07	1.03662e+08	8.51714e+07	6.74202e+07	9.17005e+07	3.33188e+07	2.88944e+07	2.55177e+07	2.29097e+07	1.73395e+07	1.68836e+07	1.68426e+07	4.38263e-06	4.53285e+07	2.68356e+07	1.09556e+07	59.2026	8.32079e+06
NEG15426	1-(9Z,12Z-octadecadienoyl)-sn-glycero-3-phosphocholine	12.566	564.33	[M+HCOO]-	C26H50NO7P	Lysophosphatidylcholines	SPJFYYJXNPEZDW-FTJOPAKQSA-N	C([C@H](COP(=O)([O-])OCC[N+](C)(C)C)O)OC(CCCCCCC/C=C\C/C=C\CCCCC)=O	---	11005824	HMDB0010386	Lipids and lipid-like molecules	Glycerophospholipids	1.63433e+07	2.00264e+07	5.63425e+07	2.82503e+07	4.00193e+07	2.50277e+07	9.73462e+06	2.0591e+07	2.74565e+07	1.24551e+07	2.90831e+07	1.96643e+07	6.96366e+06	1.12937e+07	2.18264e+07	1.36992e+07	1.56347e+07	5.34579e+06	4.44842e+07	4.46598e+07	4.40594e+07	2.71462e+08	3.30808e+07	1.05352e+07	2.02555e+07	1.49047e+07	3.34254e+07	1.76559e+07	3.54394e+07	5.38319e+07	0.16755	3.10016e+07	1.48463e+07	6.06096e+06	47.8887	1.98308e+07
NEG14419	(1R,3R,4S,5R)-3-[(E)-3-(3,4-dihydroxyphenyl)prop-2-enoyl]oxy-1,5-dihydroxy-4-[(E)-3-(3-hydroxy-4-methoxyphenyl)prop-2-enoyl]oxycyclohexane-1-carboxylic acid	9.705	529.136	[M-H]-	C26H26O12	Cyclic alcohols and derivatives	KXSOUIKZMJRRKL-BQYLRUKMSA-N	COC1=C(O)C=C(\C=C\C(=O)O[C@H]2[C@H](O)C[C@@](O)(C[C@H]2OC(=O)\C=C\C3=CC(O)=C(O)C=C3)C(O)=O)C=C1	---	75368781	---	Organic oxygen compounds	Organooxygen compounds	2.92145e+07	1.84643e+07	2.72406e+07	1.55227e+07	1.42519e+07	2.07205e+07	1.31487e+08	1.18291e+08	1.05026e+08	1.45756e+08	1.29262e+08	1.4016e+08	2.57539e+08	2.84284e+08	2.17046e+08	1.98166e+08	1.96728e+08	2.82601e+08	4.92326e+07	5.06695e+07	5.32894e+07	5.82108e+07	4.79647e+07	4.76633e+07	7.87976e+07	8.12487e+07	9.04024e+07	8.43042e+07	8.56597e+07	8.55718e+07	1.34875e-15	2.09024e+07	6.13859e+06	2.50607e+06	29.3678	1.2833e+08
[truncated: 673 more rows]
[truncated: 19 more columns]
