# Supplementary material for: Revealing Medicinal Constituents of Bistorta vivipara Based on Non-Targeted Metabolomics and 16S rDNA Gene Sequencing Technology
Source: Molecules. 2024 Feb 15;29(4):860. doi: 10.3390/molecules29040860 (PMC10892765; doi:10.3390/molecules29040860)
Supplement: Supplementary file 1 [file molecules-29-00860-s001.zip › Table S2 Screening for differential metabolites in the root of B. vivipara.xlsx]

## Sheet: Sheet1
Table S2 Screening for differential metabolites in the root of B. vivipara
Alignment ID	Metabolite name	Rt(min)	Expreiment Mz	Adduct type	Reference m/z	m/z matched	GD-1	GD-2	GD-3	GD-4	GD-5	GD-6	GQ-1	GQ-2	GQ-3	GQ-4	GQ-5	GQ-6	HL-1	HL-2	HL-3	HL-4	HL-5	HL-6	XH-1	XH-2	XH-3	XH-4	XH-5	XH-6	ZD-1	ZD-2	ZD-3	ZD-4	ZD-5	ZD-6	P.value	Mean.GD	SD.GD	SE.GD	CV.GD	Mean.GQ	SD.GQ	SE.GQ	CV.GQ	Mean.HL	SD.HL	SE.HL	CV.HL
POS11249	12,13-Dhome	11.803	315.253	[M+H]+	315.253	True	3.89766e+07	3.71935e+07	3.84213e+07	4.09169e+07	4.1167e+07	4.15238e+07	5.42397e+07	5.7382e+07	5.30508e+07	5.73392e+07	5.42816e+07	5.46496e+07	6.83566e+07	7.07134e+07	6.66612e+07	6.82005e+07	7.18188e+07	7.33919e+07	1.00199e+08	1.03326e+08	9.74719e+07	1.02847e+08	1.04665e+08	1.04687e+08	1.24939e+08	1.26481e+08	1.24071e+08	1.22422e+08	1.25396e+08	1.23894e+08	1.14777e-29	3.96999e+07	1.75499e+06	716472	4.42064	5.51571e+07	1.78962e+06	730608	3.24458	6.98571e+07	2.5411e+06	1.0374e+06	3.63756
POS7774	N-Lauroylethanolamine	12.307	244.227	[M+H]+	244.227	True	4.21781e+07	4.41731e+07	4.44489e+07	4.55676e+07	4.54901e+07	4.51339e+07	3.13923e+07	3.76789e+07	4.00954e+07	3.91612e+07	4.02227e+07	3.88748e+07	3.16971e+07	3.67128e+07	3.88796e+07	3.83315e+07	3.57134e+07	3.73926e+07	2.75182e+07	3.18066e+07	3.12302e+07	2.90141e+07	3.18385e+07	29141028	2.42556e+07	2.67309e+07	2.59923e+07	2.42511e+07	2.52483e+07	2.68385e+07	5.19441e-13	4.44986e+07	1.26669e+06	517123	2.84658	3.79042e+07	3.32129e+06	1.35591e+06	8.76232	3.64545e+07	2.58972e+06	1.05725e+06	7.10398
POS10360	12-Hydroxy-8,10-octadecadienoic acid	12.829	297.243	[M+H]+	297.243	True	2.79984e+07	2.89414e+07	2.81289e+07	2.92047e+07	2.86827e+07	2.86971e+07	3.74383e+07	3.6845e+07	3.62518e+07	3.77679e+07	3.71062e+07	3.94507e+07	4.6071e+07	5.11713e+07	4.76069e+07	4.96376e+07	4.88715e+07	5.2951e+07	5.62506e+07	5.1159e+07	5.74917e+07	6.45896e+07	5.80378e+07	6.23232e+07	1.03565e+08	1.04391e+08	1.0795e+08	1.08531e+08	1.11626e+08	1.11582e+08	3.35033e-25	2.86089e+07	465145	189895	1.62588	3.74767e+07	1.09725e+06	447949	2.92781	4.93849e+07	2.46491e+06	1.00629e+06	4.99122
POS16244	(3beta,5xi,9xi,13alpha,17alpha,18xi)-3-Hydroxy-13,28-epoxyurs-11-en-28-one	12.62	437.342	[M-H2O+H]+	437.341	True	7.37272e+06	7.41111e+06	7.78032e+06	9.94353e+06	8.66471e+06	1.50256e+07	8.72379e+06	7.94899e+06	1.0782e+07	9.8601e+06	1.1684e+07	1.08354e+07	1.28309e+07	1.22197e+07	1.15796e+07	1.33492e+07	1.18855e+07	1.2915e+07	1.97495e+07	23060197	2.32699e+07	2.41025e+07	2.02148e+07	2.05685e+07	3.01036e+07	2.8246e+07	2.70126e+07	3.1076e+07	2.93422e+07	3.47787e+07	1.58002e-15	9.36633e+06	2.93822e+06	1.19952e+06	31.37	9.97237e+06	1.41389e+06	577219	14.1781	1.24633e+07	677963	276777	5.43968
POS10088	Etiocholanolone	12.86	291.232	[M+H]+	291.232	True	9.86544e+06	1.07349e+07	1.15572e+07	1.06503e+07	1.12799e+07	1.12738e+07	1.2178e+07	1.18287e+07	1.09135e+07	1.20215e+07	1.16819e+07	1.28161e+07	2.62586e+07	2.85131e+07	2.68055e+07	2.84155e+07	2.6935e+07	2.85468e+07	1.91011e+07	1.96888e+07	2.33067e+07	2.15963e+07	2.03731e+07	2.21255e+07	3.69358e+07	4.2211e+07	4.14295e+07	4.37909e+07	4.43004e+07	4.13678e+07	1.19243e-22	1.08936e+07	612485	250046	5.62242	1.19066e+07	625574	255390	5.254	2.75791e+07	1.02618e+06	418935	3.72085
NEG13879	Cynarine	9.357	515.121	[M-H]-	515.12	True	3.46073e+10	3.87582e+10	3.02677e+10	2.81725e+10	3.66705e+10	3.02664e+10	1.67729e+10	1.69643e+10	1.49667e+10	1.42443e+10	1.70344e+10	1.68067e+10	1.12399e+10	1.06611e+10	1.20734e+10	8.98571e+09	9.40274e+09	1.31048e+10	3.69148e+09	3.48414e+09	3.62885e+09	4.26598e+09	3.79301e+09	4.22749e+09	1.3646e+09	2.85545e+09	3.52386e+09	3.32855e+09	2.71497e+09	3.00498e+09	9.62686e-19	3.31238e+10	4.18003e+09	1.70649e+09	12.6194	1.61315e+10	1.20783e+09	4.93096e+08	7.48741	1.09113e+10	1.56946e+09	6.4073e+08	14.3839
POS13237	Irigenin	8.818	361.089	[M+H]+	361.092	True	4.61038e+07	4.9592e+07	4.74586e+07	4.81633e+07	4.15216e+07	4.90566e+07	4.35154e+07	4.83935e+07	4.6071e+07	4.34917e+07	4.73333e+07	4.99142e+07	1.12843e+08	1.21952e+08	1.11987e+08	1.04178e+08	1.13905e+08	1.0699e+08	9.55603e+07	8.33309e+07	8.96437e+07	9.69727e+07	8.68878e+07	9.09493e+07	1.12075e+08	1.26713e+08	1.35523e+08	1.14172e+08	1.20555e+08	1.32431e+08	3.22815e-19	4.69826e+07	2.94368e+06	1.20175e+06	6.26546	4.64532e+07	2.61017e+06	1.0656e+06	5.61893	1.11976e+08	6.15878e+06	2.51431e+06	5.50011
NEG6475	(9Z,11R,12S,13S,15Z)-12,13-Epoxy-11-hydroxy-9,15-octadecadienoic acid	11.733	309.207	[M-H]-	309.207	True	9.10942e+07	8.73406e+07	3.72782e+07	8.86298e+07	4.44924e+07	8.37368e+07	5.964e+07	1.21123e+08	9.2525e+07	1.53588e+08	1.00597e+08	5.72926e+07	3.98804e+08	2.86461e+08	3.28389e+08	1.03434e+08	2.26539e+08	3.15618e+08	3.071e+08	2.90409e+08	3.07867e+08	7.15906e+08	2.64354e+08	2.95473e+08	1.03002e+09	1.05456e+09	9.87158e+08	1.04801e+09	8.48768e+08	9.87329e+08	2.67508e-14	7.20953e+07	2.43985e+07	9.96066e+06	33.8421	9.74608e+07	3.68462e+07	1.50424e+07	37.8061	2.76541e+08	1.01714e+08	4.15244e+07	36.7806
POS12647	Corticosterone	12.939	347.219	[M+H]+	347.222	True	9.26483e+06	1.2029e+07	9.43213e+06	7.99815e+06	1.29365e+07	8.67284e+06	8.97934e+06	9.86843e+06	8.54242e+06	9.04023e+06	9.28395e+06	1.0351e+07	5.98573e+07	5.59695e+07	5.76185e+07	5.62852e+07	5.07933e+07	5.25647e+07	3.05659e+07	3.34847e+07	3.50579e+07	3.251e+07	3.04234e+07	3.30684e+07	1.00243e+08	9.48474e+07	9.67857e+07	9.72195e+07	9.48626e+07	1.0211e+08	2.11213e-29	1.00556e+07	1.96738e+06	803181	19.5651	9.34423e+06	657346	268361	7.03478	5.55148e+07	3.31899e+06	1.35497e+06	5.97857
POS10176	(2'E,4'Z,7'Z,8E)-Colnelenic acid	12.44	293.211	[M+H]+	293.212	True	3.68e+07	3.76841e+07	4.0933e+07	4.03873e+07	4.12797e+07	4.0449e+07	6.47079e+07	8.04137e+07	6.99839e+07	7.97093e+07	7.19978e+07	8.39587e+07	1.50132e+08	1.71167e+08	1.63951e+08	1.50103e+08	1.62381e+08	1.54049e+08	9.79515e+07	1.11364e+08	1.17512e+08	1.12381e+08	1.13621e+08	1.07025e+08	2.27681e+08	2.37031e+08	1.89096e+08	2.65094e+08	2.52395e+08	1.7407e+08	2.18702e-15	3.95889e+07	1.86807e+06	762638	4.71869	7.51285e+07	7.37221e+06	3.00969e+06	9.8128	1.58631e+08	8.54944e+06	3.4903e+06	5.38953
POS15080	Khelloside	9.092	409.11	[M+H]+	409.113	True	3.92924e+08	4.06914e+08	4.12516e+08	3.96235e+08	4.28419e+08	3.90705e+08	3.4101e+08	2.93993e+08	2.99585e+08	3.11984e+08	2.77775e+08	3.04458e+08	7.08402e+07	8.58872e+07	8.78822e+07	6.3168e+07	8.4548e+07	6.32773e+07	5.86583e+07	9.12565e+07	8.73632e+07	8.72421e+07	8.63095e+07	8.95956e+07	9.63865e+07	8.99131e+07	9.35365e+07	9.72182e+07	8.99442e+07	8.81851e+07	1.62631e-25	4.04619e+08	1.43857e+07	5.87294e+06	3.55537	3.04801e+08	2.11529e+07	8.63562e+06	6.93989	7.59338e+07	1.15338e+07	4.70864e+06	15.1892
POS6249	Jasmonic acid	11.099	211.133	[M+H]+	211.133	True	1.47322e+07	1.74201e+07	1.64681e+07	1.49847e+07	1.78826e+07	1.68913e+07	2.23607e+07	2.29193e+07	21676672	2.21592e+07	2.41886e+07	32268765	2.93355e+07	3.26946e+07	3.13176e+07	3.54245e+07	3.19315e+07	3.18424e+07	3.80047e+07	3.86632e+07	4.04352e+07	4.20647e+07	4.36892e+07	4.54541e+07	9.68046e+07	1.08799e+08	1.08636e+08	1.00506e+08	1.06666e+08	1.07491e+08	3.95305e-25	1.63965e+07	1.28604e+06	525023	7.84338	2.42622e+07	4.0159e+06	1.63948e+06	16.5521	3.2091e+07	1.9877e+06	811476	6.19395
POS9362	9a-12a-Octadecadiynoic acid	12.611	277.216	[M+H]+	277.216	True	4.4186e+07	4.67401e+07	4.96497e+07	4.6633e+07	4.93682e+07	4.87953e+07	7.8553e+07	7.89479e+07	7.10676e+07	7.39528e+07	8.00929e+07	7.52939e+07	1.22954e+08	1.37498e+08	1.34911e+08	1.28536e+08	1.33138e+08	1.46416e+08	1.00719e+08	1.29547e+08	1.29756e+08	1.29298e+08	1.23908e+08	1.2754e+08	3.56766e+08	3.59561e+08	3.65992e+08	3.73003e+08	3.47393e+08	3.85073e+08	2.70473e-28	4.7562e+07	2.10132e+06	857860	4.41806	7.6318e+07	3.47479e+06	1.41858e+06	4.55304	1.33909e+08	7.99755e+06	3.26499e+06	5.97238
POS10269	9,11-Octadecadienoic acid, 13-oxo-, (E,Z)-	12.612	295.227	[M+H]+	295.227	True	1.28473e+08	1.23886e+08	1.37668e+08	1.26504e+08	1.42339e+08	1.39977e+08	2.04089e+08	2.0528e+08	1.98011e+08	2.09982e+08	2.14416e+08	2.08033e+08	3.02147e+08	3.30802e+08	3.24258e+08	3.24455e+08	3.26215e+08	3.51532e+08	2.92516e+08	3.65483e+08	3.51719e+08	3.61359e+08	3.57792e+08	3.55931e+08	9.64899e+08	9.50924e+08	1.00151e+09	1.0108e+09	9.46683e+08	1.06919e+09	1.49134e-27	1.33141e+08	7.78883e+06	3.17978e+06	5.85005	2.06635e+08	5.5928e+06	2.28325e+06	2.70661	3.26568e+08	1.57953e+07	6.44839e+06	4.83674
POS4083	Jasmine lactone	10.061	169.122	[M+H]+	169.122	True	4.36071e+08	4.53212e+08	4.73465e+08	4.81076e+08	3.95643e+08	4.16697e+08	3.50466e+08	3.55618e+08	3.56363e+08	3.46391e+08	3.65357e+08	3.7354e+08	1.16799e+08	1.17148e+08	1.25679e+08	1.19695e+08	1.14686e+08	1.16013e+08	1.52325e+08	2.70042e+08	2.01069e+08	1.78717e+08	2.10208e+08	2.60094e+08	1.04135e+08	1.06253e+08	1.3926e+08	1.25104e+08	1.04977e+08	1.06109e+08	3.88638e-18	4.42694e+08	3.30582e+07	1.3496e+07	7.46751	3.57956e+08	9.95484e+06	4.06405e+06	2.78102	1.18337e+08	3.95606e+06	1.61506e+06	3.34306
POS18614	3,5-Dicaffeoylquinic acid	9.295	499.125	[M-H2O+H]+	499.123	True	1.7528e+10	1.83702e+10	1.90206e+10	1.74499e+10	1.88171e+10	1.86411e+10	6.1906e+09	6.95497e+09	6.53111e+09	6.73678e+09	6.60465e+09	6.65741e+09	6.2848e+09	5.46585e+09	6.63923e+09	6.48903e+09	6.48189e+09	6.30245e+09	7.65404e+08	8.50407e+08	8.59455e+08	8.60426e+08	8.79462e+08	8.09075e+08	8.00281e+08	9.13896e+08	8.72124e+08	9.00106e+08	9.17565e+08	8.84261e+08	1.78632e-31	1.83045e+10	6.67328e+08	2.72436e+08	3.64571	6.61258e+09	2.52756e+08	1.03187e+08	3.82235	6.27721e+09	4.18765e+08	1.7096e+08	6.67119
POS11052	(10E)-9-oxo-11-(3-pentyloxiran-2-yl)undec-10-enoic acid	12.344	311.222	[M+H]+	311.222	True	2.60713e+07	2.3466e+07	5.3078e+07	2.43723e+07	2.73555e+07	2.5768e+07	7.31923e+07	6.98622e+07	7.64274e+07	7.95035e+07	7.99634e+07	5.78172e+07	9.49147e+07	1.46269e+08	1.47796e+08	1.01812e+08	9.02996e+07	9.05218e+07	1.0791e+08	1.20332e+08	1.1345e+08	1.30189e+08	1.19999e+08	1.17737e+08	3.09003e+08	3.24581e+08	2.29988e+08	3.77881e+08	3.83877e+08	3.13176e+08	1.3505e-14	3.00185e+07	1.1378e+07	4.64504e+06	37.9032	7.27944e+07	8.27861e+06	3.37973e+06	11.3726	1.11935e+08	2.75087e+07	1.12304e+07	24.5755
NEG6472	Octadeca-2,4-dienedioic acid	12.105	309.207	[M-H2O-H]-	309.207	True	6.35462e+07	6.51222e+07	6.43274e+07	6.70581e+07	6.13043e+07	6.30854e+07	2.28489e+08	5.41101e+07	5.20967e+07	3.1704e+07	2.1885e+07	4.28044e+07	2.74983e+08	2.73475e+08	2.77275e+08	2.30896e+08	2.20272e+08	2.47909e+08	2.68719e+08	2.9429e+08	2.89275e+08	6.90002e+08	2.29965e+08	2.55212e+08	1.21593e+09	1.237e+09	1.17905e+09	1.22012e+09	1.14848e+09	1.23022e+09	6.56869e-18	6.40739e+07	1.94907e+06	795706	3.04191	7.18483e+07	7.7708e+07	3.17242e+07	108.156	2.54135e+08	2.47775e+07	1.01154e+07	9.74975
POS16111	Salipurposid	9.048	435.127	[M+H]+	435.129	True	6.95546e+07	7.18475e+07	1.01594e+08	8.98606e+07	8.62322e+07	8.27402e+07	7.73891e+07	7.30184e+07	6.85102e+07	7.09786e+07	7.60573e+07	7.89764e+07	8.37143e+07	7.9311e+07	8.69399e+07	7.52637e+07	8.18453e+07	8.26247e+07	2.20352e+08	2.2432e+08	2.47565e+08	2.08004e+08	2.42212e+08	2.28895e+08	2.16999e+08	2.1898e+08	2.7495e+08	2.55797e+08	2.67228e+08	2.62944e+08	3.1121e-19	8.36382e+07	1.18831e+07	4.85124e+06	14.2077	7.4155e+07	4.0142e+06	1.63879e+06	5.41325	8.16165e+07	3.98702e+06	1.6277e+06	4.88507
POS9445	Coronaric acid	12.517	279.231	[M+H-H2O]+	279.231	True	9.32088e+07	9.45458e+07	1.0159e+08	9.79281e+07	1.08711e+08	9.76856e+07	2.4467e+08	2.99163e+08	1.87835e+08	2.4147e+08	2.06201e+08	2.58143e+08	2.61239e+08	3.347e+08	2.96593e+08	2.90752e+08	3.625e+08	3.51797e+08	244778303	3.23665e+08	2.64887e+08	3.49524e+08	3.21206e+08	2.70075e+08	8.42059e+08	8.99332e+08	8.65953e+08	8.21836e+08	1.01254e+09	7.87069e+08	1.73208e-19	9.89449e+07	5.60801e+06	2.28946e+06	5.66781	2.3958e+08	3.92834e+07	1.60374e+07	16.3968	3.16264e+08	3.95117e+07	1.61306e+07	12.4933
POS12813	Unknown (carbon number 21)	12.386	351.252	[M+H]+	351.253	True	2.447e+07	2.66611e+07	2.34001e+07	2.73406e+07	2.64735e+07	2.40771e+07	3.66626e+07	4.82276e+07	5.08627e+07	4.42939e+07	4.2292e+07	4.14521e+07	7.25647e+07	8.14225e+07	7.99576e+07	7.62048e+07	7.55765e+07	7.84899e+07	4.61994e+07	4.97423e+07	5.30152e+07	5.62717e+07	5.52139e+07	5.87262e+07	1.11873e+08	1.53262e+08	1.53677e+08	1.29729e+08	1.42532e+08	1.61288e+08	3.1736e-17	2.54037e+07	1.62005e+06	661385	6.37723	4.39651e+07	5.06546e+06	2.06796e+06	11.5215	7.73693e+07	3.22609e+06	1.31704e+06	4.16972
NEG10917	Phlorhizin	9.465	435.129	[M-H]-	435.13	True	5.31576e+09	5.60535e+09	5.05634e+09	4.74552e+09	5.57953e+09	4.89339e+09	2.93723e+09	3.01719e+09	2.87357e+09	3.1014e+09	3.22608e+09	2.77989e+09	1.00342e+08	6.00567e+07	7.08454e+07	3.25567e+07	5.07724e+07	1.27323e+08	7.07147e+08	6.84135e+08	5.9516e+08	6.69662e+08	6.63604e+08	6.21869e+08	4.89558e+08	4.80981e+08	4.42752e+08	4.40943e+08	3.82374e+08	4.55748e+08	1.29189e-26	5.19931e+09	3.58596e+08	1.46396e+08	6.89699	2.98923e+09	1.60851e+08	6.56672e+07	5.38102	7.36495e+07	3.46353e+07	1.41398e+07	47.0272
POS3031	Glutamine	1.303	147.076	[M+H]+	147.076	True	1.60038e+09	1.71439e+09	1.68352e+09	1.69803e+09	1.66484e+09	1.7402e+09	1.05155e+10	1.04346e+10	1.04459e+10	1.10567e+10	1.01084e+10	1.08699e+10	9.68571e+09	9.35323e+09	1.00547e+10	9.85385e+09	8.9472e+09	9.99113e+09	1.21971e+10	1.3241e+10	1.32922e+10	1.29604e+10	1.23758e+10	1.27079e+10	1.38849e+10	1.4604e+10	1.47069e+10	1.43742e+10	1.39811e+10	1.43471e+10	4.44078e-28	1.68356e+09	4.82445e+07	1.96957e+07	2.86562	1.05719e+10	3.39575e+08	1.38631e+08	3.21206	9.64763e+09	4.25428e+08	1.7368e+08	4.40966
NEG6408	(6E,8E,10R,12Z)-10-Hydroxy-3-oxooctadecatrienoic acid	11.522	307.192	[M-H]-	307.191	True	9.93989e+06	1.02332e+07	1.087e+07	8.7864e+06	1.1387e+07	1.12024e+07	1.99626e+07	1.68285e+07	1.86157e+07	9.54106e+06	9.92959e+06	2.04444e+07	5.27673e+07	3.21148e+07	4.98829e+07	3.05193e+07	3.04849e+07	3.36931e+07	6.2636e+07	6.51289e+07	7.62269e+07	9.96016e+07	5.59617e+07	5.15928e+07	2.71275e+08	2.77521e+08	2.55803e+08	1.94491e+08	2.38527e+08	2.54559e+08	3.92949e-19	1.04031e+07	967677	395053	9.30178	1.5887e+07	4.92899e+06	2.01225e+06	31.0253	3.82437e+07	1.02425e+07	4.18148e+06	26.7822
POS5257	(6S,2S)-Diaminopimelic acid	1.436	191.102	[M+H]+	191.103	True	1.61402e+08	1.58947e+08	1.63663e+08	1.63561e+08	1.6916e+08	1.81139e+08	4.49106e+08	4.40606e+08	4.51254e+08	4.27978e+08	4.56013e+08	4.51462e+08	3.44815e+08	3.70959e+08	3.90493e+08	3.52971e+08	3.84915e+08	3.75498e+08	4.30379e+08	4.70276e+08	4.65929e+08	4.70923e+08	449327080	4.5296e+08	5.92461e+08	6.25272e+08	6.13249e+08	6.25186e+08	6.18739e+08	6.11162e+08	1.26607e-26	1.66312e+08	8.01085e+06	3.27042e+06	4.81676	4.4607e+08	1.02097e+07	4.1681e+06	2.28882	3.69942e+08	1.78762e+07	7.29793e+06	4.83216
POS12091	dihydroalbocycline	12.076	333.203	[M+Na]+	333.204	True	3.46377e+07	4.14357e+07	6.84918e+07	6.76529e+07	5.21047e+07	6.87358e+07	9.68721e+07	2.90156e+07	7.47358e+07	1.02822e+08	1.08321e+08	2.22796e+07	1.71486e+08	1.36378e+08	1.87105e+08	1.82882e+08	1.61169e+08	2.01621e+08	1.35767e+08	1.87676e+08	1.61806e+08	1.72595e+08	1.54079e+08	1.47492e+08	6.05152e+08	6.20794e+08	6.86982e+08	6.76454e+08	6.49067e+08	6.40117e+08	1.7023e-23	5.55098e+07	1.50747e+07	6.15423e+06	27.1569	7.23411e+07	3.79854e+07	1.55075e+07	52.5087	1.7344e+08	2.27949e+07	9.30596e+06	13.1428
POS11895	Monopalmitolein (9c)	13.216	329.269	[M+H]+	329.269	True	5.94285e+06	2.23598e+06	4.34068e+06	3.52526e+06	1.03649e+07	1.64971e+07	1.31226e+07	1.46929e+07	13775392	7.09906e+06	1.36763e+07	1.36929e+07	1.54933e+07	1.1013e+07	9.64253e+06	6.95091e+06	1.7233e+07	1.03261e+07	2.65178e+07	2.9281e+07	1.99564e+07	2.02745e+07	2.17545e+07	2.73897e+07	5.57063e+07	5.87642e+07	7.34283e+07	6.2278e+07	5.0614e+07	4.75485e+07	3.9641e-14	7.15114e+06	5.3729e+06	2.19348e+06	75.1335	1.26765e+07	2.77896e+06	1.1345e+06	21.9221	1.17765e+07	3.85004e+06	1.57177e+06	32.6927
NEG2406	Azelaic acid	9.757	187.097	[M-H]-	187.098	True	1.06162e+08	1.11023e+08	1.00386e+08	1.0206e+08	1.0161e+08	1.02541e+08	1.59035e+08	1.77596e+08	174449297	1.71029e+08	1.65763e+08	1.70452e+08	1.89172e+08	1.93212e+08	1.61993e+08	1.68565e+08	1.60357e+08	1.94016e+08	1.84394e+08	1.82942e+08	1.83276e+08	2.58477e+08	1.63393e+08	1.79785e+08	4.73962e+08	4.80781e+08	4.9588e+08	4.98496e+08	4.43782e+08	5.1548e+08	3.82993e-21	1.03964e+08	3.96634e+06	1.61925e+06	3.81513	1.69721e+08	6.57992e+06	2.68624e+06	3.87691	1.77886e+08	1.59323e+07	6.50434e+06	8.95649
POS12732	Avocadyne 1-acetate	12.699	349.234	[M+Na]+	349.235	True	2.87955e+07	2.73868e+07	2.86507e+07	2.51463e+07	2.72763e+07	3.17566e+07	2.19837e+07	3.33406e+07	2.33446e+07	2.6244e+07	3.16542e+07	2.53019e+07	6.47045e+07	6.30159e+07	6.35172e+07	6.21286e+07	6.86902e+07	6.51018e+07	4.76937e+07	6.00493e+07	7.10725e+07	6.11939e+07	6.25187e+07	6.50043e+07	2.41942e+08	2.22209e+08	2.29748e+08	2.47525e+08	2.47455e+08	2.53661e+08	2.98441e-27	2.81687e+07	2.19275e+06	895187	7.78436	2.69782e+07	4.55723e+06	1.86048e+06	16.8923	6.45263e+07	2.31298e+06	944272	3.58456
POS3310	Xanthine	3.812	153.041	[M+H]+	153.041	True	6.01298e+06	8.71869e+06	9.40346e+06	6.46171e+06	7.36815e+06	7.37346e+06	1.19549e+08	1.23475e+08	1.26534e+08	1.26077e+08	1.00744e+08	1.26394e+08	2.56118e+07	3.04318e+07	1.58119e+07	2.47277e+07	2.16157e+07	2.23959e+07	2.39098e+08	2.00547e+08	2.28127e+08	2.37298e+08	2.37304e+08	2.58729e+08	3.28971e+08	4.11971e+08	2.87126e+08	2.76156e+08	3.44138e+08	3.452e+08	1.18728e-18	7.55641e+06	1.29707e+06	529527	17.1652	1.20463e+08	1.00229e+07	4.09184e+06	8.32037	2.34325e+07	4.85523e+06	1.98214e+06	20.7201
NEG4718	2-Hydroxy-4-methoxyacetophenone 5-sulfate	8.606	261.008	[M-H2O-H]-	261.007	True	2.53064e+08	2.50676e+08	2.33088e+08	2.24788e+08	2.41867e+08	2.29953e+08	1.20244e+08	1.14396e+08	1.09608e+08	1.21231e+08	1.12216e+08	1.11124e+08	1.22924e+08	1.38802e+08	1.17265e+08	1.1798e+08	1.12684e+08	1.26491e+07	1.25192e+08	1.10503e+08	1.19234e+08	8.38094e+07	9.46168e+07	1.06061e+08	4.42429e+07	4.4537e+07	3.23755e+07	4.05541e+07	4.06935e+07	4.09617e+07	1.05587e-12	2.38906e+08	1.14984e+07	4.69419e+06	4.81292	1.14803e+08	4.86418e+06	1.98579e+06	4.23697	1.03717e+08	4.55205e+07	1.85837e+07	43.8891
NEG2796	alpha-Carboxy-delta-nonalactone	10.019	199.097	[M-H]-	199.097	True	2.41635e+08	2.48605e+08	2.43405e+08	2.39638e+08	2.4557e+08	2.29985e+08	2.63321e+08	2.59838e+08	2.41246e+08	2.64628e+08	2.69387e+08	2.40805e+08	6.67366e+08	6.69155e+08	5.80428e+08	5.75987e+08	5.63011e+08	6.03167e+08	4.13181e+08	4.17405e+08	3.81246e+08	4.90766e+08	3.75748e+08	3.62009e+08	6.36837e+08	6.84138e+08	6.743e+08	6.50554e+08	6.08888e+08	6.7095e+08	8.55646e-19	2.41473e+08	6.43023e+06	2.62513e+06	2.66292	2.56537e+08	1.24002e+07	5.06237e+06	4.83369	6.09853e+08	4.70661e+07	1.92147e+07	7.71762
POS9353	4,8,12,15-Octadecatetraenoic acid	12.345	277.216	[2M+H]+	277.217	True	1.31018e+08	1.31488e+08	1.57298e+08	1.53122e+08	1.53376e+08	1.37969e+08	3.11597e+08	3.6424e+08	3.42595e+08	3.49372e+08	3.4587e+08	3.43598e+08	3.77616e+08	4.11524e+08	4.14977e+08	4.09537e+08	4.26727e+08	4.26363e+08	3.51162e+08	4.17917e+08	4.03157e+08	4.05048e+08	4.00757e+08	4.00137e+08	1.05833e+09	1.18191e+09	6.81593e+08	1.15752e+09	1.14429e+09	6.73286e+08	1.43148e-11	1.44045e+08	1.19114e+07	4.86282e+06	8.26924	3.42879e+08	1.72427e+07	7.0393e+06	5.0288	4.11124e+08	1.79776e+07	7.33934e+06	4.3728
POS5465	Dodecatrienoic acid	12.124	195.138	[M+H]+	195.138	True	3.64239e+07	3.27994e+07	3.25595e+07	3.09326e+07	3.86658e+07	1.47357e+07	3.83085e+07	4.4582e+07	3.43849e+07	4.21219e+07	1.82647e+07	2.45634e+07	4.8126e+07	4.15669e+07	4.17394e+07	4.62188e+07	3.73203e+07	3.66896e+07	7.58266e+07	6.5084e+07	8.25637e+07	8.28771e+07	9.15031e+07	8.32267e+07	8.89667e+07	1.73608e+08	1.92562e+08	1.91504e+08	8.9726e+07	1.7811e+08	4.67537e-09	3.10195e+07	8.46623e+06	3.45632e+06	27.2932	3.37043e+07	1.03226e+07	4.21418e+06	30.6269	4.19435e+07	4.59702e+06	1.87672e+06	10.96
NEG5982	13-Hydroxyoctadeca-9,12-dienoic acid	12.524	295.228	[M-H]-	295.228	True	3.90896e+07	4.07115e+07	4.00123e+07	4.07026e+07	3.71091e+07	4.19037e+07	1.0916e+08	1.20363e+08	1.13864e+08	1.27506e+08	1.19859e+08	1.05379e+08	9.48114e+07	9.88721e+07	1.03063e+08	9.02276e+07	8.88562e+07	1.04442e+08	1.2593e+08	1.32514e+08	1.36679e+08	5.98602e+08	1.48664e+08	1.50973e+08	4.80237e+08	5.29578e+08	5.51011e+08	5.24282e+08	4.57555e+08	5.52378e+08	4.40947e-09	3.99215e+07	1.6597e+06	677572	4.15742	1.16022e+08	8.12964e+06	3.31891e+06	7.00699	9.67121e+07	6.51352e+06	2.65913e+06	6.73496
NEG6407	Corchorifatty acid D	12.11	307.192	[M-H]-	307.191	True	1.52209e+07	1.80539e+07	1.54042e+07	1.72831e+07	1.48935e+07	1.55649e+07	3.28727e+07	2.78188e+07	2.57302e+07	2.3875e+07	2.44159e+07	1.60916e+07	4.45736e+07	4.14487e+07	4.09166e+07	2.25581e+07	2.51668e+07	2.52806e+07	4.55242e+07	3.94027e+07	3.48565e+07	1.25714e+08	4.11251e+07	4.14862e+07	1.89751e+08	1.60766e+08	1.21918e+08	1.97922e+08	1.81267e+08	1.91236e+08	2.59331e-12	1.60701e+07	1.2815e+06	523170	7.97445	2.5134e+07	5.50123e+06	2.24587e+06	21.8876	3.33241e+07	9.97348e+06	4.07166e+06	29.9288
POS11337	13-OxoODE	12.608	317.208	[M+Na]+	317.209	True	3.55343e+07	4.19326e+07	4.3428e+07	4.10517e+07	4.03652e+07	4.54018e+07	8.07218e+07	8.61677e+07	7.58867e+07	8.65619e+07	8.24392e+07	9.31727e+07	7.36534e+07	9.06182e+07	9.22639e+07	8.09293e+07	9.83795e+07	9.02611e+07	8.51164e+07	9.82706e+07	1.11426e+08	9.89357e+07	89813277	9.92411e+07	3.34841e+08	2.77052e+08	3.27024e+08	3.00003e+08	3.45265e+08	3.29432e+08	1.35226e-22	4.12856e+07	3.34458e+06	1.36542e+06	8.10109	8.41583e+07	5.90351e+06	2.4101e+06	7.01477	8.76842e+07	8.86685e+06	3.61988e+06	10.1122
POS10180	13(S)-HODE methyl ester	13.122	293.247	[M+H-H2O]+	293.247	True	1.17222e+07	1.12638e+07	1.3528e+07	1.32475e+07	1.3858e+07	1.60626e+07	1.21647e+07	1.2756e+07	1.40494e+07	1.24719e+07	1.18136e+07	1.36053e+07	3.62967e+07	3.79546e+07	3.86648e+07	3.95998e+07	3.84384e+07	3.76032e+07	3.00907e+07	3.15632e+07	3.84063e+07	3.52959e+07	3.79927e+07	3.62495e+07	1.61195e+08	1.85071e+08	1.88934e+08	1.83765e+08	1.8603e+08	1.7471e+08	3.69124e-28	1.32804e+07	1.71062e+06	698357	12.8808	1.28101e+07	859675	350961	6.7109	3.80929e+07	1.11379e+06	454703	2.92388
NEG6616	9,10-Epoxyoctadecanoic acid	12.103	313.239	[M-H]-	313.238	True	6.98484e+07	6.28134e+07	5.90988e+07	7.48019e+07	7.85427e+07	6.57259e+07	1.11808e+08	1.10377e+08	1.03047e+08	1.18683e+08	1.14632e+08	1.10671e+08	1.50532e+08	1.39708e+08	1.48965e+08	1.20933e+08	108144264	1.22037e+08	9.53967e+07	1.01999e+08	9.74666e+07	2.65915e+08	9.56855e+07	9.313e+07	3.34285e+08	3.45418e+08	3.24564e+08	3.54059e+08	3.24035e+08	3.38652e+08	1.26384e-12	6.84719e+07	7.35933e+06	3.00443e+06	10.748	1.11536e+08	5.19399e+06	2.12044e+06	4.65677	1.3172e+08	1.72106e+07	7.0262e+06	13.0661
POS11989	(2,6,6-Trimethyl-4-oxo-2-cyclohexen-1-yl)methyl beta-D-glucopyranoside	8.805	331.176	[M+H]+	331.175	True	4.55945e+09	4.40625e+09	4.59382e+09	4.40285e+09	4.37833e+09	4.68709e+09	2.34854e+09	2.40307e+09	2.40122e+09	2.42248e+09	2.42534e+09	2.32941e+09	441228	521680	1.0177e+06	937695	479022	549666	1.14477e+09	1.1415e+09	1.14606e+09	1.16583e+09	1.09435e+09	1.10779e+09	4.37795e+08	4.13561e+08	4.57109e+08	4.43324e+08	4.4206e+08	4.60748e+08	3.44053e-36	4.50463e+09	1.26682e+08	5.17179e+07	2.81227	2.38834e+09	3.99359e+07	1.63038e+07	1.67212	657831	251775	102787	38.2735
POS12907	C21H36O4	12.597	353.268	[M+H]+	353.269	True	1.52571e+07	1.74675e+07	2.11461e+07	1.77301e+07	1.81756e+07	1.87535e+07	1.92991e+07	1.87432e+07	1.20356e+07	1.57597e+07	2.14154e+07	2.24983e+07	3.03438e+07	3.67308e+07	3.78686e+07	3.73794e+07	3.446e+07	3.46299e+07	2.28559e+07	2.93311e+07	2.88779e+07	2.89673e+07	1.8043e+07	1.8414e+07	5.33451e+07	5.61435e+07	5.70806e+07	4.55551e+07	5.59834e+07	6.67297e+07	1.70577e-13	1.80883e+07	1.91469e+06	781669	10.5852	1.82919e+07	3.85285e+06	1.57292e+06	21.0632	3.52354e+07	2.78075e+06	1.13524e+06	7.89191
NEG5922	3,4-Dimethyl-5-propyl-2-furannonanoic acid	12.355	293.212	[M-H]-	293.212	True	3.35188e+07	3.5527e+07	3.92689e+07	3.80798e+07	3.24077e+07	3.57636e+07	9.14334e+07	1.104e+08	9.40578e+07	1.09275e+08	1.07597e+08	9.77917e+07	1.04066e+08	1.34909e+08	1.29818e+08	1.17912e+08	1.16562e+08	1.28076e+08	1.41021e+08	1.49653e+08	1.4127e+08	4.89597e+08	1.47724e+08	1.42253e+08	2.41184e+08	2.53891e+08	265794863	2.55229e+08	2.45892e+08	2.77839e+08	2.54582e-05	3.5761e+07	2.60803e+06	1.06472e+06	7.29295	1.01759e+08	8.32956e+06	3.40053e+06	8.18556	1.21891e+08	1.12474e+07	4.59173e+06	9.22744
POS4184	Myrmicacin	10.022	171.138	[M+H-H2O]+	171.137	True	1.79343e+08	1.85641e+08	1.87148e+08	2.04305e+08	2.04715e+08	2.09042e+08	1.41411e+08	1.44574e+08	1.45475e+08	1.36716e+08	1.44497e+08	1.46323e+08	8.87969e+06	9.63298e+06	1.10687e+07	1.07069e+07	1.13862e+07	8.51489e+06	8.61417e+07	8.40779e+07	1.0372e+08	8.78342e+07	7.82622e+07	9.7035e+07	2.45224e+07	2.1447e+07	2.39606e+07	2.11247e+07	2.52199e+07	2.30271e+07	2.05066e-25	1.95032e+08	1.24299e+07	5.0745e+06	6.37327	1.43166e+08	3.57027e+06	1.45756e+06	2.4938	1.00316e+07	1.19606e+06	488288	11.9229
POS16390	Ophiopogonoside A	9.626	441.245	[M+Na]+	441.246	True	3.37828e+08	3.0542e+08	3.5082e+08	3.32519e+08	3.18213e+08	3.17766e+08	1.36583e+08	9.23174e+07	1.11122e+08	1.40899e+08	1.07884e+08	1.07989e+08	3.72485e+06	3.73329e+06	2.73617e+06	3.3478e+06	2.23611e+06	1.93237e+06	3.82327e+07	3.08393e+07	2.22068e+07	5.06653e+07	2.00845e+07	3.88939e+07	1.63555e+07	9.11774e+06	9.25743e+06	1.011e+07	9.82232e+06	6.6922e+06	1.91092e-25	3.27094e+08	1.63903e+07	6.69132e+06	5.01088	1.16132e+08	1.8752e+07	7.65548e+06	16.1471	2.95176e+06	769817	314276	26.0799
POS6435	Isoalantolactone	11.715	215.143	[M+H-H2O]+	215.143	True	6.78475e+07	7.97057e+07	7.79181e+07	7.50653e+07	6.83442e+07	6.91112e+07	30202695	2.95607e+07	2.91016e+07	2.42299e+07	2.45952e+07	2.96528e+07	2.74161e+06	727971	681486	294871	2.58859e+06	1.51034e+06	215710	231631	1.14488e+06	773674	324572	705861	2.50036e+06	4.24488e+06	3.48408e+06	7.08851e+06	9.17879e+06	5.15515e+06	4.39502e-25	7.29986e+07	5.23004e+06	2.13515e+06	7.16457	2.78905e+07	2.71908e+06	1.11006e+06	9.74914	1.42414e+06	1.04024e+06	424678	73.0434
NEG844	(3R,5S)-1-pyrroline-3-hydroxy-5-carboxylic Acid	2.567	128.034	[M-H]-	128.035	True	3.12438e+08	3.08927e+08	2.678e+08	3.27455e+08	303445721	2.69027e+08	4.9837e+08	5.80663e+08	5.54542e+08	6.03277e+08	5.83021e+08	5.17595e+08	5.19307e+08	5.05898e+08	4.92819e+08	4.53372e+08	4.5555e+08	5.45863e+08	6.78907e+08	7.78245e+08	7.35271e+08	2.75954e+08	6.61632e+08	6.99145e+08	1.53795e+09	1.76544e+09	1.88502e+09	1.71394e+09	1.66474e+09	1.79422e+09	3.02352e-18	2.98182e+08	2.43984e+07	9.96059e+06	8.18237	5.56245e+08	4.0918e+07	1.67047e+07	7.35612	4.95468e+08	3.63021e+07	1.48203e+07	7.32682
POS9250	8-{(1S,5R)-4-Oxo-5-[(2Z)-2-penten-1-yl]-2-cyclopenten-1-yl}octanoic acid	12.117	275.201	[M-H2O+H]+	275.2	True	1.77763e+07	3.37589e+07	1.3529e+07	1.34615e+07	2.10583e+07	1.23302e+07	4.24847e+07	4.90597e+07	4.57239e+07	3.47613e+07	4.20661e+07	4.44446e+07	9.5966e+07	9.22318e+07	9.50405e+07	9.50815e+07	9.72673e+07	9.81324e+07	4.02751e+07	4.49233e+07	4.66274e+07	4.42659e+07	4.88229e+07	4.4005e+07	2.29053e+08	2.36318e+08	2.53946e+08	2.454e+08	2.3353e+08	2.26903e+08	8.28045e-28	1.86524e+07	8.0985e+06	3.3062e+06	43.4181	4.309e+07	4.79983e+06	1.95952e+06	11.1391	9.56199e+07	2.06161e+06	841649	2.15605
POS12403	Feruloyl O-methyldehydrodopamine	9.4	342.134	[M+H]+	342.134	True	1.2133e+08	1.30197e+08	1.39388e+08	1.33432e+08	1.29175e+08	1.40743e+08	5.63885e+07	6.24773e+07	6.55599e+07	6.26094e+07	6.10646e+07	6.26391e+07	3.75769e+08	4.07489e+08	4.46867e+08	4.22121e+08	414399945	3.95872e+08	1.75352e+08	2.10335e+08	1.85889e+08	2.17466e+08	1.9124e+08	1.92742e+08	5.72462e+08	6.09935e+08	5.94699e+08	6.25648e+08	6.44788e+08	6.16308e+08	3.2679e-27	1.32377e+08	7.17343e+06	2.92854e+06	5.41892	6.17898e+07	3.02584e+06	1.2353e+06	4.89699	4.1042e+08	2.40918e+07	9.83543e+06	5.87004
NEG6474	(11R,12S,13S)-Epoxy-hydroxyoctadeca-cis-9-cis-15-dien-1-oic acid	11.93	309.207	[M-H]-	309.207	True	7.18403e+07	7.06998e+07	5.8099e+07	3.99216e+07	7.14577e+07	5.90707e+07	2.08281e+08	1.62987e+08	1.61451e+08	1.87699e+08	1.87282e+08	2.0248e+08	2.87835e+08	8.35467e+07	7.64783e+07	2.38861e+08	6.33277e+07	1.09515e+08	1.90311e+08	1.58189e+08	2.22871e+08	4.65093e+08	1.73974e+08	1.65476e+08	7.86226e+08	8.26914e+08	7.9566e+08	7.67955e+08	7.0266e+08	7.01845e+08	1.96318e-14	6.18482e+07	1.24345e+07	5.07635e+06	20.1048	1.8503e+08	1.94892e+07	7.95643e+06	10.533	1.4326e+08	9.54931e+07	3.89849e+07	66.657
POS12166	(ent-6alpha,7alpha)-6,7-Dihydroxy-16-kauren-19-oic acid	12.142	335.219	[M+Na]+	335.222	True	1.26216e+08	6.74632e+07	1.27658e+08	7.87596e+07	1.29264e+08	1.34943e+08	8.74266e+07	1.58221e+08	1.92735e+08	1.66562e+08	2.01478e+08	2.44636e+08	1.06462e+08	1.28812e+08	1.25977e+08	1.26212e+08	1.02781e+08	1.47126e+08	2.07423e+08	2.22907e+08	5.13223e+08	2.28304e+08	5.72203e+08	2.12826e+08	8.90577e+08	8.98909e+08	9.44073e+08	9.52236e+08	8.97715e+08	8.46148e+08	6.41965e-15	1.10717e+08	2.94966e+07	1.20419e+07	26.6414	1.75176e+08	5.27001e+07	2.15147e+07	30.084	1.22895e+08	1.62314e+07	6.62643e+06	13.2075
POS10361	Avenoleic acid	12.39	297.243	[M+H]+	297.243	True	1.45256e+07	1.56503e+07	1.86418e+07	1.26317e+07	1.54833e+07	1.79133e+07	2.38076e+07	2.71689e+07	3.10062e+07	2.38902e+07	2.23552e+07	2.72743e+07	2.06852e+07	20334814	1.90438e+07	1.85075e+07	2.06677e+07	2.22513e+07	3.19307e+07	3.60556e+07	4.47249e+07	3.5627e+07	3.94218e+07	4.05554e+07	1.09889e+08	1.3122e+08	1.43834e+08	1.30745e+08	1.34152e+08	1.25204e+08	2.09027e-22	1.58077e+07	2.20575e+06	900493	13.9536	2.59171e+07	3.17973e+06	1.29812e+06	12.2688	2.02484e+07	1.33172e+06	543673	6.57693
NEG6543	Octadecenedioic acid	12.051	311.223	[M-H]-	311.223	True	3.62149e+08	3.06718e+08	3.69855e+08	2.85273e+08	3.73771e+08	3.58669e+08	2.31976e+08	2.14849e+08	2.00154e+08	2.33276e+08	2.32044e+08	1.81641e+08	3.17326e+08	1.98682e+08	4.27695e+08	3.7879e+08	2.0295e+08	4.13741e+08	7.60019e+08	3.19481e+08	7.34309e+08	1.78476e+09	6.79082e+08	2.84652e+08	2.70113e+09	2.27126e+09	2.29096e+09	2.3307e+09	2.23917e+09	2.71814e+09	2.45513e-13	3.42739e+08	3.72254e+07	1.51972e+07	10.8611	2.15657e+08	2.11819e+07	8.64748e+06	9.82204	3.23197e+08	1.02183e+08	4.17159e+07	31.6162
POS9020	4'-Hydroxy-3'-methoxyflavanone	9.583	271.096	[M+H]+	271.096	True	8.46894e+06	4.09807e+06	9.91556e+06	7.1208e+06	7.02376e+06	5.16546e+06	5.90336e+07	8.06736e+07	6.94321e+07	6.30757e+07	6.83084e+07	9.39093e+07	2.3084e+07	2.38165e+07	6.00257e+07	2.88209e+07	2.57833e+07	3.76036e+07	1.91357e+07	8.48291e+07	8.46552e+07	8.56394e+07	8.84807e+07	7.18232e+07	1.77759e+08	1.78973e+08	2.13147e+08	1.90012e+08	2.1175e+08	1.84153e+08	1.23015e-15	6.96543e+06	2.1191e+06	865121	30.4232	7.24054e+07	1.28238e+07	5.2353e+06	17.7111	3.3189e+07	1.41674e+07	5.78381e+06	42.687
POS18057	apiopaenoside	9.753	483.147	[M+Na]+	483.147	True	2.92418e+06	1.4982e+06	2.9035e+06	275712	2.98104e+06	2.82795e+06	401816	258265	790622	1.11096e+06	788454	607217	3.47663e+06	3.67502e+06	5.07851e+06	4.49019e+06	5.25715e+06	2.53976e+06	1.43049e+07	1.48108e+07	1.36198e+07	1.39514e+07	1.40121e+07	1.48794e+07	9.53912e+07	9.53577e+07	8.75913e+07	8.73679e+07	9.94366e+07	8.98926e+07	4.18087e-30	2.2351e+06	1.1146e+06	455035	49.8682	659555	305862	124868	46.3741	4.08621e+06	1.04414e+06	426269	25.5528
POS2332	L-Asparagine	1.279	133.061	[M+H]+	133.061	True	2.42673e+07	2.89583e+07	2.32564e+07	2.5993e+07	3.08982e+07	2.32342e+07	1.60565e+08	1.39349e+08	1.58099e+08	1.68782e+08	1.43261e+08	1.95752e+08	6.79203e+07	6.15531e+07	7.85556e+07	6.85283e+07	5.72498e+07	6.60777e+07	1.6048e+08	1.64341e+08	1.6373e+08	1.86257e+08	1.49875e+08	1.47947e+08	3.055e+08	3.13456e+08	3.19547e+08	3.13127e+08	2.96821e+08	3.20437e+08	2.41843e-23	2.61012e+07	3.18945e+06	1.30209e+06	12.2195	1.60968e+08	2.02992e+07	8.28711e+06	12.6107	6.66475e+07	7.23264e+06	2.95271e+06	10.8521
POS12555	(8)-Gingerol	12.754	345.203	[M+Na]+	345.204	True	891721	1.1143e+06	1.32476e+06	883270	1.81216e+06	1.25627e+06	2.46807e+06	2.15024e+06	1.70695e+06	1.99744e+06	4.78023e+06	1.3486e+06	1.42948e+07	1.1585e+07	1.29583e+07	1.39098e+07	1.35171e+07	1.1798e+07	5.48922e+06	7.33211e+06	7.10811e+06	6.28459e+06	6.93814e+06	6.99689e+06	1.30908e+07	1.15429e+07	1.1321e+07	1.39996e+07	1.44984e+07	1.17635e+07	5.34602e-18	1.21375e+06	344974	140835	28.4223	2.40859e+06	1.2231e+06	499330	50.7809	1.30105e+07	1.11532e+06	455326	8.57243
POS9452	alpha-Eleostearic acid	11.798	279.232	[M+H-H2O]+	279.232	True	4.61898e+07	5.6089e+07	5.47665e+07	5.27467e+07	5.49057e+07	4.76094e+07	3.39877e+07	5.40718e+07	2.88455e+07	7.01936e+07	6.66817e+07	6.1005e+07	1.19826e+08	9.16946e+07	1.16176e+08	8.95422e+07	9.36186e+07	9.75891e+07	1.31958e+08	1.26563e+08	1.37849e+08	1.96694e+08	196964449	1.34876e+08	1.6984e+08	1.18878e+08	1.1856e+08	1.09375e+08	1.09996e+08	1.13268e+08	6.3459e-09	5.20512e+07	4.15678e+06	1.697e+06	7.98595	5.24642e+07	1.72698e+07	7.05035e+06	32.9172	1.01408e+08	1.31736e+07	5.3781e+06	12.9907
NEG6544	10-Oxo-13-hydroxy-11-octadecenoic acid	12.278	311.223	[M-H2O-H]-	311.222	True	4.75567e+08	4.43362e+08	4.71279e+08	4.43281e+08	3.65845e+08	4.39795e+08	3.23814e+08	3.5278e+08	3.98104e+08	4.19067e+08	3.98417e+08	4.31168e+08	2.82489e+08	2.86497e+08	2.87345e+08	2.43947e+08	2.56583e+08	2.73654e+08	9.93686e+08	9.92602e+08	1.04052e+09	2.2221e+09	9.28608e+08	9.6833e+08	5.2411e+09	5.65503e+09	5.64276e+09	5.72696e+09	5.22313e+09	5.60297e+09	2.64794e-23	4.39855e+08	3.94063e+07	1.60875e+07	8.95893	3.87225e+08	4.09779e+07	1.67291e+07	10.5824	2.71752e+08	1.77915e+07	7.26334e+06	6.54695
POS16124	(3S,3aS,6E,9S,10E,11aS)-3,6,10-Trimethyl-2-oxo-2,3,3a,4,5,8,9,11a-octahydrocyclodeca[b]furan-9-yl beta-D-glucopyranoside	10.424	435.199	[M+Na]+	435.199	True	2.62454e+07	4.15447e+07	4.25481e+07	4.48016e+07	4.02613e+07	4.63224e+07	5.93476e+07	5.85984e+07	5.41002e+07	5.52384e+07	5.47865e+07	5.74778e+07	2.15227e+07	2.36098e+07	2.32199e+07	1.66421e+07	2.50283e+07	2.17555e+07	1.46658e+07	6.81699e+06	1.35678e+07	6.73548e+06	1.25671e+07	6.21843e+06	1.62759e+07	2.06491e+07	1.53299e+07	2.03851e+07	1.5527e+07	1.58523e+07	4.30074e-16	4.02872e+07	7.22036e+06	2.9477e+06	17.9222	5.65915e+07	2.17739e+06	888914	3.84755	2.1963e+07	2.90642e+06	1.18654e+06	13.2332
POS15099	Tricaproin	11.924	409.255	[M+Na]+	409.256	True	4.19061e+07	4.33395e+07	3.73129e+07	3.43728e+07	3.64571e+07	3.22233e+07	4.47991e+06	7.81025e+06	8.24144e+06	3.09302e+07	5.70582e+07	8.58071e+06	1.64394e+07	8.7126e+07	7.91614e+07	7.50778e+07	7.14664e+07	5.2301e+07	6.62116e+07	7.12741e+07	5.6621e+07	6.2282e+07	5.31468e+07	5.14704e+07	8.18594e+07	8.9582e+07	1.09249e+08	1.04688e+08	8.90894e+07	92675101	2.97821e-07	3.76019e+07	4.29411e+06	1.75306e+06	11.4199	1.95168e+07	2.07341e+07	8.46465e+06	106.237	6.35954e+07	2.58497e+07	1.05531e+07	40.6472
NEG3291	Undecanedioic acid	10.605	215.128	[M-H]-	215.129	True	3.63339e+07	4.20583e+07	3.99241e+07	4.01835e+07	4.27406e+07	3.48944e+07	5.0103e+07	5.48369e+07	5.3743e+07	4.97723e+07	5.94998e+07	5.12163e+07	4.44872e+07	4.54794e+07	4.58828e+07	4.04119e+07	4.38425e+07	5.39132e+07	4.99877e+07	5.49789e+07	5.10757e+07	5.6238e+07	5.16162e+07	5.03814e+07	1.01849e+08	1.12377e+08	1.00987e+08	9.76805e+07	9.77264e+07	1.04176e+08	1.72849e-19	3.93558e+07	3.12426e+06	1.27547e+06	7.9385	5.31952e+07	3.68613e+06	1.50486e+06	6.92944	4.56695e+07	4.48149e+06	1.82956e+06	9.81286
NEG1275	L-Glutamine	0.854	145.061	[M-H]-	145.062	True	1.69963e+08	1.58746e+08	1.69477e+08	1.60205e+08	1.76414e+08	1.68839e+08	2.31497e+09	2.38564e+09	2.22676e+09	2.42773e+09	2.42244e+09	2.4226e+09	3.0615e+09	3.38525e+09	3.12887e+09	3.02906e+09	2.82337e+09	3.12718e+09	1.7904e+09	1.78303e+09	1.66664e+09	1.87514e+09	1.61242e+09	1.52735e+09	4.48082e+09	4.20622e+09	4.45417e+09	4.58885e+09	4.30239e+09	4.2885e+09	5.81203e-27	1.67274e+08	6.64487e+06	2.71276e+06	3.97244	2.36669e+09	8.07156e+07	3.2952e+07	3.41048	3.09254e+09	1.82013e+08	7.43065e+07	5.88556
POS16069	Phenethyl 2-O-(beta-D-xylopyranosyl)-beta-D-glucopyranoside	8.806	434.201	[M+NH4]+	434.202	True	7.66332e+07	6.38898e+07	7.8044e+07	6.04653e+07	6.79277e+07	7.03978e+07	1.42342e+07	1.60508e+07	1.45151e+07	1.7065e+07	1.61012e+07	2.10936e+07	3.28988e+07	2.68948e+07	2.9944e+07	2.68344e+07	2.57012e+07	2.16571e+07	915850	669291	1.06346e+06	604791	389565	789558	7.86653e+06	7.00084e+06	7.16131e+06	8.91892e+06	4.71842e+06	502694	1.58552e-20	6.95596e+07	6.93165e+06	2.82983e+06	9.96504	1.651e+07	2.48413e+06	1.01414e+06	15.0462	2.73217e+07	3.824e+06	1.56114e+06	13.9962
POS19131	9,12,15-Octadecatrienoic acid, 3-(hexopyranosyloxy)-2-hydroxypropyl ester, (9Z,12Z,15Z)-	12.834	515.319	[M+H]+	515.321	True	7.01126e+06	6.24611e+06	7.37977e+06	1.0123e+07	6.55786e+06	1.13947e+07	4.4876e+06	3.65205e+06	4.21373e+06	4.6939e+06	4.04959e+06	4.64548e+06	8.09666e+06	7.78056e+06	9.25345e+06	9.39048e+06	8.39579e+06	1.00143e+07	1.00225e+07	8.79605e+06	8.63822e+06	1.06754e+07	1.4639e+07	1.34901e+07	1.483e+07	1.31365e+07	2.31136e+07	2.5159e+07	2.28792e+07	1.73731e+07	1.25954e-08	8.11878e+06	2.11965e+06	865344	26.108	4.29039e+06	399786	163212	9.31816	8.82187e+06	862927	352288	9.78168
NEG1487	6-Butyltetrahydro-2H-pyran-2-one	10.02	155.107	[M-H2O-H]-	155.107	True	6.49534e+07	6.65022e+07	6.08538e+07	6.91668e+07	7.03071e+07	6.22508e+07	7.59188e+07	8.25341e+07	7.52459e+07	8.1105e+07	8.10885e+07	7.31636e+07	2.12832e+08	2.20312e+08	1.9216e+08	1.97048e+08	1.95951e+08	1.93999e+08	1.10829e+08	1.22012e+08	1.10724e+08	1.79e+08	1.07207e+08	1.14592e+08	1.81622e+08	1.86533e+08	2.06976e+08	1.75948e+08	1.90162e+08	2.00454e+08	1.40545e-15	6.56723e+07	3.73693e+06	1.5256e+06	5.69027	7.8176e+07	3.86935e+06	1.57965e+06	4.94954	2.0205e+08	1.16157e+07	4.74207e+06	5.74889
POS9226	(E)-4-Methoxystilbene-3,3',5,5'-tetrol	11.801	275.091	[M+H]+	275.091	True	952705	179864	321179	303927	783527	564186	331335	158467	356011	432731	326258	337946	3920.72	351413	223068	168247	3920.72	3920.72	1.35699e+07	1.13066e+07	2.11911e+07	2.77512e+07	2.12621e+07	1.71303e+07	2.14915e+08	2.13132e+08	2.19577e+08	2.23099e+08	2.2291e+08	2.18421e+08	3.55683e-36	517565	303482	123896	58.6365	323791	90001.5	36743	27.7961	125748	146101	59645.6	116.185
NEG3125	Tetrahydroxyadipic acid	0.921	209.03	[M-H]-	209.03	True	103463618	1.22867e+08	1.14286e+08	1.04891e+08	1.31224e+08	1.19122e+08	2.59263e+08	2.9194e+08	2.66927e+08	2.88305e+08	2.93846e+08	2.72287e+08	1.21669e+08	1.39367e+08	1.37413e+08	1.19599e+08	1.24539e+08	1.39514e+08	3.58995e+08	3.72627e+08	3.53778e+08	4.87099e+08	3.41631e+08	3.54003e+08	4.08512e+08	4.37729e+08	4.02382e+08	4.64282e+08	4.02165e+08	4.45277e+08	5.48637e-17	1.15976e+08	1.06975e+07	4.36724e+06	9.22392	2.78761e+08	1.45221e+07	5.92862e+06	5.20951	1.3035e+08	9.37954e+06	3.82918e+06	7.19565
POS2882	(2R)-6-methylpiperidine-2-carboxylic acid	2.106	144.102	[M+H]+	144.102	True	1.88335e+08	1.70119e+08	1.64001e+08	1.66732e+08	1.66669e+08	1.72076e+08	3.33061e+08	2.67698e+08	2.60063e+08	2.78737e+08	2.68612e+08	2.93014e+08	1.97074e+08	1.88196e+08	1.80371e+08	2.02225e+08	2.16089e+08	1.86484e+08	1.03678e+08	1.15975e+08	1.24466e+08	1.11879e+08	1.14916e+08	9.10124e+07	6.44679e+07	5.81585e+07	5.28379e+07	4.52313e+07	5.94316e+07	6.03874e+07	1.87998e-18	1.71322e+08	8.80643e+06	3.59521e+06	5.14028	2.83531e+08	2.67959e+07	1.09394e+07	9.45078	1.95073e+08	1.29156e+07	5.27276e+06	6.6209
POS12505	Putative (3-hydroxyheptadecanoyl)glycine	12.972	344.28	[M+H]+	344.279	True	464592	1.07848e+06	1.27508e+06	1.27098e+06	1.01116e+06	1.7381e+06	1.72661e+06	2.20534e+06	1.62514e+06	2.62008e+06	2.00784e+06	2.60196e+06	2.08132e+06	2.27686e+06	2.84425e+06	3.77245e+06	2.0867e+06	4.03166e+06	1.57191e+06	1.86619e+06	2.04223e+06	2.13691e+06	1.02236e+06	3.06593e+06	1.42551e+07	1.33683e+07	1.4336e+07	1.42554e+07	1.38295e+07	1.47923e+07	2.05981e-23	1.13973e+06	417057	170263	36.5926	2.13116e+06	424529	173313	19.9201	2.84887e+06	865940	353519	30.3959
NEG4070	(2E)-3-[4-(sulfooxy)phenyl]prop-2-enoic acid	9.111	242.997	[M-H]-	242.997	True	3.5152e+07	5.03624e+07	6.22616e+07	5.86484e+07	6.04576e+07	5.62762e+07	4.82296e+06	7.15604e+06	4.98248e+06	8.52108e+06	7.53266e+06	7.48335e+06	1.60998e+06	6.02419e+07	6.54339e+07	5.43054e+07	6.43612e+07	7.33395e+07	6.6116e+07	5.94517e+07	6.90387e+07	3.40145e+07	5.80539e+07	7.40936e+07	2.28812e+08	2.26518e+08	2.13376e+08	1.92144e+08	2.09132e+08	2.01383e+08	2.85447e-17	5.38597e+07	1.00509e+07	4.10327e+06	18.6613	6.74976e+06	1.50263e+06	613448	22.262	5.32153e+07	2.60468e+07	1.06336e+07	48.9461
NEG920	Ureidopropionic acid	0.841	131.045	[M-H]-	131.046	True	3.88844e+06	4.16286e+06	3.66525e+06	4.00706e+06	4.65964e+06	4.25231e+06	9.56954e+07	9.63988e+07	9.38935e+07	9.69474e+07	9.25768e+07	1.00762e+08	5.87802e+07	6.2477e+07	5.89147e+07	5.80784e+07	6.04062e+07	6.35019e+07	5.51961e+07	5.89544e+07	5.19683e+07	6.38375e+07	5.11863e+07	5.23407e+07	2.5939e+08	2.52291e+08	2.7044e+08	2.60642e+08	2.53414e+08	2.55057e+08	7.22833e-34	4.10592e+06	341330	139348	8.31312	9.60457e+07	2.82746e+06	1.15431e+06	2.94387	6.03598e+07	2.19753e+06	897138	3.64072
POS8026	Parthenolide	11.679	249.148	[M+H]+	249.148	True	1.87955e+08	2.02202e+08	2.03936e+08	2.10565e+08	2.09739e+08	2.01549e+08	3.62691e+07	3.40556e+07	2.85784e+07	3.14903e+07	3.59612e+07	3.31784e+07	4.48789e+07	3.95186e+07	4.23961e+07	4.80975e+07	3.91532e+07	4.08599e+07	1.08756e+07	1.24475e+07	1.49763e+07	5.37105e+06	9.73038e+06	4.24878e+06	8.8415e+06	5.495e+06	5.53609e+06	1.19824e+07	7.42042e+06	1.17738e+07	2.75731e-30	2.02658e+08	8.14769e+06	3.32628e+06	4.02042	3.32555e+07	2.89965e+06	1.18378e+06	8.7193	4.2484e+07	3.45776e+06	1.41162e+06	8.13895
POS11140	Dihydroxyoctadecadienoic acid	12.068	313.236	[M+H]+	313.237	True	2.79026e+07	2.32229e+07	3.05185e+07	3.18402e+07	3.09158e+07	3.01382e+07	1.4993e+07	7.27582e+06	1.58141e+07	2.58331e+07	2.65719e+07	1.55589e+07	3.63047e+07	3.18459e+07	3.37449e+07	3.24077e+07	3.25191e+07	3.10086e+07	5.06301e+07	5.19607e+07	5.27459e+07	5.13507e+07	4.76643e+07	5.03457e+07	4.32188e+08	4.43717e+08	4.50215e+08	4.56254e+08	4.46547e+08	4.49206e+08	3.79711e-38	2.90897e+07	3.15811e+06	1.28929e+06	10.8565	1.76745e+07	7.33467e+06	2.99437e+06	41.4987	3.29718e+07	1.86284e+06	760503	5.64981
POS6633	1-methyl-4-(6-methylhept-5-en-2-yl)-2,3-dioxabicyclo[2.2.2]oct-5-ene	9.827	219.174	[M-H2O+H]+	219.174	True	5.5163e+08	6.30539e+08	5.57175e+08	5.56477e+08	6.55848e+08	5.36132e+08	4.87773e+08	4.92672e+08	2.42747e+08	5.28768e+08	7.17517e+08	5.63178e+08	1.19377e+08	1.08557e+08	3.93163e+07	1.22724e+08	8.7231e+07	7.23321e+07	2.94249e+08	3.67841e+08	3.61107e+08	3.64762e+08	3.05374e+08	3.05542e+08	1.26789e+08	1.60439e+08	1.37865e+08	1.16424e+08	1.22524e+08	1.54888e+08	1.67578e-11	5.813e+08	4.91944e+07	2.00835e+07	8.46282	5.05443e+08	1.53842e+08	6.28058e+07	30.4371	9.15896e+07	3.20991e+07	1.31044e+07	35.0466
NEG1547	N-Acetylvaline	8.698	158.081	[M-H]-	158.082	True	1.01939e+06	982539	1.50794e+06	1.12581e+06	1.0288e+06	1.77508e+06	1.26099e+07	1.23988e+07	15599842	1.49649e+07	1.59473e+07	1.13456e+07	2.744e+07	2.38606e+07	2.63697e+07	2.84169e+07	2.33076e+07	2.74847e+07	2.37794e+06	1.72417e+06	2.05729e+06	1.4456e+07	7.16295e+06	5.70269e+06	1.14466e+08	1.25257e+08	1.11744e+08	1.33091e+08	1.16718e+08	1.24422e+08	8.93381e-26	1.23993e+06	325792	133004	26.275	1.38111e+07	1.92927e+06	787622	13.969	2.61466e+07	2.09537e+06	855433	8.01396
POS12265	Oxycodone	12.419	338.138	[M+Na]+	338.136	True	3920.72	166901	204042	206132	607288	166393	3920.72	3920.72	3920.72	3920.72	3920.72	3920.72	1.31271e+07	1.61922e+07	1.51099e+07	1.56205e+07	1.62957e+07	1.46847e+07	3920.72	3920.72	3920.72	261888	3920.72	3920.72	6.437e+07	7.63627e+07	8.45545e+07	7.57615e+07	8.38835e+07	8.07992e+07	2.1836e-24	225779	201307	82183.1	89.1608	3920.72	0	0	0	1.51717e+07	1.17707e+06	480536	7.75833
POS6140	Fraxetin	8.574	209.044	[M+H]+	209.044	True	3920.72	3920.72	594666	914114	3920.72	814063	2.49581e+07	2.09609e+07	1.76706e+07	2.85444e+07	2.1137e+07	2.10019e+07	1.72272e+08	1.54264e+08	1.7155e+08	1.67645e+08	1.61493e+08	1.55745e+08	552377	1.62868e+06	1.40286e+06	2.89634e+06	2.05781e+06	1.41499e+06	5.68298e+08	5.39441e+08	5.24106e+08	5.35568e+08	5.15298e+08	5.58038e+08	1.05883e-33	389101	434415	177349	111.646	2.23788e+07	3.8022e+06	1.55224e+06	16.9902	1.63828e+08	7.84532e+06	3.20284e+06	4.78874
NEG10704	(25R)-3beta-hydroxycholest-5-en-7-one-26-oate	12.662	429.298	[M-H2O-H]-	429.3	True	733748	837006	647166	1.55529e+06	652113	1.90237e+06	5.76429e+06	6.29822e+06	6.43768e+06	5.97015e+06	6.25831e+06	6.00899e+06	2.34199e+06	2.40141e+06	3.05929e+06	1.71549e+06	2.59372e+06	2.79691e+06	2.56514e+06	3.03688e+06	2.60454e+06	2.34253e+07	3.24176e+06	3.56795e+06	2.17798e+07	2.69332e+07	2.42794e+07	2.53845e+07	2.45525e+07	2.58069e+07	3.19928e-10	1.05462e+06	538088	219673	51.0222	6.12294e+06	250226	102154	4.0867	2.4848e+06	460106	187838	18.5168
POS12363	2H-1-Benzopyran-2-one, 6-(beta-D-glucopyranosyloxy)-7-hydroxy-	8.485	341.086	[M+H]+	341.087	True	2.17161e+08	2.31417e+08	2.18255e+08	2.24611e+08	2.16917e+08	2.17081e+08	3.30453e+08	3.20614e+08	2.95129e+08	3.20968e+08	3.08182e+08	3.14144e+08	3.67225e+07	3.50517e+07	3.66359e+07	3.46405e+07	3.12094e+07	3.43314e+07	1.43104e+08	1.37971e+08	1.43234e+08	1.45501e+08	1.56368e+08	1.46303e+08	7.96264e+07	3.23066e+07	3.59287e+07	3.04289e+07	3.42735e+07	3.27073e+07	1.72429e-25	2.20907e+08	5.92968e+06	2.42078e+06	2.68424	3.14915e+08	1.22307e+07	4.99318e+06	3.88382	3.47652e+07	2.01295e+06	821785	5.79013
NEG4101	Tridecanedioic acid	11.346	243.16	[M-H]-	243.16	True	2.53318e+07	2.84571e+07	2.55917e+07	2.50888e+07	2.54326e+07	2.38017e+07	3.31426e+07	3.42762e+07	3.48748e+07	3.62825e+07	3.48873e+07	3.32957e+07	2.49237e+07	2.70662e+07	2.9824e+07	2.47455e+07	2.00413e+07	2.93479e+07	3.224e+07	3.23475e+07	3.037e+07	5.20771e+07	2.79166e+07	2.86008e+07	6.6689e+07	6.97262e+07	6.45979e+07	6.54174e+07	6.77464e+07	6.99809e+07	3.25342e-14	2.56173e+07	1.53336e+06	625993	5.98566	3.44599e+07	1.16629e+06	476134	3.38447	2.59914e+07	3.61126e+06	1.47429e+06	13.894
NEG2942	(1S,2S,4R,8R)-p-Menthane-1,2,8,9-tetrol	9.745	203.128	[M-H]-	203.128	True	449314	589453	486045	3920.72	3920.72	767121	1.55896e+07	1.64813e+07	1.69493e+07	2.27991e+07	1.8453e+07	1.79439e+07	7.761e+07	8.77708e+07	7.57444e+07	7.57324e+07	6.86187e+07	1.00458e+06	1.30335e+07	2.0176e+07	2.15216e+07	3.67218e+07	1.55645e+07	1.6769e+07	9.13894e+07	8.81372e+07	8.38056e+07	9.48968e+07	8.98717e+07	8.88958e+07	3.26059e-10	383296	313875	128139	81.8886	1.8036e+07	2.54766e+06	1.04008e+06	14.1254	6.44135e+07	3.16689e+07	1.29288e+07	49.165
POS3789	Carnitine	1.345	162.112	[M+H]+	162.112	True	2.23861e+08	2.32237e+08	2.61412e+08	2.3727e+08	2.52904e+08	2.57767e+08	4.44905e+08	4.5721e+08	4.76339e+08	4.82584e+08	4.86117e+08	494094898	2.93157e+08	3.02665e+08	3.156e+08	2.92247e+08	3.05158e+08	3.08474e+08	3.12252e+08	3.38577e+08	3.68078e+08	4.38511e+08	4.55755e+08	4.26863e+08	1.1694e+09	1.21234e+09	1.28651e+09	1.2551e+09	1.26305e+09	1.21297e+09	3.93385e-26	2.44242e+08	1.52371e+07	6.22052e+06	6.23853	4.73541e+08	1.87454e+07	7.65277e+06	3.95855	3.02884e+08	9.01044e+06	3.6785e+06	2.97489
POS6616	Ser-Leu	8.3	219.134	[M+H]+	219.134	True	2.80042e+06	2.04382e+06	3.40184e+06	3.75595e+06	4.3753e+06	3.26402e+06	2.08466e+07	2.53219e+07	2.41443e+07	2.88284e+07	2.70648e+07	2.46598e+07	4.94465e+07	5.84739e+07	6.16313e+07	6.16656e+07	6.47216e+07	5.7997e+07	3.38372e+06	6.18262e+06	7.46771e+06	5.44724e+06	5.99353e+06	5.02632e+06	2.29557e+08	2.25867e+08	2.29173e+08	2.2484e+08	2.29007e+08	2.16022e+08	9.0731e-35	3.27356e+06	799900	326558	24.4352	2.51443e+07	2.7202e+06	1.11052e+06	10.8183	5.89893e+07	5.2786e+06	2.15498e+06	8.94839
POS7265	Helenine	10.614	233.154	[M+H]+	233.154	True	2.87913e+07	3.9711e+07	5.28517e+07	4.84405e+07	3.13283e+07	4.48043e+07	3.62072e+07	9.68078e+07	2.27462e+07	4.77908e+07	2.06898e+07	3.35032e+07	5.68598e+07	8.40779e+07	8.38398e+07	8.32135e+07	7.87738e+07	9.4426e+07	4.09018e+07	3.39474e+07	4.96561e+07	4.50035e+07	4.05509e+07	3.18256e+07	3.34874e+08	3.26668e+08	3.54346e+08	3.25831e+08	3.43876e+08	3.17346e+08	4.62089e-22	4.09878e+07	9.53469e+06	3.89252e+06	23.2623	4.29575e+07	2.81514e+07	1.14928e+07	65.5332	8.01985e+07	1.25423e+07	5.12038e+06	15.6391
NEG929	Ornithine	0.825	131.081	[M-H]-	131.083	True	3920.72	3920.72	3920.72	3920.72	3920.72	943765	4.33699e+07	5.46772e+07	4.64391e+07	5.06457e+07	5.13314e+07	5.02163e+07	3.06823e+08	3.33676e+08	3.04053e+08	2.71938e+08	2.90193e+08	3.12706e+08	8.21377e+06	9.90223e+06	8.49755e+06	1.46057e+07	6.57255e+06	8.80865e+06	6.96328e+08	5.96745e+08	6.55105e+08	6.05717e+08	6.38243e+08	6.29723e+08	1.60907e-28	160561	383690	156641	238.968	4.94466e+07	3.97275e+06	1.62187e+06	8.03443	3.03232e+08	2.08783e+07	8.52354e+06	6.88527
NEG961	L-Malic acid	1.035	133.013	[M-H]-	133.014	True	1.85384e+10	1.9092e+10	2.06936e+10	1.722e+10	1.65966e+10	1.93354e+10	2.45079e+10	2.88875e+10	1.35389e+10	3.04528e+10	2.53672e+10	2.77643e+10	1.57634e+10	1.3917e+10	1.52387e+10	1.37903e+10	1.52706e+10	1.52103e+10	6.25178e+09	9.11128e+09	7.13683e+09	5.89747e+09	1.33795e+10	8.48004e+09	1.0611e+10	1.11637e+10	1.07131e+10	8.54184e+09	8.67511e+09	1.19944e+10	8.10554e-09	1.85793e+10	1.48896e+09	6.07865e+08	8.01407	2.50864e+10	6.0692e+09	2.47774e+09	24.1932	1.4865e+10	8.10442e+08	3.30861e+08	5.452
NEG389	(S)-3-Hydroxybutyric acid	3.281	103.039	[M-H]-	103.04	True	4.73035e+07	4.43465e+07	3.75435e+07	2.01466e+07	2.42085e+07	3.21373e+07	5.5924e+07	9.05556e+07	5.02424e+07	5.11593e+07	5.66696e+07	8.3562e+07	1.70691e+07	1.55302e+07	1.82651e+07	1.04465e+07	1.3986e+07	1.00317e+07	1.01394e+08	5.72593e+07	5.98003e+07	9.9169e+07	1.08537e+08	9.46028e+07	2.14243e+08	1.44417e+08	2.33305e+08	2.20848e+08	2.18609e+08	2.56007e+08	8.16993e-14	3.4281e+07	1.08386e+07	4.42483e+06	31.6169	6.46855e+07	1.76531e+07	7.20686e+06	27.2907	1.42214e+07	3.40685e+06	1.39084e+06	23.9557
POS2632	4-Hydroxy-2-nonenal	9.643	139.112	[M+H-H2O]+	139.111	True	7.85319e+07	8.84789e+07	9.06739e+07	9.01274e+07	8.84534e+07	8.6967e+07	1.40477e+08	1.65772e+08	1.36781e+08	1.49172e+08	1.46657e+08	1.53561e+08	1.33494e+07	7.37204e+06	1.02009e+07	1.08012e+07	8.0316e+06	1.48556e+07	3.87457e+07	3.48546e+07	2.63181e+07	3.66244e+07	3.0324e+07	3.25239e+07	1.93024e+07	2.15259e+07	1.40193e+07	1.62935e+07	2.20598e+07	1.69611e+07	1.43013e-24	8.72054e+07	4.45048e+06	1.8169e+06	5.10344	1.48737e+08	1.02875e+07	4.19987e+06	6.91661	1.07685e+07	2.92285e+06	1.19325e+06	27.1427
POS6526	Valylvaline	8.239	217.154	[M+H]+	217.155	True	5.30072e+06	3.64795e+06	4.3911e+06	3.02744e+06	5.18618e+06	1.86346e+06	3.18605e+07	2.77024e+07	3.18372e+07	2.88655e+07	3.19273e+07	3.16823e+07	4.8394e+07	4.62335e+07	5.27446e+07	4.68362e+07	4.91922e+07	5.0739e+07	5.28103e+06	5.65802e+06	7.41972e+06	7.54167e+06	7.84331e+06	6.41793e+06	2.9694e+08	2.64692e+08	2.97324e+08	287701831	2.89244e+08	2.73247e+08	1.29911e-31	3.90281e+06	1.32889e+06	542518	34.0496	3.06459e+07	1.86786e+06	762552	6.09499	4.90232e+07	2.44058e+06	996364	4.97842
POS15910	Antibiotic PF 1052	12.664	430.295	[M+H]+	430.295	True	114246	118741	3920.72	3920.72	3920.72	88339.5	129890	87123.6	63392.3	106291	65157.6	114236	934849	1.42737e+06	488243	1.20238e+06	1.08816e+06	1.24969e+06	195815	177458	300654	3920.72	154524	3920.72	2.61554e+07	2.70328e+07	2.79976e+07	2.86893e+07	2.6589e+07	3.11241e+07	9.82007e-29	55514.8	57463.4	23459.3	103.51	94348.3	27069.8	11051.2	28.6914	1.06512e+06	326932	133470	30.6945
POS18387	andrographidine B	10.179	493.135	[M+H]+	493.134	True	2.13266e+06	3.12703e+06	3.09298e+06	3.34374e+06	3.20387e+06	3.10372e+06	5.17153e+06	3.68289e+06	5.94595e+06	4.78367e+06	6.58847e+06	6.20189e+06	520277	392045	395417	523364	405272	458326	1.75735e+07	1.49687e+07	1.56342e+07	1.58892e+07	1.37638e+07	1.24067e+07	6.54956e+08	6.42813e+08	6.83565e+08	653556013	5.96599e+08	6.79061e+08	3.09974e-32	3.00067e+06	435324	177720	14.5076	5.39573e+06	1.07089e+06	437187	19.8469	449117	61195.6	24983	13.6258
NEG4573	3-hydroxypentadecanoic acid	13.045	257.212	[M-H]-	257.212	True	8.22593e+06	8.3611e+06	6.94272e+06	8.24461e+06	7.12606e+06	8.51037e+06	2.53712e+07	2.79023e+07	2.49865e+07	2.6097e+07	2.6508e+07	2.7004e+07	8.91451e+06	8.85315e+06	1.09615e+07	8.86658e+06	7.88384e+06	1.00913e+07	1.08922e+07	1.20952e+07	1.14181e+07	6.5212e+07	1.55305e+07	1.76739e+07	9.87181e+07	9.39753e+07	9.18272e+07	8.66256e+07	8.85713e+07	9.85757e+07	1.04628e-13	7.9018e+06	681982	278418	8.63072	2.63115e+07	1.07096e+06	437216	4.0703	9.2618e+06	1.08807e+06	444203	11.7479
POS5950	Ser-Val	2.969	205.118	[M+H]+	205.118	True	594587	1.17643e+06	1.52596e+06	1.39143e+06	1.28009e+06	1.16875e+06	1.18659e+07	1.27385e+07	1.1856e+07	1.6736e+07	1.05906e+07	1.08468e+07	1.30939e+07	2.56962e+07	1.8968e+07	2.20852e+07	2.09212e+07	2.30099e+07	5.45744e+06	3.79346e+06	3.4266e+06	2.06028e+06	3.23222e+06	5.53272e+06	1.44975e+08	1.43315e+08	1.51507e+08	1.44286e+08	9.41882e+07	1.45019e+08	8.47264e-19	1.18954e+06	321469	131239	27.0246	1.2439e+07	2.24384e+06	916042	18.0388	2.06291e+07	4.31481e+06	1.76151e+06	20.9162
POS12901	(Z)-9,12,13-trihydroxyoctadec-15-enoic acid	11.174	353.23	[M+Na]+	353.23	True	1.11051e+08	6.60904e+07	8.41703e+07	5.97326e+07	6.51585e+07	9.03314e+07	1.39953e+08	1.52803e+08	9.94743e+07	1.73819e+08	1.97523e+08	1.0282e+08	2.36594e+08	2.41007e+08	3.43463e+08	2.25737e+08	2.36905e+08	2.34846e+08	5.44479e+08	7.39864e+08	7.51861e+08	7.6973e+08	7.16131e+08	7.50584e+08	3.65058e+08	4.81874e+08	4.85208e+08	2.79891e+08	3.27457e+08	4.70348e+08	4.8989e-15	7.94224e+07	1.9549e+07	7.98084e+06	24.6139	1.44399e+08	3.87946e+07	1.58378e+07	26.8663	2.53092e+08	4.4561e+07	1.81919e+07	17.6066
POS7258	Thr-Leu	8.326	233.15	[M+H]+	233.15	True	7.75308e+06	5.5468e+06	6.68303e+06	7.33223e+06	9.52577e+06	5.55017e+06	4.89957e+07	6.27907e+07	6.21719e+07	5.24573e+07	6.44115e+07	6.19972e+07	7.75704e+07	8.19019e+07	7.88102e+07	8.51239e+07	7.95757e+07	8.50673e+07	7.8792e+06	9.3576e+06	1.03074e+07	1.22054e+07	1.18352e+07	1.42329e+07	4.0311e+08	4.13539e+08	4.34501e+08	4.18466e+08	4.1672e+08	4.24704e+08	3.96789e-36	7.06518e+06	1.50637e+06	614974	21.3211	5.8804e+07	6.40876e+06	2.61637e+06	10.8985	8.13416e+07	3.23263e+06	1.31972e+06	3.97414
POS7538	3,4,5-Trimethoxycinnamic acid	11.2	239.091	[M+H]+	239.091	True	209412	101688	108733	110542	428509	501584	216926	542941	194436	593412	332687	482943	1.15264e+06	893736	1.01908e+06	721261	3.66453e+06	3.3407e+06	106112	300644	200546	279255	236546	3920.72	1.05217e+08	1.09067e+08	1.07624e+08	1.04733e+08	1.08681e+08	1.07746e+08	3.06085e-41	243411	177735	72559.8	73.0182	393891	170176	69474.1	43.2039	1.79866e+06	1.33148e+06	543572	74.0261
POS19183	Rubranoside A	10.149	517.205	[M+Na]+	517.204	True	4.56222e+07	4.36408e+07	4.47116e+07	4.17358e+07	4.84192e+07	4.31662e+07	6.32671e+06	5.36861e+06	6.32751e+06	6.56557e+06	6.18131e+06	5.95722e+06	1.02068e+07	1.27363e+07	1.2095e+07	1.23452e+07	1.02455e+07	1.14875e+07	9.27177e+06	1.1417e+07	2.50664e+06	4.96589e+06	3.07052e+06	8.78748e+06	812311	2.17489e+06	1.94834e+06	1.00291e+06	3.32452e+06	1.76991e+06	1.14865e-22	4.45493e+07	2.31551e+06	945303	5.19763	6.12115e+06	419323	171188	6.85039	1.15194e+07	1.08081e+06	441238	9.38252
POS11283	Intermedine N-oxide	8.376	316.175	[M+H]+	316.175	True	3920.72	1004605	3920.72	3920.72	550065	3920.72	3920.72	3920.72	710951	935893	728538	3920.72	2.56128e+06	2.61684e+06	1.16586e+06	3.68556e+06	3.07312e+06	584871	3920.72	3920.72	1.47005e+06	3920.72	3920.72	1.85272e+06	2.11392e+08	1.97087e+08	2.10771e+08	2.16527e+08	2.13663e+08	2.16123e+08	8.78688e-36	261725	424467	173288	162.18	397857	438729	179111	110.273	2.28126e+06	1.17575e+06	480000	51.5398
NEG8677	3-Feruloylquinic acid	8.75	367.103	[M-H]-	367.103	True	3920.72	3920.72	3920.72	796269	514861	3920.72	4.47195e+06	6.06956e+06	3.88873e+06	5.48958e+06	5.13437e+06	5.3672e+06	1.03247e+09	3920.72	3920.72	933824	1.35138e+06	347150	7.56302e+06	1.91636e+07	9.53477e+06	1.97372e+07	1.02185e+07	1.19056e+07	2.96433e+09	2.53984e+09	2.60829e+09	2.43179e+09	2.42123e+09	2.57965e+09	4.98796e-18	221136	348075	142101	157.404	5.07023e+06	777263	317316	15.3299	1.72518e+08	4.21289e+08	1.7199e+08	244.199
POS10898	Piperine	12.556	308.128	[M+Na]+	308.126	True	3920.72	3920.72	3920.72	3920.72	3920.72	3920.72	476930	138104	3920.72	198964	3920.72	105292	526886	269376	303959	3920.72	183061	3920.72	200362	186736	241575	3920.72	394709	890350	2.28902e+08	2.45324e+08	2.58369e+08	2.61022e+08	2.64739e+08	2.5598e+08	2.22771e-31	3920.72	0	0	0	154522	175486	71641.8	113.567	215187	199134	81296.2	92.54
POS14729	2(1H)-Naphthalenone, 6-(hexopyranosyloxy)-3,4,4a,5,6,8a-hexahydro-4,7-dimethyl-1-(1-methylethyl)-	9.727	399.237	[M+H]+	399.238	True	1.35255e+08	8.67234e+07	1.33803e+08	138079371	1.26686e+08	1.32796e+08	1.902e+08	2.14563e+08	1.91328e+08	1.91297e+08	1.99418e+08	2.10056e+08	5.40016e+06	4.46894e+06	5.69944e+06	6.06896e+06	2.25805e+06	4.70949e+06	2.77112e+07	7.45477e+07	3.1613e+07	8.04816e+07	7.97317e+07	2.99129e+07	1.83125e+07	17189427	1.89737e+07	2.35044e+07	1.46359e+07	2.89093e+07	1.95842e-17	1.25557e+08	1.93937e+07	7.91743e+06	15.4461	1.99477e+08	1.05725e+07	4.3162e+06	5.30011	4.7675e+06	1.36765e+06	558342	28.687
NEG12954	Tricin 5-glucoside	10.207	491.119	[M-H]-	491.12	True	810975	1.3639e+06	490315	1.81737e+06	789738	944168	4.75212e+06	5.93417e+06	6.19628e+06	9.04586e+06	9.64746e+06	5.68484e+06	295799	97854.1	159256	151356	86363.1	918527	5.54772e+06	6.32335e+06	2.06067e+06	5.29961e+06	5.97989e+06	4.07356e+06	3.84883e+08	4.07694e+08	3.59245e+08	3.90603e+08	359094894	3.87547e+08	9.71803e-32	1.03608e+06	476562	194555	45.9966	6.87679e+06	1.98333e+06	809692	28.841	284859	319257	130336	112.075
POS12337	Piperlongumine	11.156	340.118	[M+Na]+	340.116	True	64376.7	42527	61953.1	91245.9	20166.5	31167.7	84272.2	77937.7	14312.8	57418.4	71104.8	9711.79	3920.72	95000.2	15962.3	19620.7	11209.9	13865.7	3920.72	224895	17464.1	16536.6	3920.72	24685.2	8.81786e+07	9.50912e+07	9.85298e+07	9.52142e+07	1.039e+08	9.82557e+07	4.0826e-31	51906.2	25805.2	10534.9	49.715	52459.6	32606.6	13311.6	62.1557	26596.6	33922.9	13849	127.546
NEG8548	Gibberellin A123	10.008	363.183	[M-H2O-H]-	363.181	True	353078	20147.2	35198.4	26997.7	76275.3	86352.1	1.18499e+06	1.05622e+06	991911	240898	1.21045e+06	216004	177628	227332	3920.72	232773	3920.72	3920.72	500736	458233	502547	218501	324976	248366	1.62234e+08	1.69454e+08	1.6587e+08	1.56721e+08	1.5619e+08	1.70557e+08	7.32689e-35	99674.9	127045	51865.9	127.459	816747	462846	188956	56.6695	108249	115891	47312.3	107.059
POS11877	8-[1-(acetyloxy)-4-oxo-5-[(3E)-2-oxopent-3-en-1-yl]cyclopent-2-en-1-yl]octanoic acid	12.918	329.173	[M-2H2O+H]+	329.175	True	3920.72	3920.72	3920.72	3920.72	3920.72	3920.72	3920.72	3920.72	3920.72	3920.72	3920.72	3920.72	3920.72	3920.72	3920.72	3920.72	3920.72	3920.72	3920.72	83192.1	3920.72	3920.72	3920.72	3920.72	2.82989e+07	2.85444e+07	2.87326e+07	3.05772e+07	2.60886e+07	3.00602e+07	6.39887e-31	3920.72	0	0	0	3920.72	0	0	0	3920.72	0	0	0
POS12920	Chelidonine	12.074	354.133	[M+H]+	354.134	True	3920.72	3920.72	3920.72	3920.72	3920.72	3920.72	3920.72	3920.72	3920.72	3920.72	3920.72	3920.72	3920.72	3920.72	3920.72	3920.72	3920.72	3920.72	3920.72	3920.72	3920.72	3920.72	3920.72	3920.72	8.74251e+07	9.89073e+07	9.36838e+07	1.04128e+08	9.55169e+07	9.26155e+07	5.65509e-30	3920.72	0	0	0	3920.72	0	0	0	3920.72	0	0	0
NEG13999	Corosolic acid	12.18	517.354	[M+HCOO]-	517.353	True	118205	132329	296981	603033	634587	386186	657688	754634	425258	245834	247592	580560	98120.9	189037	91317.4	99070.9	114247	348890	209583	241704	448707	1.38506e+06	419697	221547	5.01819e+07	4.65933e+07	5.06391e+07	5.06375e+07	4.7812e+07	5.38967e+07	2.24621e-31	361887	223337	91177.1	61.7147	485261	213910	87328.3	44.0814	156781	100809	41155.2	64.2996
NEG18102	alpha-D-Glucopyranoside, 3,6-bis-O-[(2E)-3-(4-hydroxy-3-methoxyphenyl)-1-oxo-2-propen-1-yl]-beta-D-fructofuranosyl	9.512	693.203	[M-H]-	693.204	True	1.75476e+07	1.84191e+07	1.66584e+07	16714031	1.66732e+07	1.38275e+07	5.20966e+06	6.38456e+06	2.52593e+06	1.2057e+07	8.17959e+06	5.68908e+06	42651866	4.68977e+07	8.77772e+07	3.44811e+07	7.27738e+07	7.6321e+07	1.01065e+07	7.87126e+06	8.70406e+06	8.57811e+06	8.16626e+06	9.78359e+06	1.80384e+08	1.65298e+08	1.64698e+08	1.57637e+08	1.31121e+08	1.54712e+08	1.12258e-17	1.664e+07	1.54311e+06	629973	9.27354	6.67431e+06	3.21399e+06	1.3121e+06	48.1546	6.01504e+07	2.1563e+07	8.80307e+06	35.8485
POS12338	ethyl 3-(2,4-dihydroxy-6-methylpyridin-3-yl)-3-(3-hydroxyphenyl)propanoate	10.99	340.118	[M+Na]+	340.116	True	46367.1	145337	76842	147768	102120	21347.4	43335	98096.1	19481.5	34123.5	51998.6	66250.9	3920.72	3920.72	15962.3	19620.7	3920.72	20871.1	46708.6	44149.6	54294.5	63666.8	83597.9	72130.2	8.48319e+07	9.11284e+07	1.00407e+08	1.01218e+08	9.67865e+07	9.05096e+07	1.42059e-28	89963.5	51645.5	21084.2	57.4072	52214.3	27494.6	11224.6	52.6573	11369.4	8317.56	3395.63	73.1576
NEG5505	Rhein	10.643	283.025	[M-H]-	283.025	True	211616	613898	404814	201613	352444	223105	2.71967e+06	2.27331e+06	2.2804e+06	1.72709e+06	1.89068e+06	2.4901e+06	969353	2063515	2.38406e+06	1.5989e+06	1.61912e+06	1.85604e+06	389039	590678	467080	1.50272e+06	344519	691246	3.53762e+08	3.64441e+08	3.27839e+08	3.18988e+08	3.21538e+08	3.33148e+08	6.81035e-31	334582	160311	65446.5	47.9137	2.23021e+06	368755	150543	16.5345	1.7485e+06	481857	196717	27.5584
POS5169	Alanylnorvaline	3.18	189.123	[M+H]+	189.123	True	4.38579e+06	6.42113e+06	3.95396e+06	4.74289e+06	8.43028e+06	7.09415e+06	3.37599e+07	2.29035e+07	3.11238e+07	2.85739e+07	4.65357e+07	1.67459e+07	2.57746e+07	3.35758e+07	3.33859e+07	2.53036e+07	2.84199e+07	31816948	7.41666e+06	9.87876e+06	1.09224e+07	5.71388e+06	8.77969e+06	8.18629e+06	2.69378e+08	2.65144e+08	2.78567e+08	2.62794e+08	2.81343e+08	2.70184e+08	2.13238e-31	5.83803e+06	1.76043e+06	718694	30.1546	2.99404e+07	1.01673e+07	4.15079e+06	33.9585	2.97128e+07	3.72731e+06	1.52167e+06	12.5444
NEG6779	Mycotoxin F2;Toxin F2	11.667	317.139	[M-H]-	317.139	True	7.53587e+07	8.1678e+07	7.82804e+07	7.25878e+07	6.92149e+07	6.59109e+07	1.42087e+07	3.3096e+06	9.35914e+06	7.47629e+06	8.48963e+06	1.3345e+07	8.70213e+07	8.9578e+07	6.06192e+07	4.54906e+07	4.84215e+07	3.23168e+08	3.05894e+07	3.47515e+07	3.20048e+07	8.2868e+07	2.57326e+07	3.73977e+07	1.39084e+09	1.31322e+09	1.32997e+09	1.13405e+09	1.13089e+09	1.23142e+09	8.04661e-22	7.38384e+07	5.81874e+06	2.37549e+06	7.88036	9.36473e+06	4.00757e+06	1.63608e+06	42.7943	1.0905e+08	1.06557e+08	4.35018e+07	97.7142
NEG18142	1-O-[(2alpha,3beta,5xi,9xi,18xi)-2,3,23-Trihydroxy-28-oxoolean-12-en-28-yl]-beta-D-glucopyranose	10.292	695.402	[M+FA-H]-	695.401	True	2.58654e+06	1.98561e+06	2.17416e+06	1.96057e+06	1.95925e+06	2.26581e+06	3920.72	223287	112083	93648.4	3920.72	74228	3920.72	3920.72	3920.72	3920.72	3920.72	3920.72	224371	3920.72	217184	3920.72	105544	73321.5	2.96849e+08	3.27371e+08	3.36349e+08	3.23377e+08	3.14592e+08	3.32219e+08	3.85563e-33	2.15532e+06	246448	100612	11.4344	85181.3	81480.2	33264.1	95.655	3920.72	0	0	0
NEG14579	Card-20(22)-enolide, 3-[(6-deoxy-3-O-methyl-alpha-L-glucopyranosyl)oxy]-14-hydroxy-, (3beta,5beta,8xi,9xi,17alpha)-	10.418	533.314	[M-H]-	533.312	True	818213	145422	434966	477843	512466	398723	302438	218446	3920.72	20254.7	22813.8	176417	3920.72	109987	3920.72	3920.72	3920.72	3920.72	790475	710722	485918	1.01128e+06	346530	509606	3.58166e+08	3.69362e+08	3.24048e+08	3.26856e+08	3.49631e+08	2.83661e+08	2.5174e-25	464605	216611	88431	46.6226	124048	125641	51292.7	101.284	21598.4	43301.3	17677.7	200.484
POS5171	N6-Acetyl-L-lysine	2.151	189.124	[M+H]+	189.123	True	6.06745e+07	5.09378e+07	5.24632e+07	6.11672e+07	5.51884e+07	5.86658e+07	1.76105e+08	1.70315e+08	1.56162e+08	1.71283e+08	1.69537e+08	1.69112e+08	1.6814e+08	1.81871e+08	1.98922e+08	1.87599e+08	1.64396e+08	1.89362e+08	1.04562e+08	1.10031e+08	1.09492e+08	1.11558e+08	1.13481e+08	1.07325e+08	2.73543e+08	2.9471e+08	2.76092e+08	2.62638e+08	2.74284e+08	2.70238e+08	4.33212e-24	5.65162e+07	4.30934e+06	1.75928e+06	7.62497	1.68752e+08	6.66591e+06	2.72135e+06	3.95011	1.81715e+08	1.32168e+07	5.39572e+06	7.27335
POS5820	2-(2-aminopropanamido)-4-methylpentanoic acid	8.327	203.139	[M+H]+	203.139	True	1.5095e+07	1.58311e+07	1.72062e+07	1.71061e+07	1.41379e+07	1.70642e+07	4.75591e+07	5.03202e+07	5.47084e+07	5.19313e+07	5.42135e+07	5.63505e+07	5.89197e+07	7.33394e+07	6.33798e+07	6.61054e+07	7.01847e+07	6.51591e+07	1.13981e+07	1.36318e+07	1.27748e+07	1.94438e+07	1.6947e+07	1.25679e+07	3.59e+08	3.6828e+08	3.9619e+08	3.58835e+08	3.79571e+08	3.63572e+08	2.07961e-32	16073410	1.27228e+06	519405	7.91542	5.25138e+07	3.22879e+06	1.31815e+06	6.14845	6.61814e+07	5.0773e+06	2.0728e+06	7.6718
POS5969	(Z)-2,6,10-Bisabolatriene	13.234	205.195	[M+H]+	205.196	True	844286	1.09312e+06	2.23061e+06	2.29398e+06	1.74934e+06	1.55567e+06	1.68759e+06	1.04539e+06	1.3107e+06	1.18574e+06	2.0506e+06	1.40834e+06	912332	387753	1.88605e+07	1.45604e+06	448902	1.9085e+07	5.3299e+06	4.88423e+06	2.89316e+06	3.40047e+06	3.26489e+06	1.78167e+06	1.95783e+07	1.99604e+07	2.19179e+07	1.89466e+07	2.07789e+07	2.12604e+07	1.33546e-07	1.62783e+06	587694	239925	36.1028	1.44806e+06	366560	149648	25.3139	6.85842e+06	9.39183e+06	3.8342e+06	136.939
POS5176	Methylarginine	1.332	189.135	[M+NH4]+	189.135	True	2.79036e+06	1.00038e+06	2.95079e+06	1.2069e+06	1378652	2.98678e+06	3.86984e+08	4.08018e+08	4.21906e+08	3.91862e+08	4.05863e+08	4.05213e+08	1.16016e+09	1.0652e+09	1.20257e+09	1.08745e+09	1.23485e+09	1.21266e+09	3.05337e+07	3.22811e+07	3.53073e+07	3.00943e+07	3.29845e+07	3.63343e+07	2.29151e+09	2.44218e+09	2.67948e+09	2.44773e+09	2.47946e+09	2.4309e+09	1.51702e-29	2.05231e+06	948717	387312	46.2267	4.03308e+08	1.24555e+07	5.08495e+06	3.08835	1.16048e+09	6.99101e+07	2.85407e+07	6.02424
POS16900	Glycyrrhetinic acid	10.272	453.336	[M+H-H2O]+	453.336	True	1.75664e+06	1.50343e+06	2.67432e+06	3.26973e+06	1.99965e+06	3.07321e+06	167660	323226	472291	580046	391144	585791	3920.72	3920.72	3920.72	3920.72	3920.72	3920.72	215655	167357	719963	2.07597e+06	177761	219997	1.80976e+08	1.87617e+08	1.88524e+08	1.86818e+08	1.80234e+08	1.77804e+08	3.06102e-39	2.3795e+06	729438	297792	30.6551	420026	161065	65754.4	38.3463	3920.72	0	0	0
POS7831	Isoleucylleucine	8.565	245.186	[M+H]+	245.186	True	1.3138e+07	1.21324e+07	1.73439e+07	1.92236e+07	1.42001e+07	9.43774e+06	1.57101e+08	1.53331e+08	1.45625e+08	1.66163e+08	1.48165e+08	1.57916e+08	1.12519e+08	1.138e+08	1.2539e+08	1.169e+08	1.11475e+08	1.14366e+08	3.52116e+07	3.27604e+07	3.22679e+07	3.8158e+07	3.01131e+07	3.12744e+07	1.3254e+09	1.28495e+09	1.3493e+09	1.31287e+09	1.34351e+09	1.32658e+09	9.39171e-42	1.4246e+07	3.555e+06	1.45132e+06	24.9544	1.54717e+08	7.40849e+06	3.0245e+06	4.78842	1.15742e+08	5.07334e+06	2.07118e+06	4.38333
POS8625	Fenpropimorph-desaturated-desisopropyl	9.721	262.216	[M+H]+	262.217	True	909309	1.0187e+06	293867	468739	1.2716e+06	691983	3920.72	3920.72	180748	275631	3920.72	3920.72	676037	678137	3920.72	3920.72	531024	374309	253527	3920.72	290226	155306	3920.72	172530	5.52333e+07	5.72706e+07	5.50503e+07	5.93096e+07	6.65561e+07	6.28925e+07	3.8918e-27	775700	362275	147898	46.7029	78677.1	119636	48841.1	152.059	377891	310551	126782	82.1799
POS18291	(1R,2R,4aS,6aS,6bR,10S,12aR,14bS)-1,8,10-trihydroxy-1,2,6a,6b,9,9,12a-heptamethyl-2,3,4,5,6,6a,7,8,8a,10,11,12,13,14b-tetradecahydropicene-4a-carboxylic acid	10.321	489.358	[M+H]+	489.357	True	784344	3.48526e+06	5.23287e+06	3.92912e+06	1.02334e+06	4.76057e+06	3920.72	162707	356546	197202	151998	158246	881328	3920.72	111846	192024	3920.72	1.66701e+06	15420.9	31497.7	89570.6	89714.3	44706.2	122239	2.53971e+08	2.4634e+08	2.56076e+08	2.51334e+08	2.49857e+08	2.34535e+08	1.0435e-36	3.20259e+06	1.88436e+06	769288	58.8388	171770	112799	46050.1	65.6687	476675	669592	273360	140.471
NEG3042	2-Acetamido-4-methylphenyl acetate	9.313	206.081	[M-H]-	206.082	True	1.86391e+08	1.62852e+08	1.81758e+08	1.44164e+08	1.72765e+08	1.63776e+08	3.1489e+08	2.90722e+08	2.64875e+08	2.83938e+08	3.26594e+08	2.95139e+08	5.59546e+08	5.25676e+08	5.17574e+08	4.24863e+08	4.72207e+08	1.81463e+06	3.25388e+08	3.67211e+08	3.40033e+08	3.85586e+08	3.56303e+08	3.6469e+08	4.9819e+08	5.33659e+08	5.43557e+08	4.92255e+08	4.51104e+08	4.47968e+08	6.08067e-05	1.68618e+08	1.52345e+07	6.21947e+06	9.03496	2.96026e+08	2.20712e+07	9.01053e+06	7.45582	4.16947e+08	2.08678e+08	8.51926e+07	50.0492
POS9442	Phenylalanylleucine	8.723	279.17	[M+H]+	279.17	True	3.22663e+06	7.66223e+06	4.43699e+06	5.15834e+06	4.34382e+06	4.83494e+06	1.01375e+08	9.70586e+07	9.51226e+07	9.29706e+07	1.00698e+08	1.00071e+08	9.60755e+07	8.36135e+07	9.03985e+07	8.84211e+07	8.88176e+07	9.67168e+07	1.31907e+07	1.24268e+07	1.33082e+07	9.30867e+06	1.54871e+07	1.41225e+07	7.28516e+08	7.05389e+08	760592858	7.34621e+08	7.22398e+08	7.48273e+08	1.60742e-37	4.94383e+06	1.48413e+06	605894	30.0199	9.78827e+07	3.38631e+06	1.38245e+06	3.45956	9.06739e+07	4.98277e+06	2.03421e+06	5.49526
POS8751	GNF-Pf-5341	10.477	265.143	[M+H-H2O]+	265.143	True	6.17737e+06	1.69441e+07	7.81233e+06	6.27867e+06	7.45321e+06	1.48417e+07	6.39909e+06	1.06869e+07	7.38193e+06	1.34801e+07	1.27035e+07	1.08855e+07	9.40971e+06	1.29496e+07	1.23123e+07	1.81187e+07	1.68673e+07	1.6118e+07	4.99269e+06	4.07709e+06	4.86361e+06	8.83012e+06	5.25769e+06	5.39658e+06	2.0348e+08	2.03695e+08	2.18022e+08	2.0002e+08	2.1696e+08	1.99764e+08	4.22701e-31	9.9179e+06	4.71922e+06	1.92661e+06	47.5828	1.02562e+07	2.83206e+06	1.15618e+06	27.6132	1.42959e+07	3.29143e+06	1.34372e+06	23.0236
NEG2714	Ethyl gallate	9.408	197.044	[M-H]-	197.046	True	1.05723e+07	1.26476e+07	8.88892e+06	1.69881e+06	6.39554e+06	1.75535e+07	2.64325e+06	1.09651e+07	5.32018e+06	2.88584e+06	1.72391e+06	5.46632e+06	2.03188e+06	2.72671e+07	2.0787e+06	3.2606e+06	684078	716109	7.49636e+06	5.77549e+06	6.8087e+06	1.53291e+07	3.9217e+06	710215	1.73324e+08	1.74558e+08	1.80646e+08	1.87959e+08	1.60132e+08	1.75151e+08	6.12395e-25	9.62611e+06	5.41647e+06	2.21126e+06	56.2685	4.8341e+06	3.36136e+06	1.37227e+06	69.5345	6.00641e+06	1.04603e+07	4.27042e+06	174.153
POS5877	alpha-N-Acetyl-D-galactosamine	12.29	204.087	[M+H-H2O]+	204.087	True	1.14804e+08	1.40807e+08	1.48743e+08	1.7047e+08	1.47187e+08	7.2177e+07	1.35735e+08	1.36239e+08	5.997e+07	1.12584e+08	1.6955e+08	1.72439e+08	1.81687e+08	1.22464e+08	5.66087e+07	6.73289e+07	8.12946e+07	1.51061e+08	3.06755e+07	3.63349e+07	2.95473e+07	3.27947e+07	3.29097e+07	5.9391e+07	2.88852e+07	9.94829e+07	3.56245e+07	3.25719e+07	2.46814e+07	4.98755e+07	4.44339e-05	1.32365e+08	3.44737e+07	1.40738e+07	26.0445	1.31086e+08	4.15634e+07	1.69682e+07	31.7069	1.10074e+08	4.99516e+07	2.03926e+07	45.3799
POS7177	Val-Ile	8.412	231.17	[M+H]+	231.17	True	2.16199e+07	2.13607e+07	1.60228e+07	1.42992e+07	1.48225e+07	1.36452e+07	1.59654e+08	1.59675e+08	1.65701e+08	1.53447e+08	1.66136e+08	1.64031e+08	1.35066e+08	130250308	1.36056e+08	1.24859e+08	1.41721e+08	1.33674e+08	1.65198e+07	2.02692e+07	3.30738e+07	2.34149e+07	1.8086e+07	2.12844e+07	1.30256e+09	1.28818e+09	1.41137e+09	1.35885e+09	1.31795e+09	1.34736e+09	2.35654e-35	1.69617e+07	3.59435e+06	1.46739e+06	21.1909	1.61441e+08	4.83957e+06	1.97575e+06	2.99774	1.33604e+08	5.68798e+06	2.32211e+06	4.25733
NEG6247	Dihydroquercetin	9.846	303.051	[M-H]-	303.051	True	3.38369e+07	4.56187e+07	6.26787e+07	5.54797e+07	5.03864e+07	3.90422e+07	4.11827e+07	5.03184e+07	5.64369e+07	4.66551e+07	5.43752e+07	61212274	1.41166e+07	7.65276e+07	6.90739e+07	5.88034e+07	5.26555e+07	5.49233e+07	1.30183e+08	1.25693e+08	1.03937e+08	1.76529e+08	1.03025e+08	1.27871e+08	9.23838e+07	1.02268e+08	1.13602e+08	9.55111e+07	1.10319e+08	8.20425e+07	1.55562e-08	4.78404e+07	1.06157e+07	4.33382e+06	22.1897	5.16968e+07	7.18402e+06	2.93286e+06	13.8965	5.43501e+07	2.16813e+07	8.85137e+06	39.892
NEG4211	5-Methoxysalicylic acid sulfate	8.764	246.992	[M-H]-	246.992	True	2.07264e+07	1.93883e+07	1.92557e+07	1.68876e+07	1.08769e+07	1.51033e+07	1.21676e+06	515609	1.73523e+06	3920.72	1.75932e+06	1.24596e+06	1.88696e+07	2.43398e+07	7.7701e+06	9.11863e+06	1.5547e+07	1.82725e+07	3.38858e+06	2.28221e+06	3920.72	3920.72	3920.72	3920.72	6.08629e+08	5.79307e+08	5.67141e+08	5.15816e+08	5.30539e+08	5.75925e+08	1.99799e-29	1.70397e+07	3.6269e+06	1.48068e+06	21.285	1.07947e+06	694771	283639	64.3624	1.56529e+07	6.28519e+06	2.56592e+06	40.1534
NEG3742	Unknown (carbon number 10)	4.097	231.135	[M-H]-	231.135	True	137184	3920.72	286640	173412	746710	3920.72	5.45568e+06	4.89885e+06	5.91275e+06	5.01712e+06	3.42281e+06	4.72804e+06	3.04731e+06	2.33801e+06	3.01702e+06	2.14851e+06	2.01026e+06	2.43274e+06	719125	720036	882781	663488	1.33679e+06	794432	7.19084e+07	8.58574e+07	6.36729e+07	6.69e+07	7.52367e+07	8.2277e+07	1.77577e-22	225298	277166	113153	123.022	4.90588e+06	843755	344462	17.1989	2.49898e+06	438406	178979	17.5434
NEG14518	(1R,2S,5aR,5bR,7aS,10R,12bR)-2-Hydroxy-10-isopropenyl-3,3,5a,5b,12b-pentamethyloctadecahydrodicyclopenta[a,i]phenanthrene-1,7a(1H)-dicarboxylic acid	12.431	531.333	[M+FA-H]-	531.333	True	3920.72	267251	136543	170899	103981	133410	325568	2.14965e+06	455993	2.37792e+06	1.71913e+06	1.38575e+06	3920.72	131904	148675	613973	100248	3920.72	3920.72	314068	376487	731639	169026	153266	3.52185e+07	4.26028e+07	4.43023e+07	4.25216e+07	3.27856e+07	4.96547e+07	7.5488e-20	136001	85932.6	35081.8	63.1853	1.40233e+06	856254	349564	61.0592	167107	227595	92915.4	136.197
NEG15106	2-[[7-hydroxy-1-(4-hydroxy-3,5-dimethoxyphenyl)-3-(hydroxymethyl)-6,8-dimethoxy-1,2,3,4-tetrahydronaphthalen-2-yl]methoxy]oxane-3,4,5-triol	8.981	551.213	[M-H]-	551.213	True	9.65846e+06	7.85411e+06	5.06684e+06	1.05674e+07	8.30233e+06	6.01091e+06	5.48236e+06	4.37905e+06	3.20109e+06	4.49268e+06	7.48963e+06	7.6303e+06	6.87823e+06	956751	6.14787e+06	696143	1.21016e+06	2.55015e+06	2.59797e+06	3.95149e+06	2.34424e+06	2.81563e+06	3.02952e+06	4.6513e+06	3.27662e+08	3.82594e+08	3.04186e+08	3.08978e+08	3.12278e+08	3.05623e+08	6.06322e-25	7.91001e+06	2.09601e+06	855691	26.4982	5.44585e+06	1.79085e+06	731112	32.8847	3.07322e+06	2.74977e+06	1.12259e+06	89.4752
NEG972	alpha,beta-Dihydroxyisovaleric acid	3.864	133.049	[M-H]-	133.051	True	2.48443e+06	5.21987e+06	6.71255e+06	4.56179e+06	3.66945e+06	5.94158e+06	5.22719e+06	1.38194e+07	7.77566e+06	1.26243e+07	1.06086e+07	1.77267e+07	3.56325e+06	9.39045e+06	1.01898e+07	9.61119e+06	7.33514e+06	6.36896e+06	5.28994e+06	3.00576e+06	8.85824e+06	4.87129e+06	9.85818e+06	4379647	9.84067e+07	1.08821e+08	1.44746e+08	1.33885e+08	1.35913e+08	1.52479e+08	3.35907e-18	4.76495e+06	1.53796e+06	627871	32.2766	1.1297e+07	4.4538e+06	1.81826e+06	39.4247	7.74313e+06	2.51856e+06	1.0282e+06	32.5264
POS8754	Val-Phe	8.523	265.154	[M+H]+	265.155	True	538941	1.94631e+06	3920.72	3920.72	831043	712225	3.41279e+07	39410333	8.0596e+06	3.95682e+07	3.87848e+07	2.9342e+07	2.23824e+07	2.71937e+07	2.69362e+07	2.58378e+07	2.71024e+07	3.31276e+07	1.1454e+06	2.52762e+06	3.38751e+06	1.44564e+06	3.49904e+06	1.22186e+06	3.11804e+08	2.88719e+08	3.16499e+08	2.31759e+08	3.17311e+08	3.1569e+08	7.38958e-22	672726	715700	292183	106.388	3.15488e+07	1.21798e+07	4.97238e+06	38.6062	2.70967e+07	3.47034e+06	1.41676e+06	12.8073
POS7163	Tetrahydroharman-3-carboxylic acid	8.703	231.113	[M+H]+	231.113	True	3.4073e+07	3.04735e+07	3.23292e+07	3.48404e+07	3.02891e+07	2.98765e+07	1.41699e+07	1.96656e+07	1.8658e+07	1.70746e+07	2.06852e+07	2.06932e+07	3920.72	3920.72	3920.72	3920.72	3920.72	3920.72	4.33516e+07	3.73393e+07	4.00509e+07	3.42823e+07	3.67589e+07	3.02e+07	2.35146e+08	2.38501e+08	2.48997e+08	2.42801e+08	2.28069e+08	2.54186e+08	5.39896e-32	3.19803e+07	2.10892e+06	860964	6.59445	1.84911e+07	2.51992e+06	1.02875e+06	13.6277	3920.72	0	0	0
POS7458	Phenylalanylalanine	8.328	237.123	[M+H]+	237.123	True	621108	737571	1.75431e+06	1.45273e+06	1.83535e+06	613640	1.75425e+07	2.46281e+07	2.7403e+07	2.69912e+07	2.1382e+07	2.48306e+07	1.35004e+07	1.26981e+07	1.50134e+07	1.29067e+07	9.38849e+06	1.43486e+07	1.65921e+06	3.02098e+06	1.19586e+06	2.57542e+06	2.53548e+06	3.32516e+06	2.26216e+08	2.11404e+08	2.28311e+08	2.25952e+08	2.31219e+08	2.25637e+08	5.76522e-35	1.16912e+06	576516	235362	49.312	2.37962e+07	3.73944e+06	1.52662e+06	15.7144	1.29759e+07	1.96276e+06	801295	15.1262
POS11051	9-Oxo-11-(3-pentyloxiran-2-YL)undec-10-enoic acid	11.221	311.222	[M+H]+	311.222	True	1.19378e+08	1.16192e+08	1.36184e+08	1.24386e+08	1.26795e+08	1.25488e+08	3.41044e+07	2.9366e+07	3.14598e+07	3.25374e+07	3.42098e+07	3.05807e+07	8.68554e+07	1.10797e+08	9.06219e+07	8.46798e+07	8.84686e+07	1.08522e+08	6.2931e+07	8.80279e+07	8.42958e+07	9.39142e+07	8.8108e+07	8.68159e+07	7.16617e+08	6.93347e+08	7.27764e+08	6.56713e+08	6.92617e+08	6.61713e+08	5.42785e-31	1.24737e+08	6.89461e+06	2.81471e+06	5.52731	3.2043e+07	1.9408e+06	792327	6.05685	9.49909e+07	1.15505e+07	4.71549e+06	12.1596
NEG12777	Bassic acid	12.435	485.328	[M-H]-	485.327	True	1.2014e+06	1.72761e+06	1.97033e+06	2.55023e+06	2.35109e+06	2.26469e+06	4.73749e+06	8.20295e+06	8.792e+06	1.07943e+07	6.97886e+06	5.69145e+06	793233	1.23057e+06	1.22909e+06	988318	808356	1.26772e+06	733527	1.3975e+06	3.31808e+06	8.93997e+06	2.20508e+06	1.90861e+06	1.24428e+08	1.38627e+08	1.55794e+08	1.50287e+08	1.16794e+08	1.77145e+08	1.74538e-19	2.01089e+06	491570	200683	24.4454	7.53285e+06	2.19925e+06	897840	29.1955	1.05288e+06	219160	89471.8	20.8153
POS2522	Hypoxanthine	3.075	137.046	[M+H]+	137.046	True	20269619	2.59576e+07	2.2095e+07	2.44415e+07	1.63602e+07	2.28078e+07	1.41751e+08	1.43216e+08	1.82999e+08	1.56316e+08	1.73714e+08	1.69173e+08	5.20287e+07	5.71434e+07	6.38955e+07	5.58664e+07	5.9953e+07	5.86677e+07	4.8427e+07	5.18358e+07	7.0917e+07	8.70566e+07	8.2132e+07	6.72812e+07	1.00506e+09	8.11785e+08	1.05097e+09	1.00747e+09	1.0465e+09	7.76315e+08	1.06079e-20	2.19886e+07	3.37893e+06	1.37944e+06	15.3667	1.61195e+08	1.68577e+07	6.88213e+06	10.458	5.79258e+07	3.99817e+06	1.63225e+06	6.90224
NEG1748	6-chloro-2-(trichloromethyl)chromen-4-one	0.773	164.934	[M-H+Cl]-	164.929	True	2.31942e+08	2.14889e+08	2.16345e+08	2.23405e+08	1.96943e+08	2.12077e+08	8.29969e+07	8.63849e+07	7.01467e+07	7.58373e+07	7.65521e+07	7.92146e+07	1.63706e+08	154869504	1.63387e+08	1.30286e+08	1.48635e+08	1.53894e+08	6.95384e+06	9.01225e+06	7.37003e+06	8.04297e+06	6.72906e+06	7.03678e+06	5.7336e+07	4.86052e+07	4.865e+07	5.04711e+07	4.95381e+07	4.73466e+07	1.37419e-24	2.15934e+08	1.17376e+07	4.79187e+06	5.43576	7.85221e+07	5.71948e+06	2.33497e+06	7.28392	1.52463e+08	1.23291e+07	5.03335e+06	8.08665
POS8459	3-Hydroxylapachone	10.566	259.096	[M+H]+	259.096	True	1.08964e+06	699046	3.06514e+06	408603	3.07835e+06	3.26906e+06	2.20035e+07	1.1456e+06	1.75935e+06	1.79856e+06	911828	1.62944e+06	5.32292e+06	4.66141e+06	3.67228e+06	5.15136e+06	8.2795e+06	3.72181e+06	487919	1.79904e+06	1.37602e+06	1.62545e+06	625108	1.05539e+06	5.87922e+07	6.36554e+07	6.80723e+07	6.43273e+07	6.66268e+07	6.59459e+07	4.88697e-20	1.93497e+06	1.33688e+06	545780	69.0905	4.87472e+06	8.39889e+06	3.42883e+06	172.295	5.13488e+06	1.69023e+06	690034	32.9166
POS11642	N-Methoxycarbonylanonaine	11.96	324.122	[M+Na]+	324.124	True	3920.72	3920.72	3920.72	13129.8	3920.72	3920.72	3920.72	3920.72	3920.72	3920.72	3920.72	3920.72	3920.72	3920.72	3920.72	3920.72	3920.72	3920.72	29769.5	107652	100211	83470.7	88382.9	71228.5	1.27582e+08	1.1696e+08	1.93847e+08	1.76252e+08	1.87322e+08	1.27409e+08	5.84124e-16	5455.56	3759.58	1534.84	68.9129	3920.72	0	0	0	3920.72	0	0	0
NEG13997	Ganolucidic acid C	11.538	517.318	[M-H]-	517.317	True	1.15243e+07	9.52166e+06	8.61958e+06	5.69342e+06	1.34789e+07	6.06461e+06	8.70492e+06	4.9201e+06	7.6429e+06	4.16239e+06	1.36479e+07	8.42807e+06	194785	1.70335e+06	609824	1.32907e+06	554471	1.60655e+06	987438	1.81497e+06	619360	839512	350774	942424	4.55918e+08	4.53748e+08	4.55758e+08	3.88801e+08	3.84666e+08	4.38708e+08	8.73457e-27	9.15042e+06	3.04184e+06	1.24182e+06	33.2426	7.91772e+06	3.37281e+06	1.37695e+06	42.5983	999675	627693	256255	62.7898
NEG12840	Ganoderiol D	12.054	487.342	[M-H]-	487.342	True	3.45995e+07	3.37482e+07	3.013e+07	3.00112e+07	3.23217e+07	3.22574e+07	5.38406e+07	5.21179e+07	4.6419e+07	5.32678e+07	5.35333e+07	5.05344e+07	8.42085e+06	7.33425e+06	9.19976e+06	7.44051e+06	4.27825e+06	5.09541e+06	2.02e+07	2.38581e+07	1.98597e+07	9.6079e+07	20037757	1.72282e+07	5.86538e+08	5.80449e+08	6.25809e+08	5.8693e+08	5.72002e+08	5.8854e+08	4.301e-29	3.2178e+07	1.85717e+06	758188	5.77157	5.16188e+07	2.8208e+06	1.15159e+06	5.46467	6.9615e+06	1.90735e+06	778674	27.3986
POS2542	2,3,5-Trimethylphenol	9.329	137.096	[M+H]+	137.096	True	9.92675e+07	1.14589e+08	1.01814e+08	9.90732e+07	1.09268e+08	1.04026e+08	2.79462e+07	4.48805e+07	4.26924e+07	3.35608e+07	4.47316e+07	5.25154e+07	8.36321e+07	9.28339e+07	9.72245e+07	8.77444e+07	7.08016e+07	6.75752e+07	1.03645e+08	1.07539e+08	9.9733e+07	1.01359e+08	9.73806e+07	9.78116e+07	1.8528e+08	2.00872e+08	1.86398e+08	1.89969e+08	1.99738e+08	1.86526e+08	2.21327e-20	1.04673e+08	6.14179e+06	2.50738e+06	5.86761	4.10545e+07	8.83377e+06	3.60637e+06	21.5172	8.33019e+07	1.19007e+07	4.85843e+06	14.2862
POS7869	2-(2-amino-3-methylpentanamido)-3-carbamoylpropanoic acid	2.775	246.145	[M+H]+	246.145	True	2.28136e+06	2.3997e+06	3.58751e+06	2.42368e+06	2.06827e+06	2.7247e+06	2.94726e+07	3.53175e+07	2.73707e+07	1.6661e+07	2.86361e+07	2.46713e+07	1.96654e+07	1.95957e+07	2.00009e+07	1.97269e+07	2.3403e+07	1.85254e+07	2.54825e+06	6.11395e+06	6.46078e+06	5.49791e+06	4.88133e+06	6.84333e+06	1.31987e+08	1.59236e+08	1.98789e+08	1.61675e+08	1.80595e+08	1.5748e+08	8.72045e-20	2.58087e+06	537403	219394	20.8225	2.70215e+07	6.17127e+06	2.51941e+06	22.8384	2.01529e+07	1.67122e+06	682273	8.29271
NEG5519	Caffeic acid phenethyl ester	11.635	283.097	[M-H]-	283.098	True	5.47558e+07	5.80484e+07	5.13764e+07	5.28098e+07	4.95661e+07	49180069	3.30786e+06	2.58909e+06	3.2071e+06	3.77316e+06	4.08555e+06	3.17169e+06	4.06934e+06	3.07129e+06	3.79332e+06	3.82834e+06	2.89559e+06	4.68944e+06	370325	3920.72	3920.72	1757596	121552	142723	213835	811925	203398	276172	561004	256926	2.67353e-28	5.26228e+07	3.36961e+06	1.37564e+06	6.40333	3.35574e+06	520167	212357	15.5008	3.72455e+06	660198	269525	17.7256
NEG5445	2'-O-Methylinosine	1.549	281.088	[M-H]-	281.089	True	1.0052e+08	9.43614e+07	1.06368e+08	9.84012e+07	9.951e+07	9.63207e+07	6.07816e+08	7.41641e+08	6.98556e+08	798221249	7.6432e+08	7.14751e+08	6.79519e+07	6.88438e+07	6.55301e+07	5.37278e+07	5.3485e+07	6.41358e+07	4.97067e+08	5.39834e+08	5.18233e+08	1.40721e+08	5.40256e+08	5.07544e+08	2.5507e+09	2.63157e+09	2.53238e+09	2.53943e+09	2.61396e+09	2.80206e+09	2.56069e-26	9.92469e+07	4.13639e+06	1.68868e+06	4.16778	7.20884e+08	6.57558e+07	2.68447e+07	9.12155	6.22791e+07	6.92465e+06	2.82698e+06	11.1187
NEG13386	Medicagenic acid	11.157	501.322	[M-H]-	501.322	True	109728	344883	322992	233118	466780	370886	3.94483e+06	2.12334e+06	3.03484e+06	3.81558e+06	1.46991e+06	4.35116e+06	93621.7	166127	153821	807829	544847	3920.72	310178	474591	379282	970434	120154	521782	4.94348e+07	47667952	5.70812e+07	4.56156e+07	6.40263e+07	4.66805e+07	1.88887e-20	308064	123020	50222.8	39.9333	3.12328e+06	1.13166e+06	461997	36.233	295028	312166	127441	105.809
POS2126	4-Oxo-L-proline	1.312	130.05	[M+H-H2O]+	130.05	True	2.12668e+09	2.16173e+09	2.26038e+09	2.20364e+09	2.19545e+09	2.28418e+09	8.25641e+09	8.31005e+09	8.32914e+09	8.48439e+09	7.74291e+09	8.06975e+09	5.92054e+09	5.90088e+09	6.1548e+09	5.83821e+09	5.70692e+09	6.10644e+09	9.00875e+09	9.62404e+09	9.93683e+09	9.62809e+09	9.09068e+09	9.71109e+09	8.2163e+09	8.74942e+09	9.02805e+09	8.41088e+09	8.62775e+09	8.41137e+09	5.13217e-26	2.20534e+09	5.90515e+07	2.41077e+07	2.67766	8.19878e+09	2.60282e+08	1.0626e+08	3.17465	5.93796e+09	1.67577e+08	6.84131e+07	2.82213
NEG13309	Ganolucidic acid A	11.549	499.306	[2M-H]-	499.306	True	711904	971914	340377	284250	291401	584446	2.41521e+06	1.63161e+06	1.94033e+06	5.36195e+06	3.95889e+06	2.16428e+06	3920.72	3920.72	3920.72	3920.72	134913	126108	2.55817e+06	1.68416e+06	2.40469e+06	4.88596e+06	262379	379219	5.11191e+07	4.76137e+07	4.47879e+07	3.8286e+07	2.6199e+07	5.47244e+07	6.94618e-15	530715	277351	113228	52.2598	2.91205e+06	1.44829e+06	591261	49.7344	46117.4	65430.1	26711.7	141.877
NEG6706	9,10-Dihydroxystearic acid	12.353	315.254	[M-H]-	315.254	True	1.89423e+07	2.52789e+07	1.93254e+07	2.51861e+07	2.16938e+07	2.15136e+07	3.04233e+07	4.03044e+07	3.1628e+07	3.89864e+07	3.62851e+07	3.87323e+07	3.37417e+07	2.56609e+07	2.53001e+07	2.45054e+07	2.84693e+07	2.97384e+07	1.88622e+07	2.00852e+07	2.0999e+07	5.04766e+07	2.15108e+07	1.8622e+07	9.80139e+07	1.00105e+08	9.97749e+07	1.01157e+08	9.31717e+07	1.05813e+08	3.77624e-17	2.199e+07	2.74721e+06	1.12154e+06	12.493	3.60599e+07	4.1276e+06	1.68509e+06	11.4465	2.79026e+07	3.49645e+06	1.42742e+06	12.5309
POS17444	(19R)-9-acetyl-19-hydroxy-10,14-dimethyl-20-oxopentacyclo[11.8.0.0<2,10>.0<4,9 >.0<14,19>]henicos-17-yl acetate	13.309	467.275	[M+Na]+	467.277	True	302318	222529	109088	69388.1	353985	397578	1.2829e+06	1.06761e+06	2.62944e+06	1.40396e+06	947332	1.257e+06	177650	221651	275972	346492	425199	226273	120691	218016	74010.8	702406	475336	352089	1.97526e+07	2.00666e+07	2.89766e+07	2.16363e+07	1.93064e+07	2.03949e+07	1.96002e-18	242481	132832	54228.4	54.7803	1.43137e+06	609129	248676	42.5555	278873	91955.7	37540.8	32.974
NEG1182	C6H9NO3	3.304	142.05	[M-H]-	142.051	True	1.11768e+08	1.80535e+08	1.96615e+08	1.28416e+08	2.01135e+08	2.28009e+08	2.21767e+08	2.789e+08	2.86761e+08	3.00441e+08	2.9977e+08	3.04128e+08	2.91384e+08	3.02153e+08	3.6057e+08	3.1054e+08	2.84196e+08	3.24877e+08	1.25541e+08	1.65692e+08	1.36776e+08	9.28311e+07	2.00983e+08	1.50413e+08	1.39237e+09	2.15458e+09	2.03717e+09	2.04805e+09	1.57776e+09	2.14764e+09	3.88832e-17	1.74413e+08	4.50715e+07	1.84004e+07	25.8418	2.81961e+08	3.10026e+07	1.26567e+07	10.9953	3.12287e+08	2.7646e+07	1.12864e+07	8.85278
POS19113	Unknown (carbon number 26)	9.466	515.156	[M+H]+	515.155	True	1.79454e+08	1.75173e+08	1.64354e+08	1.81699e+08	1.89649e+08	1.96185e+08	6.71453e+07	6.3477e+07	6.92691e+07	6.53316e+07	5.32211e+07	6.91003e+07	3.21374e+08	3.50713e+08	3.91825e+08	3.48309e+08	3.40261e+08	3.51603e+08	6.76549e+07	6.32337e+07	7.07509e+07	7.0797e+07	8.52441e+07	6.35085e+07	9.09834e+08	1.02547e+09	1.11389e+09	1.12e+09	1.141e+09	1.03417e+09	1.15071e-24	1.81086e+08	1.11289e+07	4.54334e+06	6.14564	6.45908e+07	5.9968e+06	2.44818e+06	9.28429	3.50681e+08	2.30947e+07	9.42836e+06	6.58567
NEG5613	12-hydroxyheptadecanoic acid	13.443	285.244	[M-H2O-H]-	285.243	True	319643	515305	192785	532648	484384	396521	7.13577e+06	7.14234e+06	6.00653e+06	7.15844e+06	7.36839e+06	6.68738e+06	479207	456839	1.0827e+06	840580	732887	99539.6	1.89141e+06	1.14843e+06	954099	8.40047e+06	1.87458e+06	2.12304e+06	3.70263e+07	3.90898e+07	3.56832e+07	3.27996e+07	3.22337e+07	3.37011e+07	1.45701e-22	406881	132011	53893.3	32.4447	6.91648e+06	498471	203500	7.207	615293	344292	140556	55.9558
POS7259	Leu-Thr	4.616	233.15	[M+H]+	233.15	True	6.20148e+06	4.91309e+06	4.30298e+06	4.69737e+06	4.10946e+06	4.92026e+06	5.54766e+07	5.71161e+07	6.42242e+07	7.1725e+07	6.01125e+07	6.01031e+07	2.625e+07	3.26695e+07	3.60973e+07	3.6121e+07	2.93444e+07	2.83149e+07	1.06112e+07	1.18561e+07	12244865	1.19849e+07	9.51095e+06	1.24017e+07	3.92793e+08	5.33902e+08	5.61618e+08	3.97671e+08	4.38427e+08	4.08349e+08	1.15194e-18	4.85744e+06	735664	300333	15.1451	6.14596e+07	5.85385e+06	2.38982e+06	9.52471	3.14662e+07	4.1522e+06	1.69513e+06	13.1958
POS12381	(E)-5-(1,2,4a,5-Tetramethyl-7-oxo-3,4,8,8a-tetrahydro-2H-naphthalen-1-yl)-3-methylpent-2-enoic acid	12.52	341.208	[M+Na]+	341.209	True	432035	847615	2.18922e+06	2.43943e+06	2.80907e+06	2.78971e+06	1.16525e+07	1.4311e+07	1.49531e+07	1.09758e+07	1.30971e+07	1.38411e+07	3.49029e+06	4.91755e+06	4.75119e+06	3.33566e+06	5.231e+06	4.5204e+06	1.68593e+06	1.84301e+06	3.42292e+06	2.27669e+06	3.87013e+06	3.47431e+06	8.2291e+07	1.00211e+08	1.08787e+08	1.05345e+08	1.03202e+08	1.0416e+08	2.67555e-24	1.91785e+06	1.025e+06	418456	53.4455	1.31384e+07	1.55229e+06	633722	11.8149	4.37435e+06	781371	318993	17.8626
NEG335	1-Aminocyclopropane-1-carboxylic acid	3.308	100.039	[M-H]-	100.04	True	2.04338e+07	2.96508e+07	2.97722e+07	2.81281e+07	2.87476e+07	2.97882e+07	3.58139e+07	3.9817e+07	2.61411e+07	3.66016e+07	2.98336e+07	3.33374e+07	4.86248e+07	4.73181e+07	4.83125e+07	4.08404e+07	4.688e+07	5.15149e+07	1.70937e+07	1.63623e+07	1.78235e+07	5.03939e+06	22925804	2.72053e+07	2.48721e+08	3.84432e+08	3.57522e+08	2.79149e+08	2.53663e+08	2.96846e+08	1.12715e-16	2.77535e+07	3.6475e+06	1.48909e+06	13.1425	3.35908e+07	4.94876e+06	2.02032e+06	14.7325	4.72484e+07	3.53363e+06	1.4426e+06	7.47883
POS10882	15-HEDE	11.974	307.263	[M+H-H2O]+	307.262	True	5.44595e+08	5.53918e+08	6.40532e+08	6.37538e+08	6.36701e+08	6.12658e+08	3.21521e+07	5.42239e+07	5.85857e+07	6.59245e+07	6.09697e+07	6.75354e+07	483890	442735	230999	174111	352322	224426	6.6006e+07	6.79213e+07	5.91822e+07	6.22391e+07	6.90349e+07	6.27405e+07	239753	210657	583410	359322	353607	234887	6.5883e-27	6.04324e+08	4.39096e+07	1.7926e+07	7.2659	5.65652e+07	1.29066e+07	5.26912e+06	22.8173	318081	127504	52053.1	40.0853
NEG12193	(2R,3R,4S,5S,6R)-2-octoxy-6-[[(2S,3R,4S,5R)-3,4,5-trihydroxyoxan-2-yl]oxymethyl]oxane-3,4,5-triol	9.984	469.229	[M+FA-H]-	469.229	True	332238	588176	314545	287928	1.46799e+06	212871	2.07818e+07	2.30496e+07	1.87504e+07	2.0023e+07	2.13123e+07	2.02948e+07	1.27905e+06	1.10866e+06	1.71273e+06	308260	502037	8.21156e+07	267845	471146	267597	3.35929e+06	767460	286110	1.86216e+08	1.93672e+08	1.90062e+08	1.77216e+08	1.72579e+08	1.88499e+08	1.95308e-17	533959	474937	193892	88.9463	2.0702e+07	1.43707e+06	586680	6.94169	1.45044e+07	3.31266e+07	1.35239e+07	228.39
POS15605	Bonactin	10.895	423.234	[M+Na]+	423.235	True	6.324e+07	8.70443e+07	6.13672e+07	6.6057e+07	6.07184e+07	6.1442e+07	3.10305e+07	2.99188e+07	2.20287e+07	4.01744e+07	2.95033e+07	2.40763e+07	6.85556e+06	9.46757e+06	8.82212e+06	4.08443e+06	5.64335e+06	5.36909e+06	3.83325e+07	2.28067e+07	3.14604e+07	2.94596e+07	3.53964e+07	2.42062e+07	1.20358e+07	1.36105e+07	1.30117e+07	1.21932e+07	1.14079e+07	1.1187e+07	2.23764e-14	6.66448e+07	1.01796e+07	4.1558e+06	15.2744	2.94553e+07	6.35117e+06	2.59285e+06	21.562	6.70702e+06	2.0936e+06	854708	31.215
POS12767	4-(Hydroxymethyl)-1-isopropyl-3-cyclohexen-1-yl beta-D-glucopyranoside	9.032	350.217	[M+NH4]+	350.217	True	8.56499e+07	1.13638e+08	9.08959e+07	1.26685e+08	1.12229e+08	1.28084e+08	1.41485e+08	1.22474e+08	1.41994e+08	1.32352e+08	1.27935e+08	1.24977e+08	7.17175e+06	9.12841e+06	4.99631e+06	8.6025e+06	7.20952e+06	7.16206e+06	8.59194e+07	8.55773e+07	8.9909e+07	9.18553e+07	9.04347e+07	8.75933e+07	3.06531e+06	1.53621e+07	1.21725e+07	1.16615e+07	1.88269e+07	1.21819e+07	2.361e-19	1.0953e+08	1.77776e+07	7.25769e+06	16.2308	1.31869e+08	8.32416e+06	3.39832e+06	6.31242	7.37842e+06	1.43898e+06	587462	19.5026
POS18217	Madecassic acid	10.88	487.342	[M+H-H2O]+	487.342	True	8.8921e+06	8.08633e+06	5.55139e+06	6.44965e+06	9.11116e+06	9.65669e+06	7.38107e+06	8.20847e+06	8.24106e+06	3.78509e+06	6.53257e+06	6.98413e+06	338614	600961	458635	152408	175715	506655	1.04428e+06	1.34253e+06	1.15774e+06	1.88055e+06	1.6192e+06	2.14817e+06	179131626	1.7592e+08	1.80038e+08	1.81677e+08	1.81895e+08	1.72821e+08	1.13816e-39	7.95789e+06	1.62304e+06	662601	20.3953	6.8554e+06	1.64771e+06	672676	24.0352	372165	182167	74369.2	48.9479
NEG2347	3-Oxodecanoic acid	10.182	185.118	[M-H2O-H]-	185.118	True	4.1052e+07	3.88709e+07	1.18107e+08	1.16396e+08	1.14943e+08	1.18539e+08	1.43047e+08	1.23176e+08	1.47006e+08	132171120	1.34952e+08	1.23236e+08	8.43219e+06	8.5434e+07	8.54762e+07	6.84179e+07	7.98876e+07	8.0949e+07	3.29685e+06	4.73837e+07	9.27957e+06	9.97713e+06	4.54158e+07	4.31367e+07	4.11893e+07	5.26035e+07	3.70623e+07	3.41311e+07	3.54855e+07	3.69636e+07	4.40129e-07	9.13178e+07	3.9807e+07	1.62511e+07	43.5917	1.33931e+08	9.8818e+06	4.03423e+06	7.37826	6.80995e+07	2.98891e+07	1.22022e+07	43.8904
POS11423	Myricetin	8.528	319.044	[M+H]+	319.045	True	4.78844e+08	5.6309e+08	5.37262e+08	5.42966e+08	5.57821e+08	5.55457e+08	1.41837e+08	1.38751e+08	1.30339e+08	2.96171e+08	1.13885e+08	2.60909e+08	1.281e+06	428889	943343	1.24459e+06	1.74365e+06	1.28673e+06	3.26769e+08	3.42492e+08	3.12017e+08	3.38125e+08	3.00158e+08	3.44171e+08	5.35854e+09	5.23036e+09	5.45583e+09	5.54675e+09	5.46205e+09	5.64539e+09	1.1287e-36	5.3924e+08	3.11206e+07	1.27049e+07	5.77119	1.80315e+08	7.75071e+07	3.16421e+07	42.9842	1.1547e+06	438132	178867	37.9434
POS6431	Prolylvaline	8.243	215.139	[M+H]+	215.139	True	4.82178e+06	7.96937e+06	4.85408e+06	2.4446e+06	5461516	6.99275e+06	8.4523e+07	9.31116e+07	9.01152e+07	8.81393e+07	9.45343e+07	9.64418e+07	5.25014e+07	5.07297e+07	5.21282e+07	5.25786e+07	5.78737e+07	5.44404e+07	1.0767e+07	1.17458e+07	1.32333e+07	1.4747e+07	1.31779e+07	1.33784e+07	4.05198e+08	4.10022e+08	4.32107e+08	4.15123e+08	4.33005e+08	4.11858e+08	4.16159e-36	5.42401e+06	1.92383e+06	785400	35.4687	9.11442e+07	4.41264e+06	1.80145e+06	4.84138	5.33753e+07	2.5029e+06	1.02181e+06	4.68925
POS16246	(5xi,9xi,13xi,18xi,19beta)-3-Oxolup-20(29)-en-28-oic acid	12.203	437.342	[M-H2O+H]+	437.341	True	4.98832e+06	8.698e+06	4.37137e+06	9.98074e+06	9.68921e+06	6.07319e+06	4.36602e+06	2.72741e+06	5.65089e+06	7.40898e+06	6.80953e+06	6.54766e+06	2.11862e+06	1.00287e+06	425891	628320	428063	786696	1.6719e+06	2.26784e+06	4.75763e+06	6.2018e+06	2.64084e+06	6.16301e+06	8.50156e+07	9.14965e+07	1.04698e+08	1.05643e+08	1.02189e+08	9.87893e+07	6.29451e-25	7.30014e+06	2.46069e+06	1.00457e+06	33.7074	5.58508e+06	1.75552e+06	716687	31.4323	898410	637143	260112	70.9189
NEG7224	9,10,13-TriHOME	10.691	329.233	[M-H]-	329.233	True	7.63213e+08	7.17958e+08	7.52544e+08	7.30582e+08	7.13868e+08	7.20733e+08	7.64607e+08	8.26908e+08	7.75837e+08	8.57694e+08	8.3553e+08	7.98342e+08	2.30626e+09	2.55114e+09	2.57122e+09	2.3282e+09	2310358780	2.47733e+09	1.52909e+09	1.60513e+09	1.51065e+09	1.7102e+09	1.39161e+09	1.55778e+09	1.97498e+09	1.85042e+09	1.84585e+09	1.80607e+09	1.76505e+09	1.9338e+09	7.38685e-23	7.3315e+08	2.02154e+07	8.25288e+06	2.75733	8.0982e+08	3.62649e+07	1.48051e+07	4.47815	2.42408e+09	1.23804e+08	5.05428e+07	5.10725
POS2482	alpha-Phenylacetamide	9.149	136.076	[M+H]+	136.076	True	5.89346e+06	4.21904e+06	6.04646e+06	6.52631e+06	8.19743e+06	5.4172e+06	4.29659e+07	3.99319e+07	3.64638e+07	3.51531e+07	3.45459e+07	4.13837e+07	1.04501e+07	1.21673e+07	9.69309e+06	1.52227e+07	1.2346e+07	1.34261e+07	2.61776e+06	1.02239e+07	7.95412e+06	9.90286e+06	6.39074e+06	7.01925e+06	2.24965e+08	2.41426e+08	2.50514e+08	2.28563e+08	2.4456e+08	2.24688e+08	7.30996e-31	6.04998e+06	1.31268e+06	535901	21.6973	3.84074e+07	3.49976e+06	1.42877e+06	9.1122	1.22175e+07	2.00037e+06	816648	16.373
POS8116	Hexadeca-7,10,13-trienoic acid	11.119	251.2	[M+H-H2O]+	251.201	True	2.11983e+06	2.85044e+06	2.84607e+06	2.54512e+06	1.78545e+06	1.4818e+06	2.81757e+07	2.91213e+07	2.59748e+07	2.64208e+07	2.7032e+07	2.97772e+07	5.89016e+06	6.05577e+06	5.06884e+06	5.06541e+06	5.33849e+06	5.78171e+06	7.70735e+06	1.55435e+07	1.27318e+07	1.49205e+07	1.724e+07	1.48658e+07	8.02319e+07	8.72662e+07	7.37174e+07	7.81711e+07	8.38773e+07	7.08411e+07	3.52404e-24	2.27145e+06	569745	232597	25.0828	2.77503e+07	1.52348e+06	621957	5.48995	5.5334e+06	432350	176506	7.81347
POS2439	Carveol	10.801	135.117	[M+H-H2O]+	135.117	True	1.11639e+08	6.21885e+07	1.05599e+08	5.71603e+07	1.02875e+08	1.08614e+08	1.41691e+08	1.53251e+08	1.38779e+08	1.45341e+08	1.32786e+08	1.58705e+08	1.57533e+07	8.05435e+06	1.01503e+07	1.19452e+07	2.88428e+07	5.86272e+06	3.98284e+07	2.65992e+07	2.74969e+07	2.6852e+07	5.90147e+07	4.83022e+07	4.20634e+07	4.69648e+07	2.60873e+07	4.20112e+07	1.48261e+07	1.57341e+07	1.43812e-13	9.1346e+07	2.47584e+07	1.01076e+07	27.104	1.45092e+08	9.53733e+06	3.8936e+06	6.57329	1.34348e+07	8.27133e+06	3.37676e+06	61.5666
POS8515	Leucyl-Glutamine	4.482	260.161	[M+H]+	260.161	True	2.3479e+06	301497	612615	537949	1.18888e+06	1.13794e+06	3.74908e+07	3.67006e+07	3.1727e+07	4.02244e+07	4.00823e+07	4.09543e+07	2.43789e+07	3.0707e+07	3.23999e+07	2.94544e+07	3.43527e+07	2.79376e+07	4.61875e+06	5.40863e+06	4.29324e+06	5.38433e+06	2.95179e+06	4.10773e+06	1.308e+08	1.44708e+08	1.44169e+08	1.50365e+08	1.66852e+08	1.41272e+08	1.0401e-24	1.02113e+06	737606	301126	72.2343	3.78632e+07	3.44086e+06	1.40473e+06	9.0876	2.98718e+07	3.50015e+06	1.42893e+06	11.7173
NEG8051	6,10a-Dihydroxy-4-(hydroxymethyl)-4,7,11b-trimethyl-1,2,3,4a,5,6,6a,7,11,11a-decahydronaphtho[2,1-][1]benzouran-9-one	10.881	349.202	[M-H]-	349.202	True	2.28481e+06	2.82849e+06	2.05275e+06	1.80987e+06	827654	1.25287e+06	8.87276e+06	4.37518e+06	7.072e+06	3.74037e+06	8.0412e+06	9.74366e+06	230916	117013	286679	120435	3920.72	3920.72	1.18396e+06	368147	1.7387e+06	363774	983264	794951	7.54353e+07	7.69239e+07	6.73645e+07	7.92659e+07	6.70854e+07	7.71222e+07	1.52664e-26	1.84274e+06	719815	293863	39.0622	6.9742e+06	2.43454e+06	993898	34.9079	127147	115530	47164.8	90.8627
NEG6618	9,10-Epoxy-18-hydroxy-octadecanoic acid	11.62	313.239	[M-H]-	313.238	True	2.46479e+07	1.5933e+07	1.22583e+07	2.21846e+07	18857909	1.62872e+07	4.15754e+07	4.04485e+07	4.169e+07	2.26684e+07	3.79252e+07	4.1405e+07	1.73502e+07	2.40394e+07	2.28531e+07	9.2555e+06	1.36449e+07	2.55617e+07	8.26406e+07	8.38208e+07	7.85307e+07	1.55681e+08	6.6195e+07	6.7354e+07	4.23544e+07	1.05549e+08	9.4673e+07	8.96549e+07	9.42058e+07	4.00425e+07	1.29488e-06	1.83615e+07	4.51289e+06	1.84238e+06	24.578	3.76188e+07	7.45894e+06	3.0451e+06	19.8277	1.87841e+07	6.47105e+06	2.64179e+06	34.4495
POS1709	Threonine	1.307	120.066	[M+H]+	120.065	True	3.20768e+08	3.19016e+08	3.14378e+08	3.17701e+08	3.10122e+08	3.36276e+08	1.07717e+09	1.04213e+09	1.0473e+09	1.11208e+09	1.00881e+09	1.07969e+09	5.71451e+08	5.5095e+08	5.91438e+08	5.43303e+08	5.13195e+08	5.81377e+08	7.09629e+08	7.47524e+08	7.2804e+08	7.48593e+08	7.2208e+08	7.30957e+08	1.59295e+09	1.65025e+09	1.72774e+09	1.61022e+09	1.58535e+09	1.62427e+09	2.23349e-29	3.1971e+08	8.94888e+06	3.65337e+06	2.79906	1.0612e+09	3.60192e+07	1.47048e+07	3.39421	5.58619e+08	2.86928e+07	1.17138e+07	5.13639
NEG13223	3,4-dihydroxy-5-[(2S,3R,4S,5S,6R)-3,4,5-trihydroxy-6-[[4-(2-hydroxypropan-2-yl)cyclohexene-1-carbonyl]oxymethyl]oxan-2-yl]oxybenzoic acid	8.966	497.167	[M-H]-	497.166	True	2.06705e+07	1.9543e+07	1.73672e+07	1.72879e+07	3.12212e+07	1.53834e+07	3.32795e+07	3.62596e+07	1.09634e+07	4.8468e+07	3.26148e+07	3.6975e+07	3920.72	3920.72	293823	418173	602836	3920.72	4.52013e+07	4.36562e+07	4.54064e+07	4.19913e+07	38893852	4.84453e+07	9.98665e+07	1.11538e+08	9.39741e+07	1.02181e+08	8.01381e+07	9.17964e+07	2.90253e-16	2.02455e+07	5.6888e+06	2.32244e+06	28.099	3.30934e+07	1.22594e+07	5.0049e+06	37.045	221099	257429	105095	116.432
POS15578	4'-Demethylpodophyllotoxin	9.245	423.106	[M+Na]+	423.105	True	3.0643e+08	3.0466e+08	3.41399e+08	3.60411e+08	2.54453e+08	3.9245e+08	1.38721e+08	1.33221e+08	1.45725e+08	1.30865e+08	1.3355e+08	1.44755e+08	4.42143e+06	3.04284e+06	2.71414e+06	1.04714e+06	1.27419e+06	1.64206e+06	7.17197e+07	5.86815e+07	8.18465e+07	7.9792e+07	6.44057e+07	7.3375e+07	7.9447e+07	8.1357e+07	1.01723e+08	1.00802e+08	7.09709e+07	6.19692e+07	1.29031e-17	3.26634e+08	4.85631e+07	1.98258e+07	14.8678	1.37806e+08	6.31111e+06	2.5765e+06	4.57969	2.35697e+06	1.28523e+06	524695	54.5292
POS10611	Quercetin	8.809	303.05	[M+H]+	303.05	True	2.26961e+09	2.30081e+09	2.34348e+09	2.2457e+09	2.16614e+09	2.35849e+09	6.71934e+08	7.7847e+08	6.73853e+08	7.30861e+08	7.03646e+08	7.11676e+08	5.53971e+07	5.06197e+07	5.09032e+07	5.29919e+07	4.98469e+07	4.85895e+07	1.40667e+09	1.34493e+09	1.35396e+09	1.41164e+09	1.3747e+09	1.39294e+09	1.5687e+10	1.64193e+10	1.71477e+10	1.63378e+10	1.72828e+10	1.75572e+10	5.42158e-33	2.28071e+09	7.05244e+07	2.87914e+07	3.09222	7.1174e+08	3.9759e+07	1.62315e+07	5.58617	5.13914e+07	2.43628e+06	994606	4.74063
POS5172	Glycylleucine	7.334	189.124	[M+H]+	189.123	True	4.51943e+06	4.46454e+06	3.8131e+06	4.88945e+06	5.71382e+06	4.23936e+06	3.85544e+07	3.69954e+07	3.29489e+07	6.50734e+07	5.5346e+07	2.06635e+07	3.66559e+07	3.62789e+07	2.69622e+07	2.20563e+07	2.71231e+07	3.39481e+07	1.61148e+07	1.96711e+07	2.13322e+07	1.56456e+07	2.00047e+07	2.01585e+07	2.96168e+08	2.73048e+08	2.05884e+08	1.35084e+08	1.43534e+08	1.70565e+08	1.15205e-10	4.60662e+06	647804	264465	14.0625	4.15969e+07	1.60225e+07	6.54117e+06	38.5185	3.05041e+07	5.97319e+06	2.43855e+06	19.5816
NEG10684	Calycanthoside	8.691	429.103	[M+FA-H]-	429.104	True	3.9933e+07	3.73977e+07	3.69687e+07	3.36877e+07	3.76845e+07	3.30217e+07	1.39096e+06	2.6975e+07	2.52016e+07	3.13332e+07	2.25238e+07	3.12169e+07	4.5355e+07	8.35555e+07	5.22126e+07	7.025e+07	4.86264e+07	6.65855e+07	305753	9.89034e+06	8.77058e+06	1.45188e+07	1.24389e+07	1.14629e+07	3.58954e+08	3.50015e+08	2.10966e+08	3.1685e+08	3.31881e+08	3.2454e+08	3.94692e-17	3.64489e+07	2.61558e+06	1.0678e+06	7.17602	2.31069e+07	1.11778e+07	4.56332e+06	48.3743	6.10975e+07	1.48361e+07	6.0568e+06	24.2826
POS11128	Phenylalanylphenylalanine	8.832	313.154	[M+H]+	313.155	True	4.79187e+06	113411	702019	503053	1.20085e+07	4.43653e+06	1.4037e+07	6.62481e+06	7.47649e+06	9.53515e+06	1.05826e+07	1.04669e+07	1.09931e+07	1.01502e+07	1.15153e+07	1.11712e+07	1.1519e+07	1.18821e+07	619458	1.15619e+06	703358	1.54323e+06	467901	1.00142e+06	5.64935e+07	6.17213e+07	5.15411e+07	5.29802e+07	5.90274e+07	6.10152e+07	1.53641e-21	3.75923e+06	4.53469e+06	1.85128e+06	120.628	9.78716e+06	2.62904e+06	1.0733e+06	26.8621	1.12051e+07	602007	245768	5.37259
NEG7060	Coumaric acid 4-O-glucoside	9.044	325.093	[M-H]-	325.093	True	2.9978e+06	2.77872e+06	3.53794e+06	1.893e+06	4.06549e+06	3.93038e+06	8.26895e+07	8.6739e+07	7.70478e+07	6.92987e+07	6.91635e+07	7.60649e+07	5.26356e+07	5.42661e+07	5.49808e+07	4.69488e+07	5.05295e+07	5.47001e+07	1.43252e+07	1.68094e+07	1.36134e+07	2.48167e+06	1.03544e+07	1.61045e+07	2.73937e+08	3.20475e+08	2.68332e+08	2.65161e+08	2.35457e+08	2.6471e+08	1.46681e-22	3.20056e+06	815271	332833	25.4728	7.68339e+07	7.05193e+06	2.87894e+06	9.17815	5.23435e+07	3.12038e+06	1.27389e+06	5.96135
NEG10685	C18H22O12	8.612	429.104	[M-H]-	429.104	True	3.03336e+07	2.74399e+07	2.84252e+07	2.54432e+07	2.90457e+07	2.44391e+07	2.26377e+07	2.02454e+07	1.88823e+07	2.35327e+07	1.67689e+07	2.32181e+07	8.29659e+07	4.36713e+07	4.12959e+07	3.14075e+07	3.58663e+07	4.21568e+07	9.20876e+06	7341228	6.67025e+06	1.0902e+07	9.37713e+06	8.68406e+06	2.63657e+08	2.56303e+08	1.60126e+08	2.47641e+08	2.43987e+08	2.35744e+08	4.47754e-17	2.75211e+07	2.23047e+06	910586	8.10458	2.08809e+07	2.71615e+06	1.10887e+06	13.0079	4.62273e+07	1.85694e+07	7.58094e+06	40.1699
NEG18039	6-[4-(4-carboxy-3-hydroxy-5-methylphenoxy)carbonyl-3-hydroxy-5-pentadecylphenoxy]-3,4,5-trihydroxyoxane-2-carboxylic acid	13.151	689.316	[M-H]-	689.318	True	2.04798e+07	1.86727e+07	2.06291e+07	2.01677e+07	1.96695e+07	2.18141e+07	274833	335329	667782	1.01714e+06	572044	577527	3920.72	3920.72	3920.72	3920.72	3920.72	3920.72	429305	3920.72	67395.3	3920.72	58654	3920.72	3920.72	42619.2	3920.72	3920.72	3920.72	3920.72	5.31926e-31	2.02388e+07	1.04629e+06	427147	5.16973	574109	265197	108266	46.1928	3920.72	0	0	0
NEG7799	Unknown (carbon number 18)	10.805	343.213	[M-H]-	343.213	True	1.52448e+06	1.62296e+06	1.79642e+06	1.36488e+06	1.53723e+06	2.85364e+06	3.25701e+07	3.16134e+07	2.41114e+07	3.56967e+07	3.26737e+07	3.34485e+07	4.60658e+06	2.62642e+06	3.61869e+06	3.39779e+06	2.5186e+06	2.49419e+06	7.07528e+06	9.84057e+06	9.9082e+06	1.19819e+07	6.93476e+06	5.23622e+06	1.51754e+08	1.50341e+08	1.28917e+08	1.38098e+08	1.26782e+08	1.49935e+08	2.9981e-25	1.78327e+06	542976	221669	30.4484	3.16856e+07	3.95802e+06	1.61586e+06	12.4915	3.21038e+06	834710	340769	26.0004
NEG14582	Asiatic acid	12.056	533.349	[M+FA-H]-	533.348	True	1.19799e+07	1.1753e+07	1.02166e+07	1.14572e+07	1.29561e+07	1.0496e+07	1.90462e+07	1.92768e+07	1.45311e+07	1.80377e+07	1.65725e+07	1.72129e+07	2.41673e+06	1.92243e+06	2.52368e+06	2.08385e+06	1.7461e+06	1.23217e+06	7.92922e+06	7.51455e+06	7.07645e+06	1.45067e+07	6.88406e+06	6.32659e+06	1.86153e+08	1.14031e+08	1.85331e+08	1.77861e+08	1.87486e+08	1.86582e+08	3.05646e-18	1.14764e+07	1.00681e+06	411028	8.77284	1.74462e+07	1.76503e+06	720572	10.117	1.98749e+06	472026	192704	23.7498
NEG4096	batatasin III	12.59	243.103	[M-H]-	243.103	True	3.39254e+08	3.26673e+08	3.22895e+08	3.39932e+08	2.89452e+08	3.43471e+08	2.87255e+08	3.32543e+08	2.96062e+08	3.21395e+08	3.11802e+08	2.83566e+08	1.02039e+07	1.00891e+07	9.7355e+06	8.50726e+06	1.01253e+07	1.00062e+07	1.41429e+07	1.51665e+07	1.43791e+07	5.77437e+07	2.04198e+07	1.8026e+07	1.31508e+08	1.53069e+08	1.51379e+08	1.38426e+08	1.49956e+08	1.60941e+08	3.84589e-24	3.26946e+08	2.00773e+07	8.19651e+06	6.14085	3.05437e+08	1.96303e+07	8.01403e+06	6.42695	9.77788e+06	643030	262516	6.57637
POS16899	(E,6S)-7-hydroxy-2-methyl-6-[(10S,13S,14S,17S)-4,4,10,13,14-pentamethyl-3-oxo-1,2,5,6,7,11,12,15,16,17-decahydrocyclopenta[a]phenanthren-17-yl]hept-2-enoic acid	12.043	453.335	[M-H2O+H]+	453.336	True	5.56451e+07	6.3269e+07	6.36014e+07	6.21889e+07	6.0065e+07	6.76088e+07	8.58953e+07	9.69902e+07	8.60796e+07	8.84874e+07	8.1241e+07	8.86798e+07	1.53573e+07	1.23765e+07	1.48534e+07	1.69531e+07	1.3216e+07	1.63536e+07	4.06808e+07	4.16203e+07	4.39597e+07	4.59452e+07	4.32113e+07	4.26595e+07	6.61092e+08	6.67409e+08	7.51769e+08	6.8437e+08	7.13269e+08	6.56098e+08	4.00346e-30	6.2063e+07	3.99437e+06	1.63069e+06	6.43599	8.78956e+07	5.20115e+06	2.12336e+06	5.91743	1.48517e+07	1.77368e+06	724103	11.9427
NEG7140	9-F1-phytoprostane	11.226	327.217	[M-H]-	327.218	True	2.76575e+08	2.45154e+08	2.49965e+08	2.63593e+08	2.5733e+08	2.35996e+08	1.66371e+08	1.86144e+08	1.63736e+08	2.01753e+08	2.0056e+08	1.70675e+08	1.12778e+08	1.0948e+08	1.26572e+08	1.0825e+08	9.8186e+07	1.0754e+08	1.84713e+08	1.86789e+08	1.64756e+08	2.54154e+08	1.55089e+08	1.72884e+08	1.36729e+09	1.47348e+09	1.686e+09	1.32572e+09	1.25299e+09	1.46257e+09	5.67285e-22	2.54769e+08	1.4338e+07	5.85345e+06	5.62784	1.8154e+08	1.70685e+07	6.96818e+06	9.40205	1.10468e+08	9.27357e+06	3.78592e+06	8.39483
POS3328	2,8-P-Menthadien-1-ol, cis-(+)-	11.156	153.127	[M+H]+	153.127	True	2.64397e+08	2.62756e+08	2.17057e+08	2.33511e+08	2.33565e+08	2.55443e+08	4.16745e+07	2.25301e+07	1.97403e+07	2.11996e+07	5.05128e+07	2.66441e+07	4.15724e+06	8.4378e+06	1.21175e+07	8.2102e+06	7.77632e+06	5.35733e+06	2.35565e+07	2.71562e+07	1.2068e+07	2.75975e+07	2.65889e+07	2.13688e+07	2.12529e+07	1.97431e+07	1.21173e+07	2.05456e+07	2.06988e+07	2.08284e+07	1.13543e-23	2.44455e+08	1.91955e+07	7.83654e+06	7.85238	3.03836e+07	1.26961e+07	5.18316e+06	41.7861	7.67606e+06	2.76985e+06	1.13079e+06	36.0843
POS5665	N-Methyldodecylamine	10.699	200.238	[M+H]+	200.237	True	8.62212e+07	8.5107e+07	8.7648e+07	8.75995e+07	8.57404e+07	8.85715e+07	4.29781e+07	4.46412e+07	4.40246e+07	4.62753e+07	4.59746e+07	4.59279e+07	4.35264e+07	4.35075e+07	4.32324e+07	4.5309e+07	4.39422e+07	4.4006e+07	6.13751e+07	6.6961e+07	6.99046e+07	6.7621e+07	6.65514e+07	6.62318e+07	2.0265e+07	2.25361e+07	2.21471e+07	2.0414e+07	2.41902e+07	2.15298e+07	1.29705e-28	8.68146e+07	1.32808e+06	542186	1.52979	4.49703e+07	1.31151e+06	535421	2.91639	4.39206e+07	739597	301939	1.68394
NEG1988	N-Acetylornithine	1.024	173.092	[M-H]-	173.093	True	3920.72	3920.72	3920.72	3920.72	3920.72	290617	1.72223e+08	1.58955e+08	1.53143e+08	1.88995e+08	1.16992e+08	1.48116e+08	996346	1.69728e+06	856927	569626	989881	483820	778438	3920.72	3.2894e+06	3.72268e+06	6.66786e+06	1.01689e+06	1.01836e+09	1.14463e+09	1.10591e+09	1.12335e+09	8.75713e+08	1.0805e+09	1.70166e-24	51703.4	117043	47782.6	226.374	1.56404e+08	2.42964e+07	9.91894e+06	15.5344	932314	431500	176159	46.2827
NEG14118	Salviaflaside	8.955	521.13	[M-H]-	521.13	True	4.31609e+07	3.2296e+07	2.81694e+07	3.26867e+07	3.45136e+07	3.16103e+07	4.17333e+07	4.08476e+07	3.5002e+07	3.58051e+07	3.33016e+07	3.59158e+07	2.4955e+06	1.90362e+06	2.84118e+06	1.26842e+06	1.82305e+06	1.90972e+06	2.34896e+07	2.0562e+07	1.91226e+07	1.0206e+07	1.58719e+07	1.89995e+07	4.73925e+08	4.42043e+08	4.10939e+08	3.75677e+08	4.00356e+08	4.4367e+08	1.40223e-25	3.37395e+07	5.0619e+06	2.06651e+06	15.0029	3.71009e+07	3.38882e+06	1.38348e+06	9.13406	2.04025e+06	552691	225635	27.0894
POS16978	16-Hydroxy-4,4,8,10,14-pentamethyl-17-(4,5,6-trihydroxy-6-methylheptan-2-yl)-1,2,5,6,7,9,11,12,15,16-decahydrocyclopenta[a]phenanthren-3-one	12.19	455.352	[M-2H2O+H]+	455.352	True	9.97275e+06	1.87658e+07	8.24617e+06	1.17141e+07	1.09537e+07	1.23655e+07	3.85685e+06	7.18953e+06	6.81104e+06	6.8082e+06	8.23716e+06	6.79815e+06	689806	3.10952e+06	2.10051e+06	3.97244e+06	1.04554e+06	4.56594e+06	1.89236e+06	1.01812e+07	7.91528e+06	8.17715e+06	2.0188e+07	9.93598e+06	7.94425e+07	8.1336e+07	9.3364e+07	1.3552e+08	8.58427e+07	8.72078e+07	1.69076e-14	1.2003e+07	3.61352e+06	1.47521e+06	30.1051	6.61682e+06	1.46138e+06	596606	22.0858	2.58063e+06	1.56975e+06	640847	60.8282
NEG3645	Traumatic acid	10.806	227.128	[M-H]-	227.129	True	3.48192e+07	3.66488e+07	3.4665e+07	3.22774e+07	3.49153e+07	3.35921e+07	2.80008e+07	3.28471e+07	2.24075e+07	2.33877e+07	2.46655e+07	2.59602e+07	3.06476e+07	3.17647e+07	3.44819e+07	2.89519e+07	2.64796e+07	2.75849e+07	2.82873e+07	3.20571e+07	3.23339e+07	3.9509e+07	2.87419e+07	2.52111e+07	6.96344e+07	5.92474e+07	6.45703e+07	6.46738e+07	5.96007e+07	7.14795e+07	6.02995e-15	3.44863e+07	1.46163e+06	596707	4.23828	2.62115e+07	3.79814e+06	1.55058e+06	14.4904	2.99851e+07	2.93069e+06	1.19645e+06	9.77382
NEG8044	Unknown (carbon number 16)	10.285	349.187	[M-H]-	349.187	True	3.2389e+07	3.35516e+07	3.14803e+07	2.77298e+07	3.06518e+07	3.196e+07	9.65225e+07	9.67045e+07	9.16326e+07	9.20695e+07	9.34465e+07	7.85768e+07	6.3758e+07	6.79939e+07	6.81415e+07	5.52842e+07	5.44317e+07	6.13844e+07	1.29939e+08	1.20056e+08	1.24669e+08	1.68543e+08	1.20138e+08	1.04582e+08	9.72251e+07	1.04123e+08	1.01778e+08	9.60891e+07	9.80006e+07	1.0213e+08	1.87534e-13	3.12938e+07	1.9945e+06	814251	6.37347	9.14921e+07	6.68509e+06	2.72917e+06	7.30674	6.18323e+07	5.98878e+06	2.44491e+06	9.68553
NEG8374	C15H20O10	8.552	359.098	[M-H]-	359.098	True	2.09835e+08	2.48097e+08	2.43344e+08	2.15945e+08	2.41216e+08	2.46659e+08	3.75524e+07	2.55974e+07	3.87604e+07	3.37259e+07	2.07329e+07	2.86533e+07	7.40969e+07	6.55602e+07	7.39171e+07	6.12358e+07	5.96288e+07	7.00512e+07	2.4886e+08	2.2068e+08	2.50321e+08	1.68994e+08	2.59953e+08	2.39246e+08	6.81658e+08	7.04349e+08	5.14638e+08	5.83739e+08	6.19518e+08	6.38643e+08	4.06022e-20	2.34183e+08	1.67815e+07	6.85101e+06	7.16598	3.08371e+07	7.0787e+06	2.88987e+06	22.9552	6.7415e+07	6.26293e+06	2.55683e+06	9.29011
POS7920	Isoleucylaspartate	4.252	247.129	[M+H]+	247.129	True	144757	823556	777409	1.06012e+06	1.58633e+06	1.77872e+06	5.06713e+07	4.76871e+07	4.37963e+07	4.29493e+07	4.47971e+07	4.65842e+07	3.1801e+07	3.09839e+07	3.01065e+07	3.19722e+07	3.1761e+07	4.09504e+07	3.60278e+06	1.37432e+06	3.76057e+06	817434	2.95234e+06	1.47798e+06	1.69374e+08	1.63172e+08	1.93694e+08	1.62897e+08	2.09328e+08	1.57155e+08	2.04791e-21	1.02848e+06	593473	242284	57.7038	4.60809e+07	2.84882e+06	1.16303e+06	6.18223	3.29292e+07	3.99113e+06	1.62937e+06	12.1204
POS8181	Tyr-Ala	6.468	253.118	[M+H]+	253.118	True	3920.72	111645	110900	3920.72	101784	114417	1.24021e+07	1.40687e+07	1.26337e+07	6.51049e+06	9.22593e+06	1.20966e+07	811317	362311	512759	171703	535977	783161	301538	159180	101901	146142	350234	111056	1.0455e+08	1.50274e+08	1.20521e+08	6.62199e+07	1.00291e+08	8.97725e+07	1.00798e-13	74431.3	54782.1	22364.7	73.6008	1.11563e+07	2.77168e+06	1.13153e+06	24.8441	529538	244972	100010	46.2615
POS6804	Fraxidin	9.428	223.06	[M+H]+	223.06	True	2.70657e+07	3.45982e+07	1.58553e+07	4.52854e+07	9.80525e+06	4.20279e+07	5.40169e+06	6.08601e+06	5.99896e+06	3168085	1.10116e+07	1.37448e+07	4.63476e+07	7.58191e+07	7.83435e+07	8.45089e+07	5.01073e+07	7.29221e+07	2.7825e+07	2.76205e+07	2.63706e+07	2.60587e+07	2.71631e+07	2.53514e+07	1.10728e+08	1.35645e+08	1.3485e+08	1.51022e+08	2.97818e+07	1.33089e+08	4.33206e-08	2.91063e+07	1.42209e+07	5.80566e+06	48.8586	7.56853e+06	3.96791e+06	1.61989e+06	52.4264	6.80081e+07	1.58359e+07	6.46497e+06	23.2853
NEG4233	Atractylenolide III	12.703	247.134	[M-H]-	247.134	True	1.04426e+09	1.0029e+09	9.80222e+08	1.22894e+09	9.81206e+08	1.17597e+09	1.35915e+07	1.84736e+07	1.48553e+07	1.85777e+07	1.46564e+07	1.61656e+07	1.15558e+06	1.83534e+06	1.57557e+06	1.28636e+06	1.73878e+06	1.30987e+06	3.73286e+06	3.79697e+06	2.59103e+06	1.24258e+07	3.09078e+06	3.50913e+06	5.94567e+06	5418934	5.12535e+06	4.70967e+06	4.44553e+06	6.17221e+06	2.58856e-24	1.06892e+09	1.07328e+08	4.38164e+07	10.0408	1.60533e+07	2.0828e+06	850299	12.9742	1.48358e+06	273490	111652	18.4344
NEG874	alpha-Ketoisocaproic acid	9.488	129.054	[M-H]-	129.056	True	6.61515e+07	6.30274e+07	6.93512e+07	6.75959e+07	5.99625e+07	5.38984e+07	4.28446e+08	4.42951e+08	4.02962e+08	4.9109e+08	4.84411e+08	4.62276e+08	1.79156e+08	1.67047e+08	1.81146e+08	1.59939e+08	1.67164e+08	1.46122e+08	1.63688e+08	1.91489e+08	1.7473e+08	2.15049e+08	1.59062e+08	1.64576e+08	1.85273e+09	2.15257e+09	1.75316e+09	1.98053e+09	1.70256e+09	8.00338e+08	1.30895e-12	6.33312e+07	5.70614e+06	2.32952e+06	9.01	4.52023e+08	3.38393e+07	1.38148e+07	7.48619	1.66762e+08	1.29099e+07	5.27043e+06	7.74147
POS15873	(1S,2R,5R,6R,10R,13S,15S)-5-[(E,2R,5R)-5,6-dimethylhept-3-en-2-yl]-6,10-dimethyl-16,17-dioxapentacyclo[13.2.2.01,9.02,6.010,15]nonadec-18-en-13-ol	12.317	429.337	[M+H]+	429.336	True	3.18526e+06	8.14346e+06	1.97677e+06	4.28241e+06	1.66036e+06	4.80629e+06	820788	1.32308e+06	1.18157e+06	1.14117e+06	2.83005e+06	4.57874e+06	1.23547e+06	464293	242282	143909	311183	727013	177913	302401	1.99669e+06	1.81445e+06	2.95124e+06	1.36958e+06	3.17601e+07	5.28373e+07	4.93442e+07	3.23862e+07	5.37673e+07	5.30575e+07	9.45291e-15	4.00909e+06	2.37187e+06	968311	59.1622	1.97923e+06	1.4555e+06	594207	73.5387	520691	404976	165331	77.7765
POS20294	[4,5-Dihydroxy-6-(hydroxymethyl)-2-[2,4,6-trihydroxy-3-(4-hydroxybenzoyl)phenyl]oxan-3-yl] 3,4,5-trihydroxybenzoate	8.69	561.124	[M+H]+	561.124	True	5.79675e+07	5.35538e+07	6.19012e+07	5.95775e+07	6.11838e+07	5.78952e+07	82956.8	31392.4	52523.6	307646	50963	81731.9	2.44312e+06	510623	126468	245594	1.83062e+06	113745	77827.1	149059	127366	115245	36889.8	176024	303385	3920.72	3920.72	3920.72	78000.2	169959	4.78199e-31	5.86798e+07	2.99506e+06	1.22273e+06	5.10407	101202	103051	42070.6	101.827	878361	1.00408e+06	409913	114.313
POS11520	Flavanone base + 6O	9.004	321.06	[M+H]+	321.06	True	1.63871e+07	17964715	2.064e+07	1.55518e+07	2.00298e+07	1.82723e+07	6.87988e+07	6.08191e+07	5.48423e+07	5.89307e+07	6.67036e+07	6.27458e+07	8.478e+07	8.8083e+07	9.03598e+07	8.99772e+07	8.18124e+07	7.94736e+07	2.16551e+08	2.19444e+08	2.17485e+08	2.17803e+08	2.26301e+08	2.11529e+08	1.09151e+08	9.79962e+07	1.06937e+08	1.07129e+08	9.88685e+07	1.05965e+08	3.19413e-30	1.81409e+07	1.98198e+06	809141	10.9255	6.21401e+07	5.11532e+06	2.08832e+06	8.23193	8.57477e+07	4.4811e+06	1.8294e+06	5.22591
NEG8897	1,7-Bis(3,4-dihydroxyphenyl)heptan-3-yl acetate	12.032	373.166	[M-H]-	373.166	True	8.95289e+07	8.78676e+07	8.83811e+07	8.20578e+07	8.94266e+07	8.78555e+07	167724	200246	307071	3920.72	3920.72	300561	3920.72	3920.72	3920.72	3920.72	3920.72	3920.72	118641	3920.72	3920.72	3920.72	166726	3920.72	3920.72	180940	3920.72	200458	3920.72	168233	8.0319e-37	8.75196e+07	2.7742e+06	1.13256e+06	3.1698	163907	135423	55286.1	82.6216	3920.72	0	0	0
POS1749	m-Ethyl_toluene	9.671	121.101	[M+H]+	121.102	True	3.49586e+08	3.89666e+08	3.93293e+08	4.04103e+08	3.70968e+08	3.71392e+08	1.01278e+09	1.02484e+09	8.72242e+08	9.59701e+08	1.14746e+09	1.0721e+09	3.98872e+07	3.97792e+07	7.46469e+07	1.12584e+08	1.03321e+08	1.06728e+08	1.26289e+08	1.39724e+08	1.51264e+08	1.34912e+08	1.41425e+08	7.7113e+07	3.95238e+07	2.09035e+07	1.30339e+07	3.41915e+07	2.89864e+07	4.10059e+07	7.6553e-23	3.79835e+08	1.96552e+07	8.02421e+06	5.17468	1.01486e+09	9.41764e+07	3.84473e+07	9.27979	7.94913e+07	3.33883e+07	1.36307e+07	42.0025
NEG5688	(S)-10,16-Dihydroxyhexadecanoic acid	12.463	287.223	[M-H]-	287.222	True	1.27187e+07	1.23407e+07	1.1429e+07	1.25445e+07	9.73424e+06	1.27601e+07	2.47653e+07	2.22977e+07	2.23581e+07	2.39943e+07	2.1495e+07	1.74311e+07	627222	217648	502933	336382	889322	245301	2.37676e+07	2.32171e+07	2.22039e+07	6.76868e+07	2.50393e+07	2.45791e+07	4.44494e+07	5.47326e+07	5.70791e+07	5.44787e+07	4.74759e+07	6.23235e+07	1.40074e-09	1.19212e+07	1.17723e+06	480601	9.87507	2.20569e+07	2.56715e+06	1.04803e+06	11.6387	469801	258325	105461	54.986
POS17612	Arjunic Acid	12.04	471.347	[M-H2O+H]+	471.346	True	4.9433e+07	4.9311e+07	4.90476e+07	5.65747e+07	4.98246e+07	5.32125e+07	7.20234e+07	6.87676e+07	7.0241e+07	6.68623e+07	7.0432e+07	6.86476e+07	1.2742e+07	1.25173e+07	1.23907e+07	1.18169e+07	1.09647e+07	1.33851e+07	3.4914e+07	3.36137e+07	3.66146e+07	3.29159e+07	3.34552e+07	3.67329e+07	4.14319e+08	4.22303e+08	4.58739e+08	4.33137e+08	4.50455e+08	4.31863e+08	2.00908e-33	5.12339e+07	3.03794e+06	1.24023e+06	5.92956	6.94956e+07	1.78916e+06	730423	2.5745	1.23028e+07	830030	338858	6.74669
NEG2135	Difluoro(perfluoromethoxy)acetic acid	0.764	178.977	[M-H]-	178.977	True	1.2458e+08	1.11451e+08	1.16212e+08	1.189e+08	1.18261e+08	1.1884e+08	1.66367e+08	1.56734e+08	1.60741e+08	1.78986e+08	1.70467e+08	1.70137e+08	5.46448e+07	5.69598e+07	5.44521e+07	4.71485e+07	4.93397e+07	5.3108e+07	1.00763e+08	1.21142e+08	1.1795e+08	1.53396e+08	1.06692e+08	1.24387e+08	2.87652e+07	3.31936e+07	3.11402e+07	3.39756e+07	3.43181e+07	3.54548e+07	9.25634e-19	1.18041e+08	4.265e+06	1.74118e+06	3.61316	1.67238e+08	7.87584e+06	3.2153e+06	4.70935	5.26088e+07	3.66676e+06	1.49695e+06	6.96987
POS8909	Formononetin	11.174	269.08	[M+H]+	269.081	True	2.18009e+06	1.71085e+06	1.12901e+06	2.02416e+06	2.36237e+06	1.83841e+06	3.63854e+07	3.64854e+07	3.64663e+07	3.47036e+07	3.94734e+07	3.75711e+07	136032	387682	238643	371268	186598	279146	1.05935e+06	396071	1.45429e+06	1.70579e+06	1.80589e+06	1.45723e+06	1.94034e+08	1.9647e+08	1.95183e+08	1.96759e+08	1.9953e+08	1.97002e+08	3.21938e-46	1.87415e+06	433043	176789	23.1061	3.68476e+07	1.58149e+06	645639	4.29197	266562	100004	40826.4	37.5162
NEG12173	G(8-O-4)FA sulfate	9.143	469.082	[M-H]-	469.081	True	1.98e+09	1.74958e+09	1.87031e+09	1.73384e+09	1.94896e+09	1.76814e+09	3.50241e+06	6.79154e+06	6.25807e+06	5.63419e+06	2.71463e+06	8.94693e+06	1.14476e+08	7.32494e+07	1.13549e+08	9.86416e+07	1.03045e+08	1.1126e+06	5.52088e+07	5.32841e+07	4.44738e+07	4.49345e+07	4.05347e+07	5.83185e+07	9.60916e+06	1.16107e+07	8.12104e+06	6.46884e+06	1.25711e+07	1.79308e+07	2.99452e-29	1.8418e+09	1.06756e+08	4.35829e+07	5.79626	5.6413e+06	2.27028e+06	926839	40.244	8.40122e+07	4.32779e+07	1.76681e+07	51.5138
POS21284	2''-Galloylhyperin	9.025	617.115	[M+H]+	617.114	True	2.08128e+07	2.07518e+07	5.39222e+07	2.2852e+07	2.50276e+07	2.29414e+07	9.05364e+06	3.08787e+06	1.46738e+07	5.23177e+06	1.70169e+07	1.86054e+07	35818.9	3920.72	27624	3920.72	3920.72	3920.72	1.43355e+07	3.66885e+07	1.68545e+07	1.43285e+07	3.50471e+07	1.07167e+07	2.45349e+08	2.51739e+08	2.68763e+08	2.67938e+08	2.59825e+08	1.03915e+08	7.35039e-13	2.7718e+07	1.29352e+07	5.28078e+06	46.6673	1.12782e+07	6.43024e+06	2.62514e+06	57.0146	13187.6	14588.3	5955.63	110.621
NEG11	Peracetic acid	8.468	75.0071	[M-H]-	75.0082	True	4.42753e+07	4.68121e+07	3.52815e+07	4.78529e+07	4.60536e+07	6.27802e+07	5.33292e+07	5.68604e+07	5.41861e+07	5.67422e+07	7.49365e+07	6.28071e+07	1.00881e+07	1.32156e+07	1.25771e+07	7.86065e+06	1.10599e+07	5.21844e+06	2.82776e+07	14554996	2.08021e+07	2.95605e+06	2.22515e+07	4.42706e+07	5.28424e+08	5.29172e+08	4.39722e+08	4.77245e+08	4.50187e+08	4.79121e+08	3.75211e-25	4.71759e+07	8.89083e+06	3.62966e+06	18.8461	5.98103e+07	8.11829e+06	3.31428e+06	13.5734	1.00033e+07	3.01837e+06	1.23224e+06	30.1737
POS7927	Annuolide C	11.96	247.133	[M+H]+	247.133	True	1.40547e+07	1.56837e+07	1.30901e+07	2.40809e+07	3.12586e+07	2.66065e+07	1.00289e+08	5.85631e+07	4.88107e+07	9.97407e+07	9.36448e+07	5.69576e+07	4.15336e+07	2.04155e+07	2.36271e+07	4.08535e+07	2.06348e+07	1.50176e+07	1.97969e+06	1.79335e+06	2.60125e+06	2.44703e+06	6946649	4.23143e+06	4.04208e+08	4.18385e+08	4.46536e+08	4.30029e+08	4.52095e+08	4.1612e+08	2.00634e-26	2.07958e+07	7.54958e+06	3.0821e+06	36.3035	7.63343e+07	2.3959e+07	9.78121e+06	31.3869	2.70137e+07	1.13311e+07	4.6259e+06	41.9458
POS1627	N-Methyl-a-aminoisobutyric acid	2.181	118.086	[M+CH3OH+H]+	118.087	True	2.38866e+08	1.38965e+08	1.11804e+08	8.65224e+07	1.21491e+08	1.1668e+08	1.57679e+08	1.71552e+08	1.72255e+08	1.63913e+08	5.80388e+08	1.77338e+08	2.59505e+08	8.92081e+08	2.36447e+08	2.25989e+08	2.65803e+08	5.55341e+08	1.0002e+08	6.77199e+07	9.09355e+07	1.26586e+08	6.97285e+07	2.82341e+08	9.80831e+08	1.10309e+09	9.74326e+08	9.87527e+08	1.13902e+09	7.71605e+08	2.35094e-09	1.35722e+08	5.33045e+07	2.17615e+07	39.2749	2.37187e+08	1.68276e+08	6.86983e+07	70.9464	4.05861e+08	2.68643e+08	1.09673e+08	66.1909
POS9148	gamma-Camphorene	12.007	273.257	[M+H]+	273.258	True	3.0479e+08	3.04124e+08	3.49644e+08	3.62148e+08	3.48838e+08	3.36011e+08	3920.72	3920.72	3920.72	3920.72	3920.72	3920.72	3920.72	3920.72	143568	3920.72	3920.72	3920.72	1.3533e+07	1.66494e+07	1.10104e+07	1.26803e+07	1.31896e+07	1.37699e+07	346708	443237	165346	395128	3920.72	3920.72	1.22995e-27	3.34259e+08	2.45218e+07	1.0011e+07	7.33616	3920.72	0	0	0	27195.2	57010.7	23274.5	209.635
POS3435	Terrein	9.81	155.071	[M+H]+	155.07	True	1.5633e+09	1.67354e+09	1.72796e+09	1.67513e+09	1645518849	1.67009e+09	2.19753e+07	2.0635e+07	2.79876e+07	2.34121e+07	5.53648e+06	1.93789e+07	3.86247e+07	4.6852e+07	4.1529e+07	4.17328e+07	4.33334e+07	5.44962e+07	7.68681e+07	8.32727e+07	8.12961e+07	8.54161e+07	8.22059e+07	8.22947e+07	2.60383e+07	3.14703e+07	4.20345e+07	2.51897e+07	4.09325e+07	3.70366e+07	5.79076e-36	1.65926e+09	5.42025e+07	2.21281e+07	3.26667	1.98209e+07	7.60441e+06	3.10449e+06	38.3656	4.4428e+07	5.61763e+06	2.29339e+06	12.6443
NEG1911	1,4-Cyclohexanedicarboxylic acid	9.871	171.065	[M-H]-	171.066	True	1.81812e+10	1.76201e+10	1.73185e+10	1.63642e+10	1.75802e+10	1.75619e+10	1.13328e+07	1.62871e+07	1.94153e+07	2.09164e+07	2.1569e+07	2.03937e+07	8.33627e+07	81546775	7.61001e+07	7.828e+07	7.33024e+07	8.71846e+07	8.60484e+08	9.03045e+08	9.24747e+08	1.14861e+09	8.35603e+08	8.80866e+08	4.29284e+07	4.08139e+07	4.39887e+07	4.40133e+07	4.23802e+07	4.96741e+07	1.18419e-35	1.74377e+10	5.98072e+08	2.44162e+08	3.42977	1.8319e+07	3.89231e+06	1.58903e+06	21.2473	7.99628e+07	5.06628e+06	2.0683e+06	6.3358
POS9040	Prasterone	10.17	271.206	[M+H-H2O]+	271.206	True	7.23931e+08	7.41738e+08	7.88769e+08	7.68273e+08	8.03096e+08	7.57716e+08	5.36649e+06	7.7866e+06	5.42802e+06	6.33668e+06	8.03611e+06	5.49251e+06	3920.72	3920.72	3920.72	186022	151314	185209	3.52474e+06	2.0132e+06	4.00858e+06	3.98359e+06	2.6092e+06	3.79141e+06	1.90472e+07	2.16964e+07	1.79117e+07	1.87235e+07	2.02009e+07	1.97405e+07	1.19067e-34	7.63921e+08	2.93286e+07	1.19734e+07	3.83923	6.40774e+06	1.2198e+06	497981	19.0364	89051.1	94093.4	38413.5	105.662
POS10091	(E,E,E)-Geranylgeranyl alcohol	12.018	291.267	[M+H]+	291.268	True	2.63127e+08	2.69e+08	2.97296e+08	3.05025e+08	3.00767e+08	2.89987e+08	3920.72	3920.72	177375	3920.72	151613	157423	3920.72	158276	3920.72	226130	3920.72	3920.72	1.49936e+07	1.61925e+07	1.51685e+07	1.65048e+07	1.84711e+07	1.53027e+07	3920.72	3920.72	3920.72	382220	184840	951021	1.19405e-29	2.87534e+08	1.74444e+07	7.12164e+06	6.0669	83028.8	87079	35549.8	104.878	66681.5	99568.2	40648.5	149.319
POS16140	(22E,24E)-3-Oxo-9,19-cyclolanosta-22,24-dien-26-oic acid	12.036	435.325	[M-H2O+H]+	435.325	True	9.16229e+06	1.10028e+07	1.18831e+07	1.44235e+07	1.19349e+07	1.18028e+07	2.01247e+07	2.14878e+07	2.82379e+07	2.70797e+07	2.38054e+07	2.89554e+07	3.29447e+06	2334682	1.05386e+06	2.5052e+06	1.10366e+06	2.0065e+06	5.15863e+06	6.76626e+06	4.91383e+06	4.51663e+06	4.36879e+06	5.07732e+06	1.55825e+08	1.37073e+08	1.6753e+08	1.44799e+08	1.64752e+08	1.41244e+08	4.48419e-25	1.17016e+07	1.69958e+06	693852	14.5244	2.49485e+07	3.687e+06	1.50521e+06	14.7785	2.04973e+06	863331	352454	42.1193
NEG6215	xi-7-Hydroxyhexadecanedioic acid	10.747	301.203	[M-H]-	301.202	True	1.57129e+07	1.52829e+07	1.44996e+07	1.47015e+07	1.24216e+07	1.39465e+07	1.18692e+08	1.22369e+08	1.12223e+08	1.31791e+08	1.14662e+08	1.10628e+08	4.03404e+07	4.13074e+07	4.23202e+07	3.81447e+07	3.74223e+07	4.08697e+07	4.03108e+07	3.8436e+07	3.54747e+07	3.9387e+07	3.93924e+07	3.98701e+07	3.09232e+08	2.82797e+08	3.01602e+08	2.97795e+08	2.74388e+08	3.27294e+08	5.78472e-27	1.44275e+07	1.15924e+06	473257	8.03493	1.18394e+08	7.84489e+06	3.20266e+06	6.62609	4.00675e+07	1.89863e+06	775114	4.73859
NEG2333	1-Methylcyclohexane-1,2-dicarboxylic acid	10.468	185.081	[M-H]-	185.082	True	4.55053e+08	4.79664e+08	4.57786e+08	4.79395e+08	4.17885e+08	4.32115e+08	5.5894e+06	5.50619e+06	3.33657e+06	4.85125e+06	6.31631e+06	3.89945e+06	9.94256e+06	1.55114e+07	1.16085e+07	1.81908e+06	2.71962e+06	5.82962e+06	3.20865e+07	3.00276e+07	2.34286e+07	5.99061e+07	1.2348e+07	1.05327e+07	6.20612e+06	6.37733e+06	6.4565e+06	9.01654e+06	7.7429e+06	4.52715e+06	3.47148e-28	4.5365e+08	2.49057e+07	1.01677e+07	5.49007	4.91653e+06	1.12203e+06	458068	22.8217	7.90514e+06	5.3658e+06	2.19058e+06	67.8774
POS4422	Asparagine propyl ester	1.45	175.108	[M+H]+	175.108	True	1.4524e+08	1.25863e+08	1.50379e+08	1.42042e+08	1.70459e+08	1.46109e+08	1.04287e+10	1.05463e+10	9.87023e+09	1.02658e+10	1.0492e+10	1.08922e+10	6.64004e+08	6.94671e+08	7.06941e+08	7.16747e+08	7.5806e+08	7.14342e+08	7.58277e+08	8.19566e+08	7.93913e+08	8.24066e+08	7.62124e+08	8.87446e+08	3.83406e+10	3.99169e+10	4.10219e+10	3.96477e+10	4.01747e+10	4.10496e+10	2.80472e-38	1.46682e+08	1.4397e+07	5.87757e+06	9.81515	1.04159e+10	3.37656e+08	1.37848e+08	3.24175	7.09127e+08	3.07557e+07	1.2556e+07	4.33712
NEG7978	alpha-(4-Fluorophenyl)-4-(5-fluoro-2-pyrimidinyl)-1-piperazine butanol	9.182	347.171	[M-H]-	347.169	True	6.38315e+08	6.18233e+08	5.92569e+08	6.0128e+08	6.27804e+08	5.43964e+08	1.37011e+09	1.38293e+09	1.28472e+09	1.29075e+09	1.31987e+09	1.31556e+09	1.87294e+08	1.72437e+08	1.88564e+08	1.54621e+08	1.58161e+08	1.7229e+08	4.72348e+08	4.29922e+08	4.91359e+08	2.92026e+08	4.40637e+08	4.10159e+08	2.01723e+08	1.66246e+08	1.73851e+08	1.12361e+08	2.03329e+08	1.5704e+08	1.18711e-25	6.03694e+08	3.37299e+07	1.37702e+07	5.58724	1.32733e+09	4.06663e+07	1.66019e+07	3.06377	1.72228e+08	1.41545e+07	5.77855e+06	8.21847
POS13574	Cyclohexanecarboxylic acid, 1,3,5-trihydroxy-4-[[(2E)-3-(4-hydroxy-3-methoxyphenyl)-1-oxo-2-propen-1-yl]oxy]-, (1alpha,3alpha,4alpha,5beta)-	8.707	369.118	[M+H]+	369.118	True	7.89067e+07	7.08593e+07	8.29649e+07	6.89521e+07	6.91213e+07	7.09495e+07	7.05947e+07	6.37494e+07	6.47109e+07	5.5806e+07	8.52608e+07	6.1864e+07	7.83428e+06	1.2066e+07	1.71588e+07	1.62013e+07	2.06875e+07	1.94834e+07	6.17243e+07	4.00996e+07	3.70835e+07	4.21606e+07	5.51391e+07	5.23732e+07	4.46556e+08	4.11235e+08	3.94485e+08	4.20683e+08	4.03121e+08	4.07444e+08	6.74471e-29	7.36256e+07	5.86611e+06	2.39483e+06	7.96748	6.69976e+07	1.01377e+07	4.13871e+06	15.1315	1.55719e+07	4.82796e+06	1.971e+06	31.0043
POS13590	5-(3-methoxyphenyl)-N-((octahydro-1H-quinolizin-1-yl)methyl)-1H-pyrazole-3-carboxamide	10.414	369.225	[M+H]+	369.228	True	3.95584e+06	3.60748e+06	3.89967e+06	3.61461e+06	3.33105e+06	3.9872e+06	1.36425e+07	1.51299e+07	1.25546e+07	1.30654e+07	1.69591e+07	1.40719e+07	3.0474e+06	2.31738e+06	2.66899e+06	2.14714e+06	1.66468e+06	2.73859e+06	5.45563e+06	5.46951e+06	7.02337e+06	5.58968e+06	5.55747e+06	6.97982e+06	4.80747e+07	3.90545e+07	4.18053e+07	4.20225e+07	4.47953e+07	3.93438e+07	5.80661e-24	3.73264e+06	258223	105419	6.91797	1.42373e+07	1.59944e+06	652968	11.2342	2.4307e+06	492326	200991	20.2545
POS11396	Rhodioloside	8.347	318.154	[M+NH4]+	318.155	True	5.00233e+07	7.45173e+07	6.95538e+07	7.784e+07	7.30231e+07	7.56734e+07	615071	598835	1.27234e+06	930080	878593	494767	1.04384e+06	486622	1.35579e+06	564080	901218	473606	6.9876e+06	4.63227e+06	2.25267e+06	4.18047e+06	4.85674e+06	2.66531e+06	3.2466e+06	1.58729e+06	701001	511853	1.10852e+06	671760	6.14139e-20	7.01051e+07	1.02215e+07	4.17292e+06	14.5803	798281	287756	117476	36.047	804192	357461	145933	44.4497
NEG8676	3-O-Feruloylquinic acid	8.986	367.103	[M-H]-	367.103	True	3.54319e+08	3.12049e+08	2.8694e+08	3.1069e+08	3.37831e+08	3.0036e+08	1.28733e+09	1.24327e+09	1.14826e+09	1.13183e+09	1.15444e+09	1.22701e+09	6.95177e+08	7.52509e+08	7.06638e+08	6.59227e+08	6.39814e+08	1.0875e+09	7.99393e+08	8.6195e+08	7.49378e+08	3.1822e+08	7.43131e+08	7.10275e+08	2.01824e+09	2.06089e+09	1.85962e+09	1.70308e+09	1.6521e+09	1.83486e+09	2.25445e-15	3.17031e+08	2.47848e+07	1.01184e+07	7.81778	1.19869e+09	6.26385e+07	2.55721e+07	5.22559	7.56811e+08	1.66675e+08	6.80447e+07	22.0233
POS8561	Leu-Glu	6.852	261.144	[M+H]+	261.144	True	3.80978e+06	2.85112e+06	2.83191e+06	4.29713e+06	3.53613e+06	2.88234e+06	8.59169e+06	1.0766e+07	1.734e+07	5.45471e+06	1.21169e+07	1.54809e+07	5.65937e+06	6.0083e+06	9.87468e+06	7.09465e+06	9.74719e+06	1.93259e+07	3.84031e+06	4.6902e+06	2.12804e+06	5.68943e+06	2.47886e+06	2.52547e+06	5.97347e+07	3.60821e+07	7.15325e+07	2.65649e+07	4.57616e+07	5.30118e+07	6.90216e-10	3.36807e+06	612723	250143	18.1921	1.1625e+07	4.37682e+06	1.78683e+06	37.65	9.61835e+06	5.08712e+06	2.07681e+06	52.8898
NEG2869	Isoleucyl-Alanine	6.637	201.124	[M-H]-	201.124	True	59613.5	322849	147247	69591.2	51952.5	156712	7.29432e+06	4.90281e+06	9.28338e+06	6.16784e+06	9.69482e+06	5.49485e+06	541185	2.00292e+06	1.29195e+06	1.59756e+06	1.21056e+06	2.15538e+06	460691	356239	540782	155255	567599	927932	8.80012e+07	5.82209e+07	1.29247e+08	6.64356e+07	3.5973e+07	6.64641e+07	2.62041e-09	134661	102729	41938.9	76.2872	7.13967e+06	1.99006e+06	812437	27.8732	1.46659e+06	588501	240254	40.127
POS1682	Benzofuran	8.823	119.049	[M+H]+	119.05	True	9.74671e+07	9.23234e+07	8.81378e+07	9.93853e+07	9.42503e+07	9.55015e+07	5.38074e+07	4.80069e+07	4.97899e+07	7.45901e+07	5.34101e+07	5.1583e+07	7.89144e+07	7.80467e+07	7.44346e+07	7.16916e+07	7.26857e+07	7.47959e+07	1.05328e+08	9.49675e+07	1.01999e+08	1.07703e+08	1.04003e+08	9.60461e+07	1.0797e+08	1.13844e+08	1.27741e+08	1.2112e+08	1.237e+08	1.34278e+08	5.20536e-14	9.45109e+07	3.97362e+06	1.62222e+06	4.20441	5.51979e+07	9.74896e+06	3.98e+06	17.6618	7.50948e+07	2.871e+06	1.17208e+06	3.82316
POS4842	Syringaldehyde	9.631	183.065	[M+H]+	183.065	True	4.03671e+08	4.13934e+08	3.88395e+08	4.38204e+08	4.32058e+08	3.8667e+08	2.24613e+08	2.50861e+08	2.16703e+08	2.27216e+08	2.05816e+08	2.27811e+08	1.17323e+08	1.22323e+08	1.30545e+08	1.37323e+08	1.28243e+08	1.28509e+08	4.0146e+08	4.64906e+08	4.39513e+08	4.49792e+08	4.65641e+08	4.33051e+08	8.7115e+08	8.40955e+08	9.16571e+08	8.436e+08	9.15852e+08	8.51053e+08	4.86375e-27	4.10489e+08	2.16668e+07	8.84542e+06	5.27829	2.25503e+08	1.4947e+07	6.10207e+06	6.62827	1.27378e+08	6.89394e+06	2.81444e+06	5.41221
POS5946	Tryptophan	8.445	205.097	[M+H]+	205.097	True	6.42655e+08	6.39537e+08	6.81044e+08	6.67974e+08	6.43765e+08	6.65422e+08	7.25148e+09	7.45286e+09	7.12511e+09	6.87449e+09	7.15928e+09	7.09497e+09	3.62677e+09	3.78117e+09	3.83096e+09	3.67992e+09	3.85481e+09	3.85395e+09	4.43286e+09	4.84437e+09	4.61984e+09	4.87654e+09	4.77301e+09	4.5368e+09	8.32045e+09	8155949242	8.8967e+09	8.47267e+09	8.61008e+09	8.73658e+09	1.58038e-30	6.56733e+08	1.70585e+07	6.96409e+06	2.59748	7.1597e+09	1.90313e+08	7.76951e+07	2.65812	3.77126e+09	9.66439e+07	3.94547e+07	2.56264
POS9228	Phloretin	9.451	275.091	[M+H]+	275.091	True	1.49295e+08	1.59072e+08	1.62265e+08	1.55139e+08	1.61122e+08	1.69747e+08	1.16703e+08	1.11506e+08	1.14926e+08	1.16012e+08	1.18646e+08	1.21485e+08	4.89462e+07	5.3426e+07	5.69815e+07	5.4077e+07	5.21399e+07	5.91147e+07	2.60862e+08	2.494e+08	2.66194e+08	2.65238e+08	2.39659e+08	2.34834e+08	2.82128e+08	2.92143e+08	3.106e+08	2.89218e+08	2.91938e+08	2.76323e+08	1.89994e-25	1.5944e+08	6.90808e+06	2.82021e+06	4.33272	1.16546e+08	3.38073e+06	1.38018e+06	2.90076	5.41142e+07	3.58631e+06	1.46411e+06	6.6273
POS3958	Phenylalanine	8.292	166.086	[M+H]+	166.086	True	1.95039e+09	1.9915e+09	1.91412e+09	1.69706e+09	2.03199e+09	2.15323e+09	5.89974e+09	5.94999e+09	6.21236e+09	6.09891e+09	6.28902e+09	6.28237e+09	9.09814e+09	9.83485e+09	9.4908e+09	9.20376e+09	9.68288e+09	9.62028e+09	2.79513e+09	3.01957e+09	3.17239e+09	3.18243e+09	3.17495e+09	2.76748e+09	1.14886e+10	1.19207e+10	1.20305e+10	1.16402e+10	1.21294e+10	1.17225e+10	1.23277e-31	1.95638e+09	1.51507e+08	6.18526e+07	7.74426	6.12206e+09	1.68104e+08	6.86283e+07	2.74588	9.48845e+09	2.85855e+08	1.167e+08	3.01266
NEG1942	L-Acetylleucine	9.114	172.097	[M-H]-	172.098	True	3.59496e+07	3.52804e+07	3.57106e+07	3.77073e+07	3.7562e+07	3.30917e+07	2.30166e+08	217659422	2.11753e+08	2.06348e+08	2.17828e+08	2.2245e+08	4.63887e+07	4.95067e+07	5.23805e+07	4.61316e+07	5.40086e+07	6.53075e+07	6.61119e+07	6.32219e+07	6.55091e+07	2.98787e+07	5.76909e+07	6.64519e+07	6.7304e+08	7.56105e+08	6.48092e+08	5.73638e+08	6.53647e+08	6.42613e+08	5.50904e-24	3.58836e+07	1.69326e+06	691270	4.71875	2.17701e+08	8.2728e+06	3.37736e+06	3.80008	5.22873e+07	7.11217e+06	2.90353e+06	13.6021
POS1047	Serine	1.273	106.05	[M+H]+	106.05	True	1.19234e+08	1.19188e+08	1.13231e+08	1.12837e+08	1.24947e+08	1.16397e+08	285060469	1.90911e+08	2.05197e+08	2.5009e+08	2.1426e+08	2.88085e+08	1.22415e+08	1.00455e+08	1.23223e+08	1.17133e+08	1.67946e+08	1.19981e+08	1.93311e+08	2.60811e+08	2.3202e+08	2.52456e+08	223400406	2.14113e+08	2.86719e+08	3.16845e+08	3.02512e+08	2.86938e+08	2.96971e+08	3.03057e+08	1.61652e-12	1.17639e+08	4.52527e+06	1.84743e+06	3.84674	2.38934e+08	4.17639e+07	1.705e+07	17.4793	1.25192e+08	2.25544e+07	9.20779e+06	18.0158
POS3329	(-)-trans-Carveol	9.354	153.127	[M+H]+	153.128	True	9.32203e+09	9.13445e+09	9487657409	9.37541e+09	9.27969e+09	9.69789e+09	4.31699e+08	4.74683e+08	6.21199e+08	4.72496e+08	5.60822e+08	5.42147e+08	9.42681e+06	1.67087e+07	9.5263e+06	4.64852e+07	4.40068e+07	3.45444e+07	1.76895e+09	1.88843e+09	1.83188e+09	1.97515e+09	1.89055e+09	1.7394e+09	2.21455e+08	2.4754e+08	2.35994e+08	223269013	2.44437e+08	2.22829e+08	2.54216e-39	9.38285e+09	1.93045e+08	7.88103e+07	2.05742	5.17175e+08	6.99393e+07	2.85526e+07	13.5233	2.67831e+07	1.70035e+07	6.94166e+06	63.4861
NEG7006	Unknown (carbon number 13)	8.553	323.134	[M-H]-	323.135	True	5.91805e+08	6.19134e+08	6.22828e+08	5.57774e+08	6.09504e+08	5.59431e+08	4.16915e+07	3.98497e+07	3.40102e+07	4.35347e+07	4.33628e+07	4.33762e+07	1.43503e+08	1.42255e+08	1.26107e+08	1.16149e+08	1.08434e+08	7.53475e+07	1.68504e+08	1.51788e+08	1.56581e+08	7.55828e+07	1.65673e+08	1.24471e+07	4.7396e+07	4.96244e+07	3.96715e+07	4.33722e+07	4.94242e+07	4.9506e+07	1.5434e-20	5.93413e+08	2.90284e+07	1.18508e+07	4.89177	4.09709e+07	3.69612e+06	1.50894e+06	9.02135	1.18633e+08	2.53622e+07	1.03541e+07	21.3787
POS12841	N-2-Hydroxycyclopentyladenosine	8.251	352.16	[M+H]+	352.162	True	3.22e+07	2.7803e+07	3.29825e+07	3.30652e+07	3.1822e+07	3.49924e+07	4.57192e+07	4.37631e+07	5.25143e+07	4.81891e+07	5.61133e+07	4.67412e+07	8.58669e+07	3.78523e+07	4.09606e+07	4.17872e+07	4.45613e+07	3.94784e+07	3.26828e+07	2.99493e+07	2.95519e+07	3.26726e+07	3.71699e+07	3.12713e+07	9.37118e+07	9.83143e+07	1.0273e+08	9.92197e+07	8.8636e+07	9.29559e+07	1.14374e-11	3.21442e+07	2.39233e+06	976666	7.44251	4.884e+07	4.62048e+06	1.8863e+06	9.46043	4.84178e+07	1.84847e+07	7.54635e+06	38.1775
NEG10844	Avicularin	9.287	433.077	[M-H]-	433.078	True	1.79483e+07	1.98559e+07	1.71652e+07	1.61606e+07	2.15994e+07	1.87156e+07	1.18776e+09	1.20528e+09	1.06901e+09	9.69997e+08	1.15344e+09	1.21649e+09	1.85592e+06	865755	2.2836e+06	3354541	2.44526e+06	2.64128e+06	3920.72	515598	3920.72	3920.72	3920.72	3920.72	4.90889e+09	5.0266e+09	5.30311e+09	4.59187e+09	4.50824e+09	4.17996e+09	1.59284e-25	1.85742e+07	1.95022e+06	796174	10.4996	1.13366e+09	9.62022e+07	3.92744e+07	8.48595	2.24106e+06	834664	340750	37.2442
NEG1966	Aconitic acid	3.19	173.008	[M-H]-	173.009	True	3.9174e+08	8.3896e+08	9.99889e+08	1.03191e+09	8.91341e+08	9.77904e+08	1.23389e+09	1.21621e+09	1.31311e+09	1.94985e+09	1.15363e+09	1.63886e+09	3.18118e+09	2.48296e+09	1.47257e+09	2.64873e+09	2.00836e+09	2.56676e+09	2.97157e+08	6.37642e+08	6.58425e+08	1.59761e+08	7.88203e+08	8.1187e+08	4.70018e+09	4.81418e+09	4.59285e+09	4.68112e+09	3.61067e+09	4.62963e+09	5.9398e-15	8.5529e+08	2.38152e+08	9.72252e+07	27.8446	1.41759e+09	3.12138e+08	1.2743e+08	22.0189	2.39343e+09	5.86524e+08	2.39447e+08	24.5056
NEG1261	2,2-Dimethylsuccinic acid	6.202	145.049	[M-H]-	145.05	True	1.55548e+07	1.07411e+07	1.26157e+07	2.04723e+07	1.2247e+07	2.12464e+07	1.18556e+07	2.948e+07	1.22576e+07	1.54643e+07	3.28431e+07	2.91625e+07	1.11577e+07	9.77895e+06	1.01571e+07	1.74078e+07	2.06479e+07	2.25794e+07	1.01322e+07	2.87267e+07	3.04932e+07	2.13387e+07	4.20903e+07	2.13972e+07	4.30046e+07	4.27677e+07	3.23547e+07	5.84961e+07	9.11173e+07	8.40972e+07	1.82558e-05	1.54796e+07	4.4563e+06	1.81928e+06	28.7883	2.18439e+07	9.64589e+06	3.93792e+06	44.1583	1.52881e+07	5.65901e+06	2.31028e+06	37.0157
POS12982	2-(hydroxymethyl)-6-(6-hydroxy-6-methyl-3-propan-2-ylcyclohex-3-en-1-yl)oxyoxane-3,4,5-triol	9.407	355.172	[M+Na]+	355.173	True	2.94897e+09	2.57261e+09	2.96389e+09	2.76824e+09	2.88367e+09	2.92151e+09	2.93319e+08	3.07793e+08	2.9808e+08	2.90651e+08	3.06524e+08	2.81541e+08	537651	246781	4.08986e+06	2.77763e+06	318616	643650	1.04265e+09	1.01848e+09	9.41987e+08	4.29375e+08	9.91667e+08	9.70722e+08	4.90789e+07	6.09306e+07	7.30671e+07	4.72342e+07	3.36784e+07	4.52884e+07	5.86221e-24	2.84315e+09	1.49906e+08	6.11988e+07	5.27253	2.96318e+08	9.98427e+06	4.07606e+06	3.36944	1.4357e+06	1.60876e+06	656774	112.054
POS10412	Retusin 7-methyl ether	10.502	299.091	[M+H]+	299.091	True	200194	245748	152421	219315	247770	130629	2.08965e+07	2.25224e+07	2.22286e+07	2.24099e+07	2.42818e+07	2.48749e+07	1.05356e+07	1.29941e+07	1.16808e+07	1.45909e+07	1.27519e+07	1.28381e+07	135871	176831	119157	322488	155458	244429	6.66885e+07	7.0483e+07	7.22743e+07	6.50794e+07	6.54252e+07	6.71154e+07	1.20874e-30	199346	48623.8	19850.6	24.3916	2.2869e+07	1.45955e+06	595858	6.38221	1.25652e+07	1.36368e+06	556719	10.8528
POS6628	Curcumol	9.644	219.174	[M+H-H2O]+	219.174	True	1.4284e+09	1.3986e+09	1.45903e+09	1.47086e+09	1.38932e+09	1.48987e+09	4.75179e+08	2.50216e+08	2.07034e+08	5.12857e+08	6.86715e+08	5.4668e+08	3.92055e+07	7.24759e+07	5.44517e+07	5.6297e+07	7.32983e+07	7.85495e+07	7.47041e+08	7.8575e+08	7.46436e+08	7.94081e+08	7.46149e+08	7.49572e+08	4.08483e+07	4.72498e+07	1.43771e+08	8.16292e+07	1.91973e+08	1.70336e+08	1.74566e-19	1.43935e+09	4.05353e+07	1.65485e+07	2.81623	4.46447e+08	1.83759e+08	7.50192e+07	41.1603	6.23797e+07	1.49633e+07	6.10876e+06	23.9875
NEG4170	Sesquiterpenes	12.66	245.118	[M-H]-	245.118	True	2.5953e+08	2.58822e+08	2.45512e+08	3.15426e+08	2.44329e+08	3.06636e+08	1.77572e+07	2.25992e+07	1.95874e+07	2.1541e+07	1.9233e+07	1.88748e+07	5.50167e+06	5.55158e+06	7.38857e+06	5.47688e+06	5.9657e+06	5.88358e+06	3.5621e+06	3.74853e+06	3.46727e+06	1.22389e+07	3.51658e+06	4.40821e+06	3.01227e+07	3.22006e+07	3.27369e+07	3.27859e+07	3.10192e+07	2.97274e+07	2.95373e-22	2.71709e+08	3.12456e+07	1.27559e+07	11.4996	1.99321e+07	1.79764e+06	733882	9.01881	5.96133e+06	728965	297599	12.2282
POS16977	(2alpha,3beta,5xi,9xi,18xi)-2,3-Dihydroxyolean-12-en-28-oic acid	12.254	455.352	[M-H2O+H]+	455.351	True	4.23889e+06	2.95681e+07	2.67191e+07	3.17832e+07	2.4012e+07	1.94544e+07	5.01259e+06	6.0417e+06	6.81104e+06	1.7888e+07	8.13039e+06	8.03656e+06	2.30549e+06	4.17597e+06	6.10171e+06	3.97244e+06	2310565	3.24107e+06	8.39276e+06	9.14332e+06	8.00496e+06	7.93647e+06	8.6053e+06	1.20526e+07	1.08641e+08	1.09479e+08	1.27794e+08	9.66106e+07	1.16812e+08	1.20947e+08	5.03187e-20	2.26293e+07	9.98867e+06	4.07786e+06	44.1404	8.65339e+06	4.67768e+06	1.90966e+06	54.0561	3.68454e+06	1.42502e+06	581761	38.6756
POS8169	(2Z)-2-benzylidene-6-methoxy-1-benzofuran-3(2H)-one	11.496	253.084	[M+H]+	253.086	True	4.03339e+07	4.23719e+07	4.2907e+07	4.66968e+07	4.3431e+07	4.40572e+07	314436	797434	223652	696397	491144	111094	135563	356580	170256	169785	212537	350753	3.08598e+06	3.9064e+06	2.57425e+06	2.6734e+06	3.25223e+06	2.98174e+06	1.72014e+06	1.78644e+06	1387917	2.26257e+06	2.14113e+06	2.04559e+06	1.91234e-31	4.32996e+07	2.09486e+06	855222	4.83805	439026	270873	110583	61.6985	232579	96935.6	39573.8	41.6786
POS1626	Betaine	1.355	118.086	[M+H]+	118.086	True	9.92378e+08	1.05131e+09	1.0755e+09	1.06954e+09	1.14621e+09	1.15353e+09	2.42221e+09	2.59615e+09	2.61299e+09	2.56301e+09	2.57193e+09	2.4987e+09	1.16627e+09	1.17069e+09	1.28531e+09	1.1468e+09	1.26053e+09	1.23043e+09	2.02089e+09	2.09766e+09	2.14409e+09	2.21321e+09	2.23446e+09	2.1324e+09	3.06629e+09	3.09695e+09	3.41073e+09	3.27904e+09	3.28636e+09	3.06414e+09	1.36488e-24	1.08141e+09	6.06776e+07	2.47715e+07	5.61096	2.54416e+09	7.14212e+07	2.91576e+07	2.80726	1.21e+09	5.67323e+07	2.31609e+07	4.6886
POS1715	Isoindoline	8.292	120.081	[M+NH4]+	120.081	True	1.2967e+09	1.35196e+09	1.30745e+09	1.3373e+09	1.34701e+09	1.51801e+09	4.17908e+09	4.52512e+09	4.41545e+09	4.27498e+09	4.47151e+09	4.36803e+09	6.52283e+09	7.04899e+09	6.50878e+09	6.70094e+09	7.04439e+09	6.89069e+09	1.7819e+09	1.9976e+09	2.04675e+09	2.16086e+09	2.12729e+09	1.94287e+09	7.92199e+09	8.51498e+09	8.87089e+09	8.70188e+09	8.4886e+09	8.60917e+09	7.72096e-29	1.35974e+09	8.06019e+07	3.29056e+07	5.92775	4.37236e+09	1.2797e+08	5.22434e+07	2.92679	6.7861e+09	2.45045e+08	1.00039e+08	3.61098
POS6611	Carboxyibuprofen	9.072	219.101	[M+H-H2O]+	219.102	True	7.5686e+07	8.61468e+07	8.25237e+07	7.15049e+07	8.1888e+07	8.08484e+07	2.58445e+08	2.71678e+08	2.29003e+08	2.65847e+08	2.483e+08	2.65285e+08	1.24436e+08	9.81401e+07	1.48005e+08	1.04093e+08	4.14564e+08	1.17372e+08	8.13972e+07	9.20109e+07	8.684e+07	8.00749e+07	8.96237e+07	7.90918e+07	5.75503e+08	6.6454e+08	6.87584e+08	6.57583e+08	6.49865e+08	6.68891e+08	5.22024e-15	7.97663e+07	5.27043e+06	2.15164e+06	6.60733	2.56426e+08	1.56331e+07	6.38219e+06	6.09653	1.67768e+08	1.22163e+08	4.98727e+07	72.8163
POS4000	p-tert-Butyl catechol	10.187	167.107	[M+H]+	167.107	True	1.54602e+08	1.61112e+08	1.68547e+08	1.7053e+08	1.58152e+08	1.51253e+08	1.6415e+08	1.75128e+08	1.60674e+08	1.74023e+08	1.82571e+08	1.75721e+08	2.47895e+07	3.21726e+07	4.29546e+07	3.18593e+07	3.05752e+07	3.4466e+07	1.3542e+08	1.45173e+08	1.48859e+08	1.51874e+08	1.38539e+08	1.39475e+08	4.39805e+07	5.527e+07	1.72142e+07	5.44231e+07	9.55675e+07	4.5706e+07	4.71883e-17	1.60699e+08	7.63301e+06	3.11616e+06	4.74988	1.72045e+08	8.11611e+06	3.31339e+06	4.71745	3.28028e+07	5.93783e+06	2.42411e+06	18.1016
POS3483	Histidine	1.258	156.077	[M+H]+	156.077	True	1.29598e+06	917191	1.78451e+06	1.78711e+06	2.05723e+06	965977	7.84351e+07	1.11217e+08	9.20287e+07	9.19666e+07	1.20161e+08	9.04631e+07	5.97733e+07	6.79475e+07	8.84193e+07	6.27575e+07	5.33231e+07	5.56664e+07	1.9412e+07	2.36776e+07	3.11718e+07	3.82029e+07	3.54847e+07	3.04307e+07	1.4611e+08	1.66358e+08	2.55613e+08	157897688	2.48098e+08	1.57163e+08	5.89434e-12	1.468e+06	476278	194439	32.444	9.73785e+07	1.53305e+07	6.25863e+06	15.7432	6.46478e+07	1.27454e+07	5.20327e+06	19.7151
POS7713	beta-Lapachone	9.763	243.101	[M+H]+	243.102	True	2.27724e+08	2.2075e+08	2.43915e+08	2.43606e+08	2.38136e+08	2.2711e+08	2.52275e+07	2.37573e+07	2.5208e+07	2.50881e+07	2.28716e+07	2.37211e+07	1.6574e+07	1.6181e+07	1.64646e+07	1.72111e+07	1.75801e+07	1.7908e+07	6.48351e+07	7.33782e+07	7.8367e+07	7.31524e+07	6.69202e+07	7.21443e+07	1.52224e+07	13120282	1.54245e+07	1.49246e+07	1.44691e+07	1.38422e+07	2.25179e-31	2.3354e+08	9.68339e+06	3.95323e+06	4.14635	2.43122e+07	997473	407217	4.10276	1.69865e+07	684603	279488	4.03029
NEG6772	Arbutin	4.138	317.087	[M+FA-H]-	317.088	True	1.81541e+10	1.70587e+10	1.55947e+10	1.91953e+10	1.46749e+10	1.92478e+10	1.67225e+09	1.83473e+09	1.93936e+09	1.79244e+09	2.03658e+09	2.10668e+09	9.82786e+08	7.10503e+08	7.32727e+08	6.34312e+08	6.44507e+08	8.51438e+08	2.74357e+09	3.66418e+09	3.68531e+09	1.00082e+09	3.61048e+09	3.81784e+09	1.88178e+09	1.97548e+09	2.4681e+09	2.13783e+09	2.11428e+09	2.11091e+09	1.23132e-20	1.73209e+10	1.89581e+09	7.73962e+08	10.9452	1.89701e+09	1.61596e+08	6.59711e+07	8.51845	7.59379e+08	1.34404e+08	5.48701e+07	17.6992
POS8028	Sydonic acid	12.208	249.149	[M-H2O+H]+	249.148	True	1.64184e+08	1.8751e+08	1.5242e+08	1.86439e+08	1.76192e+08	1.9763e+08	7.02772e+06	1.99547e+07	8.60937e+06	1.26092e+07	1.63527e+07	9.98382e+06	4.62217e+06	1.70072e+06	1.22459e+06	4.82794e+06	1.39351e+06	2.17482e+06	3.56364e+07	3.64215e+07	4.34682e+07	4.57962e+07	4.56047e+07	3.94921e+07	7.60443e+06	1.17033e+07	7.24107e+06	4.86661e+06	5.04719e+06	1.09065e+07	2.56344e-23	1.77396e+08	1.66929e+07	6.81485e+06	9.40997	1.24229e+07	4.9357e+06	2.01499e+06	39.7306	2.65729e+06	1.63524e+06	667583	61.5378
POS8562	Isoleucylglutamate	7.322	261.144	[M+H]+	261.144	True	3.40367e+06	5.27055e+06	2.37844e+06	5.72914e+06	3.75363e+06	6.74684e+06	4.1731e+07	4.82253e+07	3.64857e+07	6.08443e+07	5.0659e+07	5.22149e+07	1.58917e+07	1.08041e+07	7.49795e+06	1.40276e+07	1.29029e+07	3.47999e+07	3.29567e+06	1.03395e+07	4.02178e+06	6.21114e+06	9.72047e+06	5.21863e+06	1.00131e+08	1.56344e+08	2.50972e+08	2.18542e+08	1.45456e+08	2.54034e+08	6.43941e-11	4.54705e+06	1.63704e+06	668320	36.0024	4.836e+07	8.49664e+06	3.46874e+06	17.5696	1.59874e+07	9.6562e+06	3.94213e+06	60.399
NEG870	gamma-delta-Dioxovaleric acid	3.233	129.018	[M-H]-	129.019	True	1.14504e+08	2.34689e+08	2.01964e+08	1.83298e+08	1.7266e+08	2.37771e+08	3.79837e+08	2.298e+08	1.07882e+08	380095494	1.1068e+08	9.4299e+07	3.92979e+08	6.86941e+08	4.58387e+08	6.91322e+08	2.94477e+08	1.85817e+08	5.98641e+07	1.43687e+08	1.27756e+08	1.58945e+08	2.36332e+08	2.40714e+08	7.59472e+08	528986809	9.14163e+08	8.68449e+08	6.73683e+08	8.20574e+08	6.68377e-08	1.90815e+08	4.57462e+07	1.86758e+07	23.9742	2.17099e+08	1.35311e+08	5.52407e+07	62.3272	4.51654e+08	2.05749e+08	8.39966e+07	45.5545
NEG1257	Oxoglutaric acid	1.661	145.013	[M-H]-	145.014	True	1.31315e+08	2.75342e+08	1.79365e+08	1.80144e+08	2.86295e+08	1.67899e+08	6.53792e+08	5.04241e+08	7.05192e+08	4.52843e+08	4.46806e+08	4.32428e+08	3.59344e+08	1.89205e+08	3.7398e+08	3.41695e+08	3.04137e+08	3.89177e+08	3.23831e+08	3.6514e+08	3.70963e+08	6.0736e+07	3.65088e+08	3.73152e+08	8.28798e+08	1.0393e+09	9.64219e+08	9.18662e+08	9.341e+08	9.92655e+08	1.87728e-12	2.03393e+08	6.26456e+07	2.5575e+07	30.8002	5.3255e+08	1.17504e+08	4.79707e+07	22.0643	3.26256e+08	7.32697e+07	2.99122e+07	22.4577
NEG5608	16-Hydroxy-10-oxohexadecanoic acid	12.286	285.207	[M-H]-	285.207	True	1.16317e+07	1.31937e+07	1.09639e+07	1.05981e+07	1.06616e+07	1.03786e+07	5.37868e+07	64308854	4.3615e+07	5.64532e+07	5.77744e+07	4.93583e+07	1.00051e+07	9.65068e+06	8.74905e+06	6.97364e+06	8449660	7.71488e+06	2.27006e+07	3.54729e+07	1.89061e+07	3.54895e+07	3.11975e+07	2.12881e+07	1.05885e+08	1.1387e+08	1.07716e+08	1.10446e+08	1.05091e+08	1.14117e+08	1.53223e-22	1.1238e+07	1.05216e+06	429541	9.36253	5.42161e+07	7.15115e+06	2.91944e+06	13.1901	8.5905e+06	1.14464e+06	467296	13.3244
POS5359	Sinapic alcohol	9.083	193.086	[M+H-H2O]+	193.086	True	7.9898e+08	9.47743e+08	8.56064e+08	8.63325e+08	9.4318e+08	8.03854e+08	9.50527e+08	9.59947e+08	9.35834e+08	9.99838e+08	9.40332e+08	1.0206e+09	3.13854e+08	3.06962e+08	3.39516e+08	3.02446e+08	3.02033e+08	3.05886e+08	1.60156e+08	1.68106e+08	1.55101e+08	1.82379e+08	1.79151e+08	163687323	5.74196e+08	5.84996e+08	6.29195e+08	5.8084e+08	6.00645e+08	6.26115e+08	3.80531e-24	8.68858e+08	6.48835e+07	2.64886e+07	7.46767	9.67847e+08	3.44984e+07	1.40839e+07	3.56445	3.11783e+08	1.42386e+07	5.81289e+06	4.56684
NEG2263	Gallic acid methyl ester	8.944	183.029	[M-H]-	183.03	True	1.95018e+08	1.80183e+08	1.87745e+08	1.8614e+08	1.97633e+08	1.7249e+08	1.21057e+08	1.95649e+08	2.34207e+08	1.80379e+08	2.12911e+08	2.37212e+08	5.43984e+07	1.49495e+08	1.86152e+09	2.92124e+09	3.03755e+09	3.73806e+09	9.92375e+08	1.05031e+09	9.36341e+08	6.58158e+08	9.85131e+08	9.64416e+08	2.05377e+09	2.10545e+09	1.8299e+09	1.97679e+09	1.96002e+09	1.9229e+09	7.30171e-05	1.86535e+08	9.32047e+06	3.80507e+06	4.99663	1.96903e+08	4.31276e+07	1.76068e+07	21.903	1.96038e+09	1.55984e+09	6.36803e+08	79.5685
POS11075	Feruloyl dehydrotyramine	9.321	312.123	[M+H]+	312.123	True	1.07393e+08	1.06457e+08	1.19345e+08	1.09011e+08	1.13179e+08	1.18066e+08	1.94483e+07	2.19495e+07	1.86186e+07	1.74862e+07	2.29174e+07	2.22421e+07	9.79953e+07	1.04646e+08	1.10018e+08	1.16996e+08	1.03893e+08	1.05501e+08	3.49761e+07	4.43107e+07	4.54224e+07	5.16281e+07	4.38221e+07	4.65462e+07	2.6922e+08	2.85542e+08	3.15177e+08	3.13305e+08	3.24964e+08	2.98869e+08	4.73161e-25	1.12242e+08	5.52549e+06	2.25577e+06	4.92284	2.04437e+07	2.22215e+06	907188	10.8696	1.06508e+08	6.42045e+06	2.62114e+06	6.02812
NEG575	Fumaric acid	1.034	115.002	[M-H]-	115.004	True	9.82934e+08	9.79705e+08	5.79739e+08	8.20852e+08	5.96248e+08	9.87866e+08	1.26456e+09	7.20398e+08	7.50184e+08	1.41996e+09	9.72093e+08	1.27483e+09	8.92652e+08	7.85089e+08	8.07782e+08	7.29912e+08	7.6479e+08	7.8895e+08	2.82267e+08	4.34111e+08	3.8949e+08	3.02128e+08	5.21268e+08	4.45669e+08	6.3474e+08	6.73583e+08	5.82047e+08	484302678	5.16447e+08	5.44591e+08	4.07883e-06	8.24557e+08	1.93855e+08	7.91409e+07	23.5102	1.067e+09	2.95403e+08	1.20598e+08	27.6853	7.94863e+08	5.47414e+07	2.23481e+07	6.88691
NEG4334	N-Phenylacetylaspartic acid	9.179	250.072	[M-H]-	250.072	True	1.06127e+09	9.16444e+08	9.10426e+08	8.25483e+08	9.71537e+08	8.66334e+08	8.55805e+07	9.12403e+07	9.35077e+07	8.93354e+07	8.91642e+07	1.09803e+08	1.38521e+07	1.56077e+07	1.22481e+07	803030	944796	3920.72	1.66347e+08	1.53521e+08	1.64541e+08	1.39948e+08	1.53057e+08	1.56147e+08	1.1508e+08	1.13265e+08	1.12684e+08	9.1285e+07	1.39099e+08	1.25805e+08	3.10882e-24	9.25249e+08	8.29034e+07	3.38452e+07	8.96013	9.31052e+07	8.58868e+06	3.50632e+06	9.22471	7.24327e+06	7.37894e+06	3.01244e+06	101.873
POS9691	Unknown (carbon number 14)	8.366	284.149	[M+H]+	284.149	True	1.89214e+08	2.0421e+08	1.82799e+08	2.08511e+08	2.09006e+08	2.15053e+08	4.86334e+07	4.76048e+07	4.7791e+07	5.08141e+07	5.33512e+07	5.07415e+07	8.26589e+06	9.25241e+06	9.48691e+06	8.74261e+06	6.17297e+06	8.94788e+06	8.02217e+07	9.00267e+07	8.40584e+07	8.97791e+07	8.14967e+07	8.0106e+07	2.76902e+07	2.88871e+07	3.34971e+07	3.1645e+07	3.15872e+07	3.18804e+07	1.21366e-26	2.01465e+08	1.26271e+07	5.15497e+06	6.2676	4.98226e+07	2.22434e+06	908083	4.46452	8.47811e+06	1.20554e+06	492158	14.2194
POS5106	Indole-3-lactic acid	8.448	188.07	[M+H-H2O]+	188.07	True	6.70378e+08	6.69422e+08	6.88505e+08	7.02738e+08	6.69092e+08	6.91356e+08	7.56548e+09	7.95878e+09	7.42019e+09	6.96758e+09	7.49004e+09	7.67278e+09	3.73198e+09	3.71526e+09	3.73103e+09	3.6795e+09	3.79445e+09	3.88178e+09	4.42138e+09	4.94161e+09	4.81159e+09	5.00205e+09	4.81426e+09	4.56428e+09	8.45772e+09	8.22395e+09	8.54218e+09	8.7385e+09	8.82197e+09	8.85711e+09	9.50921e-29	6.81915e+08	1.42812e+07	5.83028e+06	2.09428	7.51248e+09	3.26687e+08	1.33369e+08	4.34859	3.75567e+09	7.21258e+07	2.94452e+07	1.92045
POS12815	5-(5-methoxycarbonyl-5,8a-dimethyl-2-methylidene-3,4,4a,6,7,8-hexahydro-1H-naphthalen-1-yl)-3-methylpentanoic acid	12.041	351.253	[M+H]+	351.253	True	1.35337e+07	1.50318e+07	2.65674e+07	1.72349e+07	2.50155e+07	2.32079e+07	3.00887e+07	2.76679e+07	1.74701e+07	3.04537e+07	2.81204e+07	2.44667e+07	7.9157e+07	7.59974e+07	8.52935e+07	9.05486e+07	7.73577e+07	8.08778e+07	5.00223e+07	3.02867e+07	5.25939e+07	3.44173e+07	5.78305e+07	5.64337e+07	4.26168e+07	4.54122e+07	6.89826e+07	1.05162e+08	4.64359e+07	69176093	2.35726e-08	2.00986e+07	5.52559e+06	2.25581e+06	27.4925	2.63779e+07	4.85973e+06	1.98397e+06	18.4235	8.15387e+07	5.46942e+06	2.23288e+06	6.70776
POS9962	Unknown (carbon number 15)	8.548	289.07	[M+H]+	289.071	True	3.63106e+09	3.98411e+09	3.95423e+09	4.0695e+09	4.00562e+09	4.10588e+09	2.66458e+09	2.60181e+09	2.49442e+09	2.68699e+09	2.62877e+09	2.55807e+09	3.80154e+09	3.5433e+09	3.69609e+09	3.55324e+09	3.47457e+09	3.5192e+09	3.34668e+09	3.54854e+09	3.43681e+09	3.58299e+09	3.41947e+09	3439185094	8.33677e+08	7.9652e+08	1.74944e+09	1.76709e+09	1.75219e+09	1.76673e+09	3.58358e-15	3.9584e+09	1.69796e+08	6.9319e+07	4.28952	2.60577e+09	7.10965e+07	2.9025e+07	2.72842	3.59799e+09	1.24493e+08	5.0824e+07	3.46007
POS13410	Melibiose	1.271	365.104	[M+Na]+	365.105	True	5.50897e+07	5.79458e+07	5.29168e+07	5.65995e+07	5.71492e+07	5.02588e+07	6.02349e+07	5.84666e+07	5.94116e+07	6.69119e+07	5.78503e+07	6.71923e+07	5.20634e+07	4.13665e+07	3.15758e+07	1.71165e+07	34138420	2.17689e+07	5.4685e+07	6.23891e+07	8.69529e+07	7.09854e+07	5.43384e+07	5.00315e+07	3.61341e+06	1.2664e+07	1.13903e+07	5.26869e+06	3.23279e+06	1.23621e+07	1.08092e-10	5.49933e+07	2.92173e+06	1.19279e+06	5.31288	6.16779e+07	4.24229e+06	1.73191e+06	6.87814	3.30049e+07	1.27684e+07	5.21268e+06	38.6864
POS6850	Farnesol	12.078	223.205	[M+H]+	223.206	True	3.1109e+07	3.4035e+07	3.33704e+07	3.42017e+07	3.23219e+07	3.40127e+07	1.24182e+08	1.28649e+08	1.2506e+08	8.14619e+07	8.69679e+07	1.24974e+08	378292	621878	268554	162349	236275	187183	249159	178690	238762	612153	197502	406610	2.01445e+06	3.43968e+06	2.62171e+06	1.94632e+06	2.07602e+06	3.49455e+06	5.01224e-17	3.31751e+07	1.22718e+06	500995	3.6991	1.11882e+08	2.15572e+07	8.80067e+06	19.2677	309089	170859	69753.1	55.2785
POS2339	Dehydro-P-Cymene	9.61	133.101	[M+NH4]+	133.102	True	5.76602e+08	5.49288e+08	6.18731e+08	5.83281e+08	5.82727e+08	5.75833e+08	1.74944e+08	1.2592e+08	7.63408e+07	1.27614e+08	9.75085e+07	1.8884e+08	9.02228e+07	8.69846e+07	8.88462e+07	3.46342e+07	8.11781e+07	8.93618e+07	2.75697e+08	2.85036e+08	2.94866e+08	3.06909e+08	1.84038e+08	2.87723e+08	6.61276e+07	2.27175e+07	2.30728e+07	2.69896e+07	1.57749e+08	1.49699e+08	3.30948e-17	5.81077e+08	2.22868e+07	9.09857e+06	3.83544	1.31861e+08	4.34021e+07	1.77188e+07	32.915	7.8538e+07	2.17523e+07	8.88034e+06	27.6965
POS2392	L-2-Amino-5-hydroxypentanoic acid	1.358	134.081	[M+H-H2O]+	134.082	True	8.54594e+07	9.19513e+07	1.00987e+08	8.93597e+07	9.31141e+07	9.71672e+07	1.82129e+08	2.17372e+08	1.99162e+08	2.07824e+08	2.0161e+08	1.96552e+08	6.14078e+07	6.13094e+07	7.5018e+07	6.66239e+07	6.61812e+07	6.40165e+07	1.01959e+08	1.16642e+08	8.78365e+07	9.78202e+07	8.59162e+07	9.72351e+07	4.33622e+08	4.51266e+08	4.68007e+08	4.6599e+08	4.92051e+08	4.82133e+08	1.35417e-27	9.30065e+07	5.5206e+06	2.25378e+06	5.93572	2.00775e+08	1.17808e+07	4.80951e+06	5.86769	6.57595e+07	5.06801e+06	2.069e+06	7.70688
POS6529	Geranylacetone	12.509	217.159	[M+Na]+	217.156	True	2.22614e+07	2.05452e+07	2.56101e+07	2.2064e+07	2.41888e+07	2.22407e+07	4.41254e+06	4.48952e+06	3.15113e+06	2.37617e+06	1.90259e+06	2.72006e+06	7.37406e+06	7.46476e+06	7.05466e+06	8.81523e+06	1.01326e+07	8.86241e+06	1.56022e+07	1.66881e+07	1.61221e+07	1.57289e+07	1.54011e+07	1.61167e+07	5.2137e+07	4.54829e+07	5.12992e+07	4.52289e+07	4.96524e+07	5.39332e+07	9.67147e-24	2.28184e+07	1.79178e+06	731491	7.85235	3.17533e+06	1.06997e+06	436813	33.6962	8.28396e+06	1.18698e+06	484582	14.3286
NEG6249	Taxifolin	9.534	303.051	[M-H]-	303.051	True	3.07723e+08	3.49839e+08	3.17689e+08	3.01036e+08	3.06748e+08	2.82709e+08	2.75644e+08	3.02983e+08	2.7826e+08	3.21963e+08	2.67156e+08	2.88128e+08	1.74331e+09	1.54409e+09	1.4588e+09	1.20774e+09	1.2384e+09	1.53371e+09	6.3549e+08	6.64746e+08	5.95957e+08	7.04586e+08	5.63746e+08	5.30169e+08	1.10882e+09	1.21474e+09	1.04752e+09	1.11856e+09	8.92004e+08	1.05537e+09	1.79616e-16	3.10957e+08	2.22787e+07	9.09523e+06	7.16455	2.89023e+08	2.02668e+07	8.27389e+06	7.01219	1.45434e+09	2.02642e+08	8.27282e+07	13.9336
POS4726	Rosmarinic acid	9.884	181.05	[M+2H]+	181.05	True	3.35908e+08	4.11513e+08	3.35269e+08	3.47275e+08	2.14969e+08	3.70704e+08	1.72445e+08	2.38144e+08	2.32054e+08	1.9835e+08	2.52201e+08	2.18497e+08	7.09311e+07	9.43734e+07	8.02889e+07	8.15472e+07	9.50689e+07	8.04863e+07	4.45885e+07	2.00525e+08	1.26499e+08	1.97986e+08	2.07999e+08	8.25568e+07	1.71973e+08	1.06319e+08	1.94413e+08	1.47477e+08	1.56679e+08	2.03409e+08	3.01469e-08	3.35939e+08	6.58524e+07	2.68841e+07	19.6025	2.18615e+08	2.90939e+07	1.18775e+07	13.3083	8.37826e+07	9.30348e+06	3.79813e+06	11.1043
NEG647	(3R,4R)-3,4-dihydroxyoxolan-2-one	1.562	117.018	[M-H]-	117.019	True	3.08288e+07	4.09931e+07	4.08201e+07	7.65092e+07	5.75627e+07	3.26358e+07	4.56568e+07	1.19096e+08	5.63243e+07	8.31351e+07	5.06588e+07	8.23591e+07	5.09449e+07	4.91462e+07	3.31328e+07	4.64953e+07	3.41433e+07	58543946	3.1195e+07	6.92507e+07	6.34674e+07	1.0965e+08	1.03231e+08	3.72103e+07	5.02975e+07	1.20396e+08	2.07209e+08	2.30226e+08	2.05611e+08	1.65903e+08	4.22504e-05	4.65583e+07	1.74546e+07	7.12579e+06	37.4897	7.28716e+07	2.77124e+07	1.13135e+07	38.029	4.54011e+07	9.95931e+06	4.06587e+06	21.9363
POS4432	Arginine	1.272	175.119	[M+H]+	175.119	True	9.93762e+07	1.07217e+08	1.13276e+08	1.17191e+08	1.19141e+08	1.18186e+08	1.20575e+10	1.24824e+10	1.1892e+10	1.25533e+10	1.20796e+10	1.26788e+10	6.50644e+10	5.72465e+10	6.67994e+10	5.67838e+10	6.60491e+10	6.6294e+10	1.68414e+09	1.78655e+09	1.82736e+09	1.83043e+09	1.71264e+09	1.67707e+09	6.05045e+10	6.54381e+10	6.50288e+10	6.52692e+10	6.9991e+10	6.21585e+10	4.48196e-27	1.12398e+08	7.73455e+06	3.15762e+06	6.88141	1.22906e+10	3.20679e+08	1.30917e+08	2.60913	6.30395e+10	4.70275e+09	1.91989e+09	7.46
POS11111	Aflatoxin B1	8.916	313.07	[M+H]+	313.071	True	1.2854e+08	1.46642e+08	1.4301e+08	1.38558e+08	1.2525e+08	1.44244e+08	1.90047e+06	1.65673e+06	2.73329e+06	2.09091e+06	2.772e+06	1.68684e+06	8.97693e+07	9.46116e+07	9.13038e+07	9.67605e+07	9.15877e+07	9.33041e+07	1.4642e+07	1.23547e+07	9.95368e+06	1.39239e+07	1.16337e+07	1.31063e+07	738134	892638	526254	425575	864024	887680	9.30194e-29	1.37707e+08	8.83891e+06	3.60847e+06	6.41862	2.14004e+06	500022	204133	23.3651	9.28895e+07	2.53248e+06	1.03388e+06	2.72633
POS12144	6-chloro-1-ethyl-3-(2-quinolyl)hydroquinolin-2-one	1.971	335.094	[M+H]+	335.095	True	1.4333e+08	1.20878e+08	1.46382e+08	1.79668e+08	1.39293e+08	1.35296e+08	1.27687e+07	1.05205e+07	1.35927e+07	1.1564e+07	4389888	1.27177e+07	3.58373e+07	2.74492e+07	4.0955e+07	3.5411e+07	3.03601e+07	2.77862e+07	6.13778e+07	5.72898e+07	8.30747e+07	5.60041e+07	46461521	6.0965e+07	1.08372e+06	1.73329e+06	1.22526e+06	1.39574e+06	1.76028e+06	1.21852e+06	7.72036e-18	1.44141e+08	1.95486e+07	7.98067e+06	13.5621	1.09256e+07	3.37666e+06	1.37852e+06	30.906	3.29665e+07	5.33109e+06	2.17641e+06	16.1713
POS18436	LPC(16:1)	12.226	494.324	[M+H]+	494.325	True	2.56552e+07	2.6895e+07	3.09887e+07	26297958	3.00386e+07	2.34315e+07	2.73106e+07	3.90665e+07	2.07792e+07	3.31136e+07	4.13654e+07	3.00515e+07	1.00129e+08	7.57617e+07	8.53858e+07	6.91468e+07	7.67441e+07	7.55386e+07	1.20874e+08	1.37698e+08	1.47911e+08	1.39707e+08	1.40891e+08	1.3656e+08	6.04423e+07	5.51416e+07	7.04544e+07	7.3546e+07	5.51078e+07	5.67158e+07	5.03246e-18	2.72178e+07	2.82508e+06	1.15333e+06	10.3795	3.19478e+07	7.62319e+06	3.11215e+06	23.8614	8.04509e+07	1.09473e+07	4.4692e+06	13.6074
POS6829	Diethyl phthalate	11.29	223.096	[M+H]+	223.096	True	1.23276e+08	1.41624e+08	1.39468e+08	1.38673e+08	1.64296e+08	1.52708e+08	1.28055e+08	1.38184e+08	1.26272e+08	1.44144e+08	1.36759e+08	1.49407e+08	1.66783e+08	1.69526e+08	1.82945e+08	1.67325e+08	1.77773e+08	1.93695e+08	1.30002e+08	1.44218e+08	1.59915e+08	1.46922e+08	1.68779e+08	1.612e+08	1.62087e+08	1.81054e+08	1.71444e+08	1.71665e+08	1.77677e+08	1.74751e+08	2.55962e-06	1.43341e+08	1.39226e+07	5.6839e+06	9.71297	1.37137e+08	8.96009e+06	3.65794e+06	6.53367	1.76341e+08	1.06389e+07	4.34332e+06	6.03313
NEG10329	Swertiamarin	8.461	419.119	[M+FA-H]-	419.12	True	1.35357e+08	1.49027e+08	1.33682e+08	1.20137e+08	1.09625e+08	1.17775e+08	1.79453e+06	4.57827e+07	3.44911e+07	3.42094e+07	40389227	3.49206e+07	424604	357781	361587	6.01385e+06	4.46332e+06	5.71621e+06	1.0394e+08	1.24558e+08	1.36007e+08	1.03721e+08	1.45226e+08	1.58439e+08	2.85286e+08	3.25895e+08	2.49653e+08	2.69245e+08	3.08778e+08	3.0595e+08	4.67335e-19	1.276e+08	1.4364e+07	5.86406e+06	11.257	3.19313e+07	1.54422e+07	6.30424e+06	48.3606	2.88956e+06	2.79658e+06	1.1417e+06	96.7824
POS17888	Isorhamnetin 3-glucoside	8.794	479.119	[M+H]+	479.118	True	2.85169e+07	3.23801e+07	3.71018e+07	3.15019e+07	2.83998e+07	3.23098e+07	7.42422e+07	7.63647e+07	7.52783e+07	7.14018e+07	6.74498e+07	6.99882e+07	8.47162e+07	8.89207e+07	8.93784e+07	5.67071e+07	8.32533e+07	6.55332e+07	2.84518e+07	2.60929e+07	2.56318e+07	2.71804e+07	2.29707e+07	2.39712e+07	1.6286e+08	1.28608e+08	1.792e+08	1.32815e+08	1.32148e+08	1.69089e+08	2.42102e-15	3.17017e+07	3.19614e+06	1.30482e+06	10.0819	7.24542e+07	3.4263e+06	1.39878e+06	4.72892	7.80848e+07	1.36396e+07	5.56836e+06	17.4677
NEG2413	xi-5-Hydroxydecanoic acid	10.296	187.133	[M-H]-	187.133	True	3.67025e+07	3.486e+07	3.54804e+07	2.95189e+07	2.92351e+07	3.12823e+07	7.65259e+07	8.35793e+07	6.44506e+07	7.40471e+07	7.68152e+07	6.54817e+07	2.47603e+07	2.45002e+07	2.35871e+07	2.08383e+07	2.03381e+07	2.35912e+07	2.0374e+07	1.08834e+07	2.00362e+07	6.72844e+07	1.89016e+07	1.77141e+07	1.05619e+07	1.06714e+07	9.908e+06	1.00072e+07	8.687e+06	1.10929e+07	6.1484e-10	3.28465e+07	3.23796e+06	1.32189e+06	9.85785	7.34833e+07	7.32424e+06	2.99011e+06	9.96722	2.29359e+07	1.88561e+06	769797	8.22123
POS11573	(9Z,12Z,15Z)-N-(2-hydroxyethyl)octadeca-9,12,15-trienamide	12.731	322.274	[M+H]+	322.274	True	4.18581e+07	4.07214e+07	4.47798e+07	4.30145e+07	4.4276e+07	3.90766e+07	4.53944e+07	44148055	4.01329e+07	4.68103e+07	4.88289e+07	5.01051e+07	5.62439e+07	5.67799e+07	58565341	5.93008e+07	5.95521e+07	5.70725e+07	2.8995e+07	3.3811e+07	3.48864e+07	3.28581e+07	3.21435e+07	3.33735e+07	2.12298e+07	2.38242e+07	2.20767e+07	2.36012e+07	2.37081e+07	2.33979e+07	6.01291e-19	4.22877e+07	2.17445e+06	887717	5.14204	4.59033e+07	3.56859e+06	1.45687e+06	7.77415	5.79191e+07	1.401e+06	571956	2.41889
POS17243	Kaempferol 3-glucuronide	9.238	463.086	[M+H]+	463.087	True	6.24397e+08	6.23822e+08	6.49152e+08	6.55148e+08	6.50572e+08	6.36041e+08	9.5468e+08	9.84988e+08	9.4634e+08	9.68957e+08	9.26745e+08	9.84813e+08	2.1447e+06	2.49694e+06	2.12379e+06	2.49124e+06	2.3383e+06	633430	1.10996e+09	1.20149e+09	1.1633e+09	1.14996e+09	1.24657e+09	1.09634e+09	1.77705e+09	1.93464e+09	2.00333e+09	1.98969e+09	2.04651e+09	1.84841e+09	2.01798e-27	6.39856e+08	1.3753e+07	5.61462e+06	2.14939	9.61087e+08	2.29523e+07	9.37022e+06	2.38816	2.03807e+06	706795	288548	34.6797
POS8749	Artemisinin	10.841	265.143	[M+H-H2O]+	265.143	True	3.79519e+07	5.37432e+07	5.45778e+07	5.59381e+07	5.09824e+07	4.44303e+07	5.378e+06	6.66674e+06	9.53304e+06	8.87812e+06	7.60358e+06	1.43446e+07	1.79405e+07	1.88818e+07	2.11478e+07	2.13145e+07	1.53647e+07	8959749	3.42223e+07	3.56688e+07	3.81101e+07	3.3519e+07	4.27871e+07	3.35626e+07	9.46595e+07	9.28238e+07	1.11966e+08	1.10194e+08	1.09344e+08	9.91519e+07	9.00098e-20	4.9604e+07	7.02042e+06	2.86607e+06	14.1529	8.73401e+06	3.12896e+06	1.27739e+06	35.825	1.72682e+07	4.62889e+06	1.88974e+06	26.8059
POS15007	Schizandrin C	8.939	407.143	[M+Na]+	407.147	True	2.43228e+08	2.62296e+08	2.44449e+08	2.53241e+08	2.4679e+08	2.50822e+08	524958	483128	437885	480444	437566	538625	2.76034e+07	2.92779e+07	3.21965e+07	2.82282e+07	2.99403e+07	2.81107e+07	7.6465e+07	7.96485e+07	7.77803e+07	7.63841e+07	7.62196e+07	7.31274e+07	1.89805e+06	1.88109e+06	1.78352e+06	1.8643e+06	1.79251e+06	2.45035e+06	1.32184e-36	2.50137e+08	7.06029e+06	2.88235e+06	2.82256	483767	42325.5	17279.3	8.74914	2.92262e+07	1.68579e+06	688223	5.7681
NEG7733	Unknown (carbon number 19)	10.136	342.134	[M-H]-	342.135	True	2.18089e+07	1.81488e+07	2.12307e+07	1.99144e+07	2.11342e+07	2.07703e+07	3.31047e+06	2.26163e+06	3.22629e+06	2.32146e+06	3.05568e+06	2.29727e+06	5.0294e+07	4.95788e+07	5.17812e+07	4.66827e+07	4.68418e+07	4.92845e+07	1.27503e+07	1.29673e+07	1.59282e+07	1.71951e+07	1.42143e+07	1.41558e+07	5.73382e+07	5.43398e+07	4.59988e+07	5.22264e+07	4.71213e+07	5.32136e+07	1.599e-23	2.05012e+07	1.31099e+06	535209	6.39469	2.74547e+06	502279	205055	18.2949	4.90772e+07	1.99083e+06	812754	4.05653
POS12790	Bergenin	1.459	351.069	[M+Na]+	351.069	True	2.51454e+09	2.13357e+09	3.14221e+09	3.06793e+09	2.46014e+09	2.87887e+09	3.25096e+08	3.54207e+08	4.58304e+08	4.57611e+08	3.90105e+08	3.40495e+08	1.46297e+09	1.44316e+09	1.80016e+09	1.53255e+09	1.54045e+09	1.59308e+09	1.02536e+09	1.07161e+09	1.49086e+09	1.55716e+09	1.11915e+09	1.53585e+09	1.10899e+08	9.69945e+07	9.54681e+07	8.28064e+07	8.28605e+07	1.10046e+08	1.69149e-16	2.69954e+09	3.93875e+08	1.60799e+08	14.5904	3.87636e+08	5.85621e+07	2.39079e+07	15.1075	1.56206e+09	1.28801e+08	5.2583e+07	8.2456
POS4001	2-(4-methoxyphenyl)propan-2-ol	9.64	167.107	[M+H]+	167.107	True	3.30944e+08	3.59806e+08	3.61194e+08	3.26535e+08	3.48119e+08	3.55647e+08	1.24034e+09	1.36681e+09	1.03866e+09	1.17348e+09	1.24097e+09	1.18293e+09	5.11121e+07	4.95544e+07	4.72323e+07	4.33581e+07	4.71426e+07	4.17925e+07	1.42591e+08	1.35182e+08	1.55425e+08	1.31355e+08	1.76311e+08	1.3392e+08	4.27241e+07	3.24557e+07	4.5122e+07	4.59836e+07	4.67598e+07	4.91969e+07	2.19926e-24	3.47041e+08	1.4954e+07	6.10493e+06	4.30899	1.2072e+09	1.07557e+08	4.391e+07	8.90964	4.66986e+07	3.55937e+06	1.4531e+06	7.62199
POS8399	Glycerol-3-phosphocholine	1.326	258.11	[M+H]+	258.11	True	7.63813e+08	7.97702e+08	8.1261e+08	8.10896e+08	8.04613e+08	8.00773e+08	1.45002e+08	1.45677e+08	1.47516e+08	1.48324e+08	1.72486e+08	1.61173e+08	1.76524e+08	1.5298e+08	1.72273e+08	1.81493e+08	1.87396e+08	1.76585e+08	2.58708e+08	2.86832e+08	3.05459e+08	3.62877e+08	3.35114e+08	3.518e+08	1.52431e+08	1.60015e+08	1.83672e+08	1.65676e+08	1.67208e+08	1.66294e+08	4.41482e-27	7.98401e+08	1.78831e+07	7.30073e+06	2.23986	1.53363e+08	1.1093e+07	4.52869e+06	7.23315	1.74542e+08	1.1762e+07	4.80181e+06	6.73877
POS16320	Oleanolic acid	12.463	439.356	[M+H-H2O]+	439.357	True	1.44822e+07	5.55419e+07	6.23129e+07	5.13245e+07	6.11227e+07	8.59769e+07	1.00483e+07	2.76243e+07	2.11726e+07	2.94411e+07	2.97203e+07	2.94536e+07	8.67353e+06	5.5223e+07	5.6916e+07	4.45167e+07	4.56073e+07	4.14102e+07	6.40932e+06	1.26471e+08	1.32178e+08	1.25729e+08	1.30746e+08	1.17272e+08	8.04894e+07	1.1587e+08	1.00855e+08	8.03004e+07	9.12937e+07	8.99461e+07	5.05385e-05	5.51269e+07	2.32634e+07	9.49725e+06	42.1998	2.45767e+07	7.82117e+06	3.19298e+06	31.8235	4.20578e+07	1.74795e+07	7.13597e+06	41.5607
NEG4561	2',4',6'-Trihydroxydihydrochalcone	12.234	257.082	[M-H]-	257.082	True	1.02223e+08	1.12489e+08	1.10109e+08	1.13723e+08	1.03922e+08	1.08906e+08	524937	658527	1.04882e+06	393595	2.07286e+06	1.04398e+06	159015	197844	384335	351380	426694	256561	3.94576e+06	7.79005e+06	6.45361e+06	1.73765e+07	4.64574e+06	6.69322e+06	1.05995e+07	7.64402e+06	1.43369e+07	1.46505e+07	8.39526e+06	1.46964e+07	5.94658e-28	1.08562e+08	4.61032e+06	1.88215e+06	4.24672	957120	608989	248619	63.6272	295972	107616	43934	36.3602
POS7093	Isoleucylproline	8.347	229.154	[M+H]+	229.155	True	2.79462e+07	3.10574e+07	3.43244e+07	3.70628e+07	3.65876e+07	3.47626e+07	2.65952e+08	2.95339e+08	2.82767e+08	2.75968e+08	2.81086e+08	2.90614e+08	1.98882e+08	2.15464e+08	2.07337e+08	2.13763e+08	2.02952e+08	2.10403e+08	641162	5.16183e+07	5.18752e+07	5.44196e+07	4.95714e+07	4.61612e+07	3.35198e+07	9.6438e+08	1.04281e+09	9.97323e+08	9.88579e+08	9.76094e+08	1.20424e-07	3.36235e+07	3.49916e+06	1.42853e+06	10.4069	2.81954e+08	1.04642e+07	4.27198e+06	3.7113	2.08134e+08	6.38211e+06	2.60549e+06	3.06635
NEG5231	3-[4-methoxy-3-(sulfooxy)phenyl]propanoic acid	1.369	275.022	[M-H]-	275.023	True	8.30145e+07	1.34674e+08	1.02479e+08	9.5158e+07	9.59916e+07	1.39036e+08	4.24567e+07	4.09362e+07	4.77109e+07	4.78002e+07	5.05934e+07	4.63302e+07	1.04666e+08	1.21994e+08	1.22658e+08	1.29115e+08	1.48534e+08	1.33354e+08	1.14695e+07	9.95243e+06	1.59651e+07	1.22522e+07	1.32422e+07	1.74673e+07	1.24577e+07	1.50633e+07	1.3273e+07	1.83551e+07	2.0133e+07	1.61256e+07	2.07783e-15	1.08392e+08	2.29683e+07	9.37678e+06	21.19	4.59712e+07	3.62129e+06	1.47838e+06	7.87728	1.2672e+08	1.44968e+07	5.91828e+06	11.44
NEG11455	Flavanomarein	8.841	449.109	[M-H]-	449.109	True	2.39396e+09	2.22003e+09	2.23073e+09	1.95984e+09	2.32364e+09	2054738412	1.35811e+08	1.22396e+08	1.10786e+08	9.64135e+07	1.24477e+08	1.30382e+08	7.87649e+08	7.29987e+08	7.44262e+08	6.53433e+08	6.17037e+08	8.43588e+08	5.83696e+08	5.22331e+08	5.3904e+08	5.03917e+08	4.47212e+08	5.146e+08	3.44569e+08	3.27512e+08	3.19613e+08	3.0781e+08	3.12688e+08	3.10504e+08	3.8609e-24	2.19716e+09	1.63085e+08	6.65793e+07	7.42257	1.20045e+08	1.43163e+07	5.84459e+06	11.9258	7.29326e+08	8.3725e+07	3.41806e+07	11.4798
NEG12038	Chrysanthemin cation	8.837	465.105	[M-2H+H2O]-	465.103	True	1.23574e+08	1.23373e+08	9.17376e+07	9.39064e+07	117720934	8.23347e+07	1.81683e+07	9.88682e+07	1.30917e+08	2.97175e+07	3.46051e+07	2.74395e+07	3.63358e+07	1.05441e+08	9.94952e+07	9.25536e+07	9.47808e+07	4.55908e+08	1.97861e+07	3.63034e+08	2.7685e+08	2.61573e+08	3.39305e+08	3.37777e+08	9.8922e+07	1.23354e+09	5.30105e+08	5.88097e+08	5.20893e+08	3.30467e+07	0.0102383	1.05441e+08	1.81984e+07	7.42945e+06	17.2593	5.66193e+07	4.65691e+07	1.90118e+07	82.2496	1.47419e+08	1.53196e+08	6.25418e+07	103.918
POS4136	Pyridoxine	3.261	170.081	[M+H]+	170.081	True	7.23411e+07	8.45074e+07	8.85547e+07	8.2743e+07	9.68785e+07	8.04139e+07	5.90883e+08	5.98028e+08	5.67901e+08	6.28687e+08	6.61935e+08	6.85759e+08	1.34349e+08	1.73882e+08	1.46487e+08	1.53732e+08	1.40243e+08	1.26056e+08	2.993e+08	3.50174e+08	3.08013e+08	3.25861e+08	2.76908e+08	3.24335e+08	9.38825e+08	8.31653e+08	1.04987e+09	9.85618e+08	9.25792e+08	8.47305e+08	5.22196e-22	8.42398e+07	8.20833e+06	3.35104e+06	9.74401	6.22199e+08	4.51092e+07	1.84157e+07	7.24996	1.45791e+08	1.6756e+07	6.8406e+06	11.4931
POS13204	Palatinose	1.497	360.15	[M+NH4]+	360.15	True	9.96316e+07	7.99052e+07	9.02989e+07	7.75904e+07	9.01502e+07	8.57219e+07	1.8462e+08	1.85449e+08	2.64782e+08	1.84261e+08	1.81783e+08	1.83954e+08	1.47034e+08	1.79958e+08	1.68723e+08	1.76016e+08	1.85914e+08	1.72751e+08	2.62668e+08	3.76337e+08	3.38079e+08	3.78216e+08	3.49389e+08	3.9318e+08	2.90878e+08	1.30808e+08	2.33366e+08	1.50816e+08	1.99242e+08	2.7603e+08	7.4821e-10	8.72164e+07	8.00742e+06	3.26901e+06	9.18109	1.97475e+08	3.29962e+07	1.34707e+07	16.7091	1.71733e+08	1.34701e+07	5.49916e+06	7.84366
POS11308	3-Methylquercetin	9.209	317.065	[M+H]+	317.066	True	1.73552e+07	1.60839e+07	2.87151e+07	2.44558e+07	2.2976e+07	2.84878e+07	1.89927e+08	1.84327e+08	1.94413e+08	1.93779e+08	1.77193e+08	1.9481e+08	2.82178e+07	3.18168e+07	3.628e+07	2.94666e+07	3.42739e+07	3.71996e+07	3.89347e+07	4.01388e+07	4.2672e+07	3.71082e+07	4.35297e+07	4.2468e+07	3.47833e+08	3.95368e+08	4.3553e+08	4.13084e+08	4.33913e+08	4.28774e+08	5.03603e-25	2.30123e+07	5.37763e+06	2.19541e+06	23.3685	1.89075e+08	7.04226e+06	2.87499e+06	3.72459	3.28758e+07	3.65185e+06	1.49086e+06	11.108
POS276	4-oxo-Butanal	3.797	87.0446	[M+H]+	87.044	True	36597907	3.10852e+07	3.79846e+07	2.21988e+07	7.59494e+07	3.42573e+07	1.79652e+08	2.67001e+08	3.41001e+08	1.69059e+08	3.62006e+08	1.03947e+08	5.41605e+07	1.22698e+08	8.30212e+07	1.73583e+08	5.60134e+07	8.52305e+07	7.95495e+07	5.68543e+07	8.54517e+07	1.33976e+08	1.28847e+08	5.75758e+07	6.68007e+08	1.48916e+08	7.22114e+08	6.11256e+08	7.20244e+08	4.77398e+08	9.26565e-08	3.96789e+07	1.86371e+07	7.60857e+06	46.9699	2.37111e+08	1.02908e+08	4.20122e+07	43.401	9.57845e+07	4.55313e+07	1.85881e+07	47.5352
POS4957	Sebacic acid	9.469	185.117	[M-H2O+H]+	185.117	True	2.34809e+07	2.72871e+07	1.83322e+07	2.32396e+07	2.9007e+07	2.6851e+07	5.08454e+07	5.67263e+07	4.32777e+07	4.88461e+07	4.85685e+07	4.79306e+07	2.78595e+07	2.60425e+07	2.23979e+07	2.32706e+07	1.92515e+07	2.58761e+07	1.3306e+07	1.05163e+07	7.27846e+06	1.91765e+07	8.29665e+06	1.22039e+07	1.22677e+08	1.33585e+08	1.44138e+08	1.34905e+08	1.33855e+08	1.26521e+08	1.49807e-24	2.46996e+07	3.84806e+06	1.57096e+06	15.5794	4.93658e+07	4.39081e+06	1.79254e+06	8.89445	2.41164e+07	3.10333e+06	1.26693e+06	12.8681
POS7132	Lauramine oxide	10.523	230.248	[M+H]+	230.248	True	1.11487e+09	1.10513e+09	1.12138e+09	1.14438e+09	1.16506e+09	1.13059e+09	5.9342e+08	5.82204e+08	5.60313e+08	6.1892e+08	6.09939e+08	5.97457e+08	3.62427e+08	4.09781e+08	3.90309e+08	3.8684e+08	3.99446e+08	4.00956e+08	8.12823e+08	8.07438e+08	8.44657e+08	8.14752e+08	8.07631e+08	8.00325e+08	4.46688e+08	4.48752e+08	4.70926e+08	4.60928e+08	4.73487e+08	4.49268e+08	3.6609e-30	1.13024e+09	2.1715e+07	8.86513e+06	1.92128	5.93709e+08	2.07884e+07	8.48684e+06	3.50145	3.91626e+08	1.64623e+07	6.72071e+06	4.20358
POS2411	2,2'-Bifuran	8.565	135.044	[M+Na]+	135.044	True	9.66274e+08	1.18664e+09	1.14857e+09	1.24919e+09	1.26691e+09	1.28012e+09	9.78592e+08	9.88028e+08	9.57659e+08	1.03951e+09	9.82726e+08	1.02511e+09	4.53952e+08	4.69342e+08	5.93832e+08	4.69549e+08	4.07821e+08	3.97196e+08	8.83582e+08	9.1678e+08	8.62853e+08	9.09957e+08	7.27367e+08	8.69325e+08	7.75312e+08	7.62196e+08	7.20269e+08	7.88877e+08	7.20494e+08	7.49246e+08	3.10869e-14	1.18295e+09	1.17494e+08	4.79666e+07	9.93227	9.95272e+08	3.0824e+07	1.25838e+07	3.09704	4.65282e+08	7.01793e+07	2.86506e+07	15.0832
NEG6780	Zearalenone	11.86	317.139	[M-H]-	317.139	True	9.40295e+07	8.95194e+07	9.31421e+07	8.1478e+07	8.55969e+07	9.29654e+07	2.46723e+06	3.36114e+06	5.52024e+06	1.91457e+06	1.27013e+06	5.03418e+06	3.29981e+07	5.93925e+07	1.11466e+08	6.86169e+07	4.84446e+07	2.8267e+07	3.21243e+07	3.47608e+07	35697478	1.02945e+08	3.16911e+07	3.56706e+07	7.23486e+08	1.47316e+08	7.12966e+08	5.52162e+08	7.40971e+08	1.06929e+08	4.22842e-06	8.94552e+07	5.00729e+06	2.04422e+06	5.59754	3.26125e+06	1.71259e+06	699163	52.5134	5.81976e+07	3.0244e+07	1.23471e+07	51.9678
POS4424	N-epsilon-Formyl-L-lysine	1.643	175.108	[M+H]+	175.108	True	1.17969e+08	8.02182e+07	7.77242e+07	6.94018e+07	1.08203e+08	1.61798e+08	1.16268e+10	4.29017e+09	8.84205e+09	9.19921e+09	9.19616e+09	4.33179e+09	3.74277e+08	422191580	4.19023e+08	3.91796e+08	1.25729e+08	4.13852e+08	3.43048e+08	2.78459e+08	5.19254e+08	3.13545e+08	5.0783e+08	3.19674e+08	2.67215e+10	2.73176e+10	1.40064e+10	3.6705e+10	1.78272e+10	2.76864e+10	2.86408e-11	1.02552e+08	3.46232e+07	1.41349e+07	33.7615	7.91436e+09	2.96331e+09	1.20977e+09	37.4422	3.57812e+08	1.1517e+08	4.7018e+07	32.1874
NEG2528	Quinic acid	0.99	191.055	[M-H]-	191.056	True	1.00953e+10	1.01125e+10	9.80384e+09	1.03846e+10	1.00444e+10	9.6186e+09	8.37136e+09	9.5405e+09	8.51956e+09	9.38982e+09	8.94299e+09	8.91967e+09	8.43713e+09	8.58607e+09	7.72894e+09	7.44373e+09	7.65347e+09	8.82378e+09	1.09119e+10	1.11799e+10	1.07732e+10	1.11057e+10	1.0635e+10	1.01064e+10	5.19929e+09	5.50491e+09	5.35191e+09	4.96486e+09	4.7292e+09	5.3423e+09	1.22361e-17	1.00099e+10	2.66455e+08	1.0878e+08	2.66192	8.94732e+09	4.61117e+08	1.8825e+08	5.15369	8.11219e+09	5.72827e+08	2.33855e+08	7.06131
NEG20322	PI(16:0/18:2)	13.487	833.522	[M-H]-	833.518	True	1.65976e+07	1.50758e+07	1.71228e+07	1.37978e+07	1.61208e+07	1.33011e+07	1.74645e+07	8.50177e+06	8.64373e+06	9.45515e+06	1.06237e+07	1.14241e+07	1.3445e+07	1.47408e+07	1.24659e+07	1.37791e+07	1.4636e+07	1.76707e+07	2.14131e+07	1.9731e+07	1.99011e+07	2.99918e+07	1.84194e+07	1.57124e+07	1.92452e+07	2.10445e+07	1.83551e+07	2.00886e+07	1.64847e+07	1.72449e+07	5.10357e-05	1.5336e+07	1.54757e+06	631794	10.0911	1.10188e+07	3.35525e+06	1.36977e+06	30.4501	1.44563e+07	1.78263e+06	727754	12.3312
NEG11680	11-(2-bromo-3,6-dimethoxyphenyl)-3,3-dimethyl-2,3,4-trihydro-5H,10H,11H-benzo[ b]benzo[2,1-f]1,4-diazepin-1-one	9.207	455.103	[M-H]-	455.098	True	6.36505e+07	5.18232e+07	5.20216e+07	5.76941e+07	4.51012e+07	4.55693e+07	2.75091e+08	3.49853e+08	2.55699e+08	2.68748e+08	3.83473e+08	3.45848e+08	4.81487e+08	4.50975e+08	4.55654e+08	4.01771e+08	3.76729e+08	6.02218e+08	1.44279e+08	2.13772e+08	1.31572e+08	1.89518e+08	1.63038e+08	2.05278e+08	4.73485e+08	4.48587e+08	5.14529e+08	4.30372e+08	4.556e+08	4.134e+08	4.51181e-14	5.26433e+07	7.13654e+06	2.91348e+06	13.5564	3.13119e+08	5.30702e+07	2.16658e+07	16.9489	4.61472e+08	7.88664e+07	3.21971e+07	17.0902
NEG6246	4H-1-Benzopyran-4-one, 2-(2,6-dihydroxyphenyl)-2,3-dihydro-3,5,7-trihydroxy-, (2R,3R)-	8.515	303.051	[M-H]-	303.051	True	6.31832e+07	6.0923e+07	7.26191e+07	5.29531e+07	5.85716e+07	5.38772e+07	4.74408e+07	4.93647e+07	4.37344e+07	6.00725e+07	4.99019e+07	4.92827e+07	5.50788e+07	5.9733e+07	4.77012e+07	5.17434e+07	4.41384e+07	4.88607e+06	1.74832e+08	1.57966e+08	1.51825e+08	1.16004e+08	1.63579e+08	1.42526e+08	105324287	1.07277e+08	9.45006e+07	9.45066e+07	1.0147e+08	9.19295e+07	8.27677e-13	6.03545e+07	7.19248e+06	2.93632e+06	11.917	4.99662e+07	5.44397e+06	2.22249e+06	10.8953	4.38801e+07	1.98684e+07	8.11122e+06	45.2787
POS3269	4-Aminophenylacetic acid	3.253	152.07	[M+H]+	152.071	True	1.95332e+07	1.18842e+07	1.37651e+07	1.47705e+07	1.48849e+07	1.85375e+07	6.94402e+07	7.62047e+07	5.375e+07	6.23671e+07	1.082e+08	9.24672e+07	1.79568e+07	1.06881e+07	1.78106e+07	2.01537e+07	2.97013e+07	1.06573e+07	5.02881e+07	4.77308e+07	3.4664e+07	6.1279e+07	3.12214e+07	4.89137e+07	1.07979e+08	9.92078e+07	1.06085e+08	1.1656e+08	1.26243e+08	1.37902e+08	4.44476e-13	1.55626e+07	2.91422e+06	1.18973e+06	18.7258	7.70715e+07	2.01251e+07	8.21603e+06	26.1122	1.78279e+07	7.05405e+06	2.8798e+06	39.5674
POS10613	{2-methoxy-4-[(5-oxooxolan-2-yl)methyl]phenyl}oxidanesulfonic acid	9.253	303.053	[M+H]+	303.054	True	1.06604e+08	9.75637e+07	1.12342e+08	1.15652e+08	1.14485e+08	1.23966e+08	2.5165e+09	2.58882e+09	1.40387e+09	2.52239e+09	2.66201e+09	2.80912e+09	1.20649e+07	1.03719e+07	1.81863e+07	1.14423e+07	1.23666e+07	1.52416e+07	5.1088e+07	2.8463e+07	6.2082e+07	2.20453e+07	4.62119e+07	2.61134e+07	5.69398e+09	6.30574e+09	6.9365e+09	6.48621e+09	6.97719e+09	6.25553e+09	3.24245e-23	1.11769e+08	8.9444e+06	3.65154e+06	8.0026	2.41712e+09	5.08086e+08	2.07425e+08	21.0203	1.32789e+07	2.90052e+06	1.18413e+06	21.843
POS15416	Kaempferol 3-O-arabinoside	9.487	419.097	[M+H]+	419.097	True	3.21613e+06	2.84959e+06	4.16531e+06	3.50932e+06	2.70687e+06	3.40907e+06	2.98227e+08	2.86417e+08	3.01343e+08	2.99478e+08	3.00474e+08	3.03469e+08	887620	396461	1.01909e+06	578847	1.46341e+06	751233	1.37436e+06	1.23092e+06	2.12304e+06	2.88653e+06	1.28719e+06	1.14641e+06	6.78141e+08	7.69398e+08	7.98963e+08	7.84311e+08	8.11352e+08	7.26718e+08	1.4401e-28	3.30938e+06	522621	213359	15.7921	2.98235e+08	6.05433e+06	2.47167e+06	2.03005	849443	372895	152234	43.8988
NEG10426	Losartan	9.801	421.151	[M-H]-	421.155	True	3.41274e+08	3.46559e+08	3.65216e+08	3.3339e+08	3.38122e+08	3.08893e+08	4.0201e+07	4.17896e+07	3.98468e+07	4.10537e+07	3.94817e+07	4.0131e+07	2.33879e+07	2.50188e+07	1.91518e+07	1.99527e+07	1.95228e+07	1.96551e+07	1.41218e+08	1.44556e+08	1.42803e+08	2.01015e+08	1.0921e+08	1.30536e+08	2.432e+07	2.85463e+07	2.81133e+07	2.50539e+07	2.52492e+07	2.85686e+07	1.20115e-22	3.38909e+08	1.83753e+07	7.50169e+06	5.4219	4.04173e+07	850640	347273	2.10464	2.11148e+07	2.46078e+06	1.00461e+06	11.6543
POS4648	Aesculetin	8.515	179.034	[M+H]+	179.034	True	4.64842e+08	4.56868e+08	4.7885e+08	4.93866e+08	4.88754e+08	4.97725e+08	3.08404e+08	2.9682e+08	3.03354e+08	2.97942e+08	2.89465e+08	3.06204e+08	7.26656e+07	2.39006e+07	6.83322e+07	3.77924e+07	5.25137e+07	6.59864e+07	1.53529e+08	1.56769e+08	1.68476e+08	1.55954e+08	1.62835e+08	1.64563e+08	2.5758e+08	2.66036e+08	2.47199e+08	2.8992e+08	2.34057e+08	2.55332e+08	2.50107e-25	4.80151e+08	1.64262e+07	6.70595e+06	3.42104	3.00365e+08	6.99861e+06	2.85717e+06	2.33004	5.35318e+07	1.93238e+07	7.8889e+06	36.0977
POS13573	Methyl chlorogenate	8.903	369.117	[M+H]+	369.118	True	3.18628e+08	3.17531e+08	3.24356e+08	3.12736e+08	3.28594e+08	3.21616e+08	1.39809e+09	1.33178e+09	1.29883e+09	1.34971e+09	1.37604e+09	1.35293e+09	7.53701e+08	7.57046e+08	7.69167e+08	7.73792e+08	7.67667e+08	7.56332e+08	1.10265e+09	1.0939e+09	1.09996e+09	1.07833e+09	1.11228e+09	1.05587e+09	1.37785e+09	1.29393e+09	1.28897e+09	1.26203e+09	1.30854e+09	1.30095e+09	4.11873e-30	3.20577e+08	5.55304e+06	2.26702e+06	1.7322	1.35123e+09	3.44697e+07	1.40722e+07	2.55099	7.62951e+08	8.27826e+06	3.37959e+06	1.08503
POS3037	Lysine	1.178	147.113	[M+H]+	147.113	True	2.80878e+06	4.28893e+06	2.54755e+06	4.94811e+06	3.11344e+06	1.02336e+06	5.87762e+07	6.69977e+07	5.94092e+07	6.12379e+07	6.36853e+07	6.99362e+07	7.12096e+07	6.03311e+07	6.5406e+07	7.07872e+07	6.80964e+07	6.59694e+07	7.81406e+06	1.30776e+07	1.71409e+07	1.98559e+07	1.22551e+07	1.18775e+07	9.39233e+07	9.67486e+07	1.13666e+08	9.83523e+07	1.13386e+08	9.56206e+07	9.73237e-22	3.12169e+06	1.3805e+06	563585	44.2227	6.33404e+07	4.42054e+06	1.80468e+06	6.97902	6.69666e+07	4.03325e+06	1.64657e+06	6.02277
NEG2145	Psicose	0.919	179.055	[M-H]-	179.056	True	6.62185e+09	6.75517e+09	5.48049e+09	6.26023e+09	6.82012e+09	5.68791e+09	7.41765e+09	8.50273e+09	7.80576e+09	6.42178e+09	8.16558e+09	7.71669e+09	2.99963e+09	2.60808e+09	2.62658e+09	2.44963e+09	2.74081e+09	2.85931e+09	4.29318e+09	5.80054e+09	5.4389e+09	3.40189e+09	5.49032e+09	5.39657e+09	4.07842e+09	4.69947e+09	4.51478e+09	4.53889e+09	3.8235e+09	4.7985e+09	3.79827e-12	6.27096e+09	5.69923e+08	2.3267e+08	9.08829	7.6717e+09	7.18521e+08	2.93335e+08	9.36587	2.71401e+09	1.96045e+08	8.0035e+07	7.22345
POS5549	Nerol acetate	10.526	197.154	[M+H]+	197.154	True	1.77635e+07	1.53799e+07	1.75715e+07	1.74978e+07	1.85147e+07	1.61293e+07	7.35419e+07	6.98707e+07	7.47961e+07	7.25884e+07	7.30768e+07	7.31867e+07	1.31486e+06	530331	975854	523610	1.16008e+06	1.98112e+06	5.45951e+06	4.16798e+06	4.40091e+06	6.03253e+06	5.21059e+06	5.78566e+06	1.2717e+06	3.36641e+06	1.24137e+06	2.36075e+06	3.45867e+06	1.72399e+06	1.41029e-35	1.71428e+07	1.15863e+06	473008	6.7587	7.28434e+07	1.63553e+06	667704	2.24527	1.08098e+06	547017	223319	50.604
POS2974	Indole-3-carbaldehyde	8.449	146.06	[M+H]+	146.06	True	2.68072e+07	2.42704e+07	3.08915e+07	3.18273e+07	3.27812e+07	3.11632e+07	3.72612e+08	4.11331e+08	3.0591e+08	2.85992e+08	3.75792e+08	3.35787e+08	2.08638e+08	1.82668e+08	1.7123e+08	2.04847e+08	1.70901e+08	2.1869e+08	1.88141e+08	2.23247e+08	2.08318e+08	2.28505e+08	2.1576e+08	2.01407e+08	3.59732e+08	3.46819e+08	3.53216e+08	3.79048e+08	3.72287e+08	3.78467e+08	4.64813e-18	2.96235e+07	3.32847e+06	1.35884e+06	11.2359	3.47904e+08	4.72324e+07	1.92826e+07	13.5763	1.92829e+08	2.05609e+07	8.39396e+06	10.6628
NEG7629	6,7-Dihydroxycoumarin-6-glucoside	8.603	339.072	[M-H]-	339.072	True	2.01222e+08	2.0676e+08	1.89773e+08	1.68064e+08	2.16049e+08	1.81579e+08	2.776e+08	2.31002e+08	2.3652e+08	2.45258e+08	2.40815e+08	2.55774e+08	2.69141e+07	6.29905e+07	5.97836e+07	5.40177e+07	5.73356e+07	683451	3.74121e+07	2.29339e+08	2.32728e+08	1.84641e+08	2.37619e+08	2.30089e+08	6.23111e+07	7.31333e+07	4.52182e+07	5.7436e+07	5.24072e+07	6.9375e+07	1.2215e-09	1.93908e+08	1.75836e+07	7.17847e+06	9.068	2.47828e+08	1.68304e+07	6.87097e+06	6.79114	4.36208e+07	2.47198e+07	1.00918e+07	56.6697
NEG17825	(3R,5R)-3,4,5-tris[[(E)-3-(3,4-dihydroxyphenyl)prop-2-enoyl]oxy]-1-hydroxycyclohexane-1-carboxylic acid	9.819	677.151	[M-H]-	677.151	True	3.24856e+08	3.51627e+08	3.31714e+08	3.21574e+08	3.3386e+08	2.99906e+08	5.2172e+06	7.64324e+06	1.28459e+07	5.30081e+06	4.70885e+06	5.61585e+06	1.76472e+06	1.59592e+06	921095	732607	647042	515142	5.05522e+07	4.95378e+07	4.74517e+07	6.19585e+07	3.85857e+07	4.69581e+07	4.43889e+07	4.55433e+07	4.51692e+07	3.89028e+07	3.95088e+07	4.53812e+07	1.65404e-29	3.27256e+08	1.69913e+07	6.93667e+06	5.19205	6.88864e+06	3.09014e+06	1.26155e+06	44.8585	1.02942e+06	523854	213863	50.8882
POS4537	Ferulic acid	8.76	177.055	[M-H2O+H]+	177.054	True	8.0897e+08	7.3199e+08	7.73861e+08	7.32714e+08	7.49826e+08	7.60278e+08	1.93134e+09	1.71081e+09	1.6759e+09	1.87391e+09	1.76206e+09	1.83105e+09	2.79523e+08	1.29209e+08	1.40869e+08	2.65569e+08	2.39192e+08	2.33953e+08	1.15388e+09	5.20303e+08	4.82071e+08	5.32665e+08	5.25978e+08	5.27628e+08	4.83576e+09	4.6251e+09	4.44294e+09	4.38979e+09	4.27528e+09	4.41679e+09	1.60234e-25	7.59607e+08	2.90585e+07	1.18631e+07	3.82547	1.79751e+09	9.84223e+07	4.01807e+07	5.47547	2.14719e+08	6.40623e+07	2.61533e+07	29.8354
POS10413	2'-methoxyformononetin	11.175	299.091	[M+H]+	299.091	True	1.7846e+07	1.96346e+07	1.82949e+07	1.99011e+07	1.92848e+07	1.9286e+07	2.10616e+07	2.22068e+07	2.16849e+07	2.22536e+07	2.21415e+07	2.35218e+07	495204	492918	5.98889e+06	173007	122867	204564	684785	1.05996e+06	965270	1.41583e+06	2.45757e+06	804068	1.05051e+08	1.02217e+08	1.05942e+08	1.05183e+08	1.08529e+08	1.05167e+08	6.54415e-36	1.90412e+07	799551	326415	4.19905	2.2145e+07	811988	331493	3.66668	1.24624e+06	2.32908e+06	950844	186.889
POS12305	3-p-Coumaroylquinic acid	8.808	339.108	[M+H]+	339.107	True	1.61815e+09	1.42005e+09	1.5216e+09	1.55794e+09	1.58185e+09	1.58839e+09	1.58475e+09	1.54622e+09	1.40317e+09	1.54399e+09	1.50236e+09	1.53841e+09	8.97508e+08	8.38183e+08	7.80459e+08	7.85334e+08	8.18695e+08	8.01325e+08	1.37855e+09	1.28235e+09	1.31219e+09	1.29736e+09	1.27463e+09	1.31979e+09	3.65572e+09	3.39918e+09	3.41529e+09	3.19934e+09	3.37563e+09	3.34955e+09	2.5281e-26	1.548e+09	7.05219e+07	2.87904e+07	4.55569	1.51982e+09	6.28549e+07	2.56604e+07	4.13569	8.20251e+08	4.34819e+07	1.77514e+07	5.30105
NEG2089	Daphnetin	9.053	177.018	[M-H]-	177.019	True	1.76744e+08	1.72038e+08	1.74972e+08	1.75793e+08	1.70766e+08	1.67073e+08	4.93897e+08	5.22878e+08	4.65277e+08	4.94054e+08	4.63339e+08	4.81205e+08	2.53287e+07	2.48088e+08	2.32251e+08	2.31581e+08	2.11529e+08	8.79272e+06	1.31889e+08	1.4105e+08	1.2248e+08	6.66523e+07	1.2125e+08	1.36284e+08	8.10192e+07	9.14358e+07	8.65981e+07	7.98133e+07	7.17495e+07	8.75112e+07	3.03207e-12	1.72898e+08	3.65239e+06	1.49108e+06	2.11246	4.86775e+08	2.2134e+07	9.03617e+06	4.54707	1.59595e+08	1.11138e+08	4.53717e+07	69.6372
NEG1638	L-Sorbose	0.924	161.045	[M-H2O-H]-	161.045	True	9.23605e+08	7.08808e+08	6.85451e+08	7.91175e+08	7.01832e+08	6.96232e+08	7.29278e+08	7.92686e+08	6.9598e+08	7.30279e+08	7.40355e+08	7.48656e+08	3.42823e+08	3.40744e+08	3.30242e+08	3.07095e+08	337119842	3.44281e+08	6.41049e+08	5.97209e+08	6.48931e+08	5.98055e+08	5.42242e+08	5.78945e+08	5.28935e+08	5.48119e+08	6.30158e+08	3.67721e+08	4.61157e+08	5.23444e+08	2.70431e-11	7.51184e+08	9.26284e+07	3.78154e+07	12.331	7.39539e+08	3.16125e+07	1.29058e+07	4.27463	3.33717e+08	1.39734e+07	5.7046e+06	4.18718
POS16875	2-(3,4-Dihydroxyphenyl)-5,7-dihydroxychroman-3-yl beta-D-glucopyranoside	8.359	453.139	[M+H]+	453.139	True	6.38801e+09	6.56053e+09	6.26732e+09	6.5215e+09	6.30338e+09	6.71169e+09	4.63861e+08	5.09766e+08	4.65762e+08	4.26937e+08	4.69385e+08	4.77168e+08	3.62871e+09	3.76459e+09	3.6568e+09	3.69816e+09	3.85936e+09	3.73762e+09	1.55838e+09	1.65863e+09	1.63633e+09	1.67601e+09	1.57826e+09	1.28652e+09	1007460473	1.01743e+09	1.0987e+09	1.0228e+09	1.08397e+09	1.01283e+09	2.82307e-33	6.45874e+09	1.69742e+08	6.92968e+07	2.62809	4.68813e+08	2.65884e+07	1.08547e+07	5.67143	3.72421e+09	8.29673e+07	3.38713e+07	2.22778
POS9232	Bakers yeast extract	8.213	275.11	[M+Na]+	275.107	True	1.55097e+08	1.90202e+08	1.9305e+08	1.84508e+08	1.87704e+08	1.20838e+08	2.44093e+07	2.20288e+07	2.6202e+07	2.69349e+07	3.00774e+07	2.73266e+07	332957	5.98429e+06	5.88613e+06	6.23069e+06	5.68674e+06	6.88159e+06	3.04536e+07	3.61129e+07	3.20444e+07	3.84288e+07	4.19786e+07	3.34537e+07	3.46263e+07	4.00307e+07	4.35872e+07	3.79785e+07	4.12962e+07	4.36751e+07	3.36058e-17	1.719e+08	2.85683e+07	1.16629e+07	16.6191	2.61632e+07	2.73647e+06	1.11716e+06	10.4592	5.16707e+06	2.40393e+06	981402	46.5241
POS3232	4,5-Dimethyl-2-ethylphenol	8.46	151.112	[M+H]+	151.112	True	3.351e+08	3.17244e+08	3.29694e+08	3.46981e+08	3.22444e+08	3.27382e+08	1.17697e+08	1.86673e+08	1.44999e+08	1.21787e+08	8.82366e+07	1.80185e+08	8.38952e+06	3.69389e+06	1.83465e+06	4.41629e+06	4.55109e+06	2.6126e+06	1.39499e+08	1.36211e+08	1.4871e+08	1.3754e+08	1.56577e+08	1.43157e+08	1.1258e+08	1.25295e+08	1.29386e+08	9.41379e+07	1.0977e+08	1.18063e+08	2.65028e-19	3.29808e+08	1.0401e+07	4.2462e+06	3.15366	1.3993e+08	3.828e+07	1.56277e+07	27.3566	4.24967e+06	2.28378e+06	932349	53.7401
POS20506	2-[4-[3-[3,4-Dihydroxy-4-(hydroxymethyl)oxolan-2-yl]oxy-4,5-dihydroxy-6-(hydroxymethyl)oxan-2-yl]oxyphenyl]-7-hydroxy-2,3-dihydrochromen-4-one	8.876	573.158	[M+Na]+	573.158	True	4.80508e+08	1.88036e+08	4.72187e+08	2.3539e+08	4.69543e+08	4.77894e+08	374091	377659	274736	3920.72	3920.72	3920.72	1.9747e+07	1.04389e+07	8989866	1.11636e+07	1.53629e+07	7.88078e+06	4.44429e+07	4.47714e+07	43838522	4.33968e+07	4.62754e+07	4.3128e+07	2.58775e+07	4.74044e+07	4.55151e+07	2.80861e+07	2.80222e+07	2.65729e+07	7.77477e-11	3.8726e+08	1.36856e+08	5.58712e+07	35.3396	173041	188911	77122.5	109.171	1.22639e+07	4.47378e+06	1.82641e+06	36.4794
NEG2281	(S)-Oleuropeic acid	10.231	183.102	[M-H2O-H]-	183.102	True	6.44929e+07	6.37362e+07	5.80403e+07	6.0836e+07	5.51968e+07	6.50409e+07	7.74258e+07	8.27673e+07	8.35405e+07	7.67911e+07	8.10807e+07	7.05574e+07	1.55782e+07	2.91681e+07	4.59141e+06	1.26897e+07	5.69325e+06	2.58131e+07	5.44177e+07	5.84315e+07	5.56927e+07	9.73169e+07	5.56972e+07	5.08447e+07	2.80384e+07	2.57182e+07	1.77501e+07	1.8978e+07	1.71688e+07	2.00498e+07	1.61267e-11	6.12238e+07	3.95423e+06	1.61431e+06	6.45864	7.86938e+07	4.84171e+06	1.97662e+06	6.15259	1.5589e+07	1.01607e+07	4.1481e+06	65.1791
POS13510	Isomuronic acid	11.623	367.245	[M+H]+	367.248	True	2.65935e+07	2.33625e+07	2.71385e+07	2.55215e+07	3.02905e+07	2.60443e+07	9.00442e+06	1.52166e+07	13419042	1.67647e+07	1.63482e+07	1.60186e+07	1.67922e+08	1.71398e+08	1.66493e+08	1.45168e+08	1.69819e+08	1.66979e+08	6.82858e+07	6.996e+07	6.53363e+07	6.63234e+07	6.39091e+07	6.34945e+07	1.01174e+08	9.95238e+07	9.8906e+07	9.63505e+07	1.0324e+08	9.67298e+07	1.11822e-26	2.64918e+07	2.27125e+06	927236	8.57343	1.44619e+07	2.92321e+06	1.19339e+06	20.2131	1.6463e+08	9.709e+06	3.96368e+06	5.89747
NEG2169	Tyrosine	3.341	180.065	[M-H]-	180.067	True	4.87512e+07	2.67437e+07	3.42423e+07	5.33333e+07	5.38768e+07	5.34351e+07	1.59237e+08	1.85263e+08	1.26108e+08	9.87312e+07	1.8165e+08	2.29325e+08	7.35408e+07	6.3485e+07	8.59403e+07	9.71052e+07	1.01369e+08	5.5179e+07	6.17759e+07	7.2918e+07	7.72496e+07	7.75559e+07	6.57784e+07	7.16451e+07	2.02095e+08	3.69078e+08	2.4634e+08	3.57059e+08	2.37671e+08	2.20036e+08	1.31133e-09	4.50637e+07	1.1683e+07	4.76955e+06	25.9254	1.63386e+08	4.63622e+07	1.89273e+07	28.3759	7.94365e+07	1.85102e+07	7.55677e+06	23.3019
NEG7229	9,12,13-TriHOME	11.184	329.234	[M-H]-	329.233	True	1.21996e+08	1.2328e+08	1.2129e+08	1.26774e+08	1.24992e+08	1.16898e+08	3.92467e+08	3.43255e+08	3.78361e+08	3.29793e+08	3.95121e+08	2.65282e+08	5.52136e+08	4.68052e+08	6.70518e+08	4.08891e+08	5.50932e+08	6.16887e+08	2.17162e+09	1.96695e+09	2.01231e+09	3.39444e+09	1.76783e+09	1.82273e+09	6.97699e+08	7.87848e+08	7.05126e+08	7.28064e+08	6.41626e+08	8.23633e+08	9.61764e-12	1.22538e+08	3.41095e+06	1.39251e+06	2.78358	3.50713e+08	4.95412e+07	2.02251e+07	14.1258	5.44569e+08	9.53457e+07	3.89247e+07	17.5085
NEG13458	Tomentosic Acid	11.362	503.338	[M-H]-	503.338	True	1.03143e+06	633954	1.39823e+06	2.54694e+06	961612	2.79087e+06	2.91703e+06	1.08569e+07	7.48886e+06	4.55486e+06	6.27594e+06	4.188e+06	268904	149757	263246	345387	221093	384238	4.11766e+07	3.78564e+07	3.80918e+07	6.95633e+07	3.13072e+07	3.50532e+07	2.22561e+07	1.46472e+07	1.46288e+07	1.82431e+07	1.38479e+07	1.62292e+07	7.34514e-11	1.5605e+06	895574	365617	57.3901	6.04694e+06	2.85468e+06	1.16542e+06	47.2087	272104	84384.9	34450	31.012
POS3261	Guanine	8.204	152.057	[M+H]+	152.057	True	9.41086e+07	9.41867e+07	9.22802e+07	9.73806e+07	9.18961e+07	1.00718e+08	4.08822e+08	4.04907e+08	4.22238e+08	4.07665e+08	4.37339e+08	4.27091e+08	6.00572e+08	5.94357e+08	5.90609e+08	6.29391e+08	6.08381e+08	5.77334e+08	1.37028e+08	1.50456e+08	1.63444e+08	1.72388e+08	1.48728e+08	1.3898e+08	6.66323e+08	6.7733e+08	6.93768e+08	6.11566e+08	7.11368e+08	6.77623e+08	1.09391e-27	9.5095e+07	3.37034e+06	1.37594e+06	3.54418	4.1801e+08	1.29392e+07	5.2824e+06	3.09542	6.00107e+08	1.77093e+07	7.2298e+06	2.95103
NEG6181	2',4',5,7,8-Pentahydroxyisoflavone	10.234	301.035	[M-H]-	301.035	True	3.07517e+08	3.05528e+08	3.12861e+08	2.84184e+08	2.85766e+08	3.03671e+08	1.88136e+09	1.95283e+09	1.89392e+09	1.88068e+09	1.9552e+09	1.70646e+09	4.32904e+08	4.57665e+08	4.66766e+08	3.9716e+08	3.8888e+08	4.15257e+08	6.26106e+08	6.33498e+08	6.61585e+08	8.99989e+08	6.48486e+08	5.74325e+08	2.92115e+09	3.11921e+09	2.98044e+09	3.09689e+09	2.83723e+09	3.04937e+09	4.85137e-28	2.99921e+08	1.19888e+07	4.8944e+06	3.99731	1.87841e+09	9.08383e+07	3.70846e+07	4.83592	4.26439e+08	3.17367e+07	1.29564e+07	7.44227
POS16104	Reynoutrin	9.265	435.091	[M+H]+	435.092	True	9.9336e+07	9.5463e+07	1.05656e+08	9.81507e+07	1.01246e+08	7.28707e+07	3.6057e+09	3.61707e+09	3.62168e+09	3.63608e+09	3.44625e+09	3.65736e+09	3.08263e+07	3.2264e+07	3.08971e+07	3.05089e+07	2.80743e+07	3.03345e+07	1.49193e+06	8.36261e+06	1.18439e+06	646066	4.40709e+06	798956	7671020565	8.51997e+09	8.70568e+09	8.51725e+09	8.74692e+09	8.19141e+09	6.69679e-32	9.54537e+07	1.15756e+07	4.72573e+06	12.1269	3.59736e+09	7.61357e+07	3.10823e+07	2.11643	3.04842e+07	1.36277e+06	556348	4.47042
NEG11224	C21H32O10	10.581	443.192	[M-H]-	443.192	True	4.29262e+07	3.96817e+07	3.94727e+07	3.86879e+07	3.75577e+07	3.77337e+07	2.08984e+07	1.87e+07	1.90304e+07	1.82124e+07	1.441e+06	1.62207e+07	1.5084e+06	1.28218e+06	2.37139e+06	2.15365e+06	1.28569e+06	1.28491e+06	1.27015e+07	1.51563e+07	1.38297e+07	1.63475e+07	1.0844e+07	1.54261e+07	1.58116e+07	1.88716e+07	8.5681e+06	1.55838e+07	1.50393e+07	1.50516e+07	7.99102e-14	3.93433e+07	1.95841e+06	799516	4.97773	1.57505e+07	7.16941e+06	2.9269e+06	45.5186	1.6477e+06	488958	199616	29.6751
POS212	Furanone A	1.369	85.029	[M+H-H2O]+	85.0289	True	2.70274e+09	2.94974e+09	2.9883e+09	3.09679e+09	3.22062e+09	3.38873e+09	2.42105e+09	1.68878e+09	2.52188e+09	1.81042e+09	2.62584e+09	2.9676e+09	6.47566e+08	6.6075e+08	6.7802e+08	7.55166e+08	7.42656e+08	6.74608e+08	1.35783e+09	1.52578e+09	1.45356e+09	1.72962e+09	1.53271e+09	1.77587e+09	1.74945e+09	1.8496e+09	1.7886e+09	1.95243e+09	1.97193e+09	1.92838e+09	3.72188e-13	3.05782e+09	2.36692e+08	9.66292e+07	7.74055	2.33926e+09	4.93917e+08	2.01641e+08	21.1142	6.93128e+08	4.47151e+07	1.82549e+07	6.45121
POS16553	7-adamantanyl-1,3-dimethyl-8-(2-pyridylmethyl)-1,3,5-trihydro-4-imidazolino[1, 2-h]purine-2,4-dione	12.84	445.234	[M+H]+	445.235	True	1.72225e+06	1.4817e+06	2.13765e+06	1.93485e+06	1.95766e+06	1.39106e+06	9.08696e+06	8.96741e+06	9.41969e+06	9.0128e+06	8.82692e+06	1.05173e+07	3920.72	125338	3920.72	3920.72	94954.9	146446	3920.72	3920.72	128137	142360	198912	3920.72	243744	143932	74616.4	131122	497094	221416	8.2571e-27	1.77086e+06	292080	119241	16.4937	9.30518e+06	625832	255495	6.72562	63083.6	66845.3	27289.5	105.963
POS5451	Caffeic acid methyl ester	10.057	195.065	[M+H]+	195.065	True	6.99196e+08	6.84269e+08	7.60109e+08	7.28276e+08	7.84096e+08	8.02911e+08	3.70412e+08	3.48419e+08	4.74842e+08	3.90792e+08	3.89353e+08	3.82161e+08	1.25248e+09	1.26935e+09	1.25234e+09	1.2688e+09	1.17359e+09	1.16004e+09	1.70691e+09	1.87706e+09	2.04747e+09	1.8193e+09	1.71029e+09	2.02519e+09	960506844	8.65414e+08	1.0292e+09	8.94263e+08	1.02567e+09	9.61445e+08	2.35115e-20	7.43143e+08	4.7235e+07	1.92836e+07	6.35612	3.92663e+08	4.31991e+07	1.7636e+07	11.0016	1.22943e+09	4.92591e+07	2.01099e+07	4.00665
NEG5100	Naringenin	10.675	271.061	[M-H]-	271.061	True	5.64069e+07	5.33645e+07	5.89513e+07	5.51475e+07	5.58838e+07	5.21496e+07	1.21974e+08	1.3244e+08	1.22164e+08	1.26799e+08	1.29663e+08	127486132	2.07353e+08	2.23014e+08	2.2912e+08	2.04877e+08	1.91698e+08	2.10975e+08	6.77173e+07	7.84272e+07	7.43357e+07	7.25694e+07	6.42326e+07	7.6228e+07	2.10614e+08	2.09461e+08	2.01014e+08	1.95461e+08	1.97987e+08	2.03572e+08	2.85908e-24	5.53173e+07	2.39128e+06	976234	4.32284	1.26754e+08	4.12891e+06	1.68562e+06	3.25741	2.11173e+08	1.33855e+07	5.4646e+06	6.33863
NEG4827	Alkhanin	10.577	263.129	[M-H2O-H]-	263.128	True	3.98851e+07	4.1071e+07	4.24187e+07	3.48965e+07	4.01125e+07	3.70351e+07	1.58706e+07	1.87904e+07	1.90769e+07	1.8717e+07	2.14316e+07	1.79308e+07	1.54927e+06	1.01378e+06	2.05496e+06	1.96004e+06	1.24286e+06	1.44965e+06	1.35091e+06	2.21285e+06	1.11009e+07	1.25141e+07	1.83305e+06	1.73305e+06	1.3986e+08	1.61344e+08	1.57378e+08	1.354e+08	1.23213e+08	1.44239e+08	1.00605e-22	3.92365e+07	2.76989e+06	1.1308e+06	7.05948	1.86362e+07	1.79916e+06	734503	9.65409	1.54509e+06	403710	164814	26.1285
POS9659	Oleic acid	13.206	283.263	[M+H]+	283.263	True	609171	5.06074e+06	3.10307e+06	2.78348e+06	5.66308e+06	5.75279e+06	255451	1.10685e+07	1.17282e+07	1.25169e+07	1.26172e+07	1.23059e+07	2.69591e+06	1.21389e+07	9.90485e+06	1.11087e+07	1.2595e+07	1.03327e+07	291806	1.76159e+07	1.91257e+07	1.73947e+07	1.96486e+07	1.84092e+07	2.14516e+06	1.63232e+07	1.75278e+07	1.61116e+07	1.59907e+07	9.67482e+06	0.00900681	3.82872e+06	2.02827e+06	828038	52.9751	1.0082e+07	4.84863e+06	1.97944e+06	48.0918	9.79601e+06	3.62652e+06	1.48052e+06	37.0204
POS6714	Syringic acid	11.187	221.044	[M+Na]+	221.042	True	2.70079e+07	2.89434e+07	2.86651e+07	2.8302e+07	2.78512e+07	2.88317e+07	8.82509e+06	8.92979e+06	8.33754e+06	9.54541e+06	8.37828e+06	1.00609e+07	702939	184988	243294	690587	608885	443063	1.59879e+07	1.74093e+07	1.78616e+07	1.99832e+07	1.67227e+07	1.62754e+07	6.29792e+07	6.59288e+07	6.49766e+07	6.57459e+07	6.71962e+07	6.29596e+07	2.50562e-33	2.82669e+07	734080	299687	2.59696	9.01283e+06	675694	275851	7.49702	478959	225867	92209.7	47.1578
NEG1697	2-Propenoic acid, 3-(4-hydroxyphenyl)-, (2Z)-	9.443	163.039	[M-H]-	163.04	True	8.51147e+06	1.80137e+07	1.19713e+07	5.8843e+06	1.0312e+07	1.72309e+07	1.95613e+08	2.17886e+08	1.88939e+08	2.55429e+08	2.27115e+08	2.19706e+08	2.70259e+08	2.35936e+08	3.86146e+08	2.05036e+08	3.50834e+08	3.78318e+08	5.03969e+07	4.94634e+07	4.99058e+07	7.11824e+07	5.3145e+07	4.9706e+07	3.36006e+08	3.60585e+08	3.5427e+08	4.04688e+08	3.19509e+08	3.46302e+08	1.65678e-14	1.19873e+07	4.81555e+06	1.96594e+06	40.1722	2.17448e+08	2.37942e+07	9.71393e+06	10.9425	3.04421e+08	7.74964e+07	3.16378e+07	25.457
NEG14448	7-Hydroxy-4-[(3Z)-5-hydroxy-3-methyl-3-penten-1-yl]-4a,8,8-trimethyl-3-methylenedecahydro-2-naphthalenyl beta-D-mannopyranoside	10.656	529.304	[M+FA-H]-	529.302	True	1.69337e+07	1.87673e+07	1.73931e+07	1.52989e+07	1.22139e+07	1.72601e+07	1.01021e+08	9.57557e+07	9.37155e+07	1.0613e+08	1.10108e+08	1.01213e+08	3920.72	3920.72	112567	3920.72	3920.72	3920.72	867850	1.35263e+06	321135	1.74188e+06	346327	499832	469430	459291	849918	605544	462899	294872	1.02774e-28	1.63112e+07	2.29363e+06	936371	14.0617	1.01324e+08	6.15215e+06	2.51161e+06	6.07178	22028.4	44354.5	18107.6	201.352
NEG7560	Coumaroyl quinic acid	8.907	337.093	[M-H]-	337.093	True	2.82631e+09	2.37877e+09	2.42779e+09	2.15351e+09	2.55932e+09	2.00436e+09	9.06017e+08	9.30156e+08	8.86008e+08	9.27325e+08	8.4903e+08	9.4604e+08	8.73667e+08	8.14366e+08	8.82135e+08	6.95393e+08	6.75906e+08	8.85655e+08	1.98692e+09	2.13442e+09	2.21368e+09	1.77509e+09	1.98383e+09	2.14028e+09	4.1969e+09	4.08101e+09	3.58383e+09	3.71002e+09	3.64138e+09	4.10381e+09	1.12854e-19	2.39168e+09	2.91624e+08	1.19055e+08	12.1933	9.07429e+08	3.54245e+07	1.4462e+07	3.90383	8.0452e+08	9.58494e+07	3.91303e+07	11.9139
POS12364	Aesculin	8.707	341.086	[M+H]+	341.087	True	1.47516e+06	1.56381e+06	1.82079e+06	1.79442e+06	5.00141e+06	3.12997e+06	4.13857e+06	4.83891e+06	8.98917e+06	1.25712e+07	6.25612e+06	9.07125e+06	3920.72	429126	3920.72	3920.72	1.13442e+06	358916	693518	607460	3920.72	648609	574843	771153	5.08631e+06	9.48721e+07	8.9113e+07	2.07645e+06	7.83955e+07	7.13503e+07	5.65151e-05	2.46426e+06	1.38074e+06	563683	56.0305	7.64421e+06	3.16881e+06	1.29366e+06	41.4537	322370	441900	180405	137.079
POS6007	Xanthurenic acid	8.524	206.045	[M+H]+	206.045	True	5.91056e+08	5.69255e+08	6.13186e+08	6.21641e+08	5.82648e+08	6.0244e+08	8.02739e+08	8.21779e+08	7.74851e+08	8.24345e+08	7.9359e+08	7.94468e+08	6.48073e+07	6.20983e+07	6.85969e+07	5.9359e+07	6.91037e+07	6.1781e+07	2.28373e+08	2.21827e+08	2.2611e+08	2.24125e+08	2.1153e+08	2.22584e+08	4.26743e+08	4.0442e+08	4.51472e+08	4.36094e+08	3.99199e+08	4.43797e+08	3.70786e-31	5.96704e+08	1.95414e+07	7.97774e+06	3.27489	8.01962e+08	1.87382e+07	7.64983e+06	2.33654	6.4291e+07	3.9345e+06	1.60625e+06	6.11982
POS8287	Palmitoleic acid	11.838	255.232	[M+H]+	255.232	True	2.01262e+06	13795475	1.42619e+07	1.29206e+07	1.41505e+07	1.57812e+07	1.03053e+06	6.04638e+07	2.22074e+07	2.63929e+07	3.68792e+07	3.03064e+07	1.66001e+06	3.59955e+07	5.11859e+07	2.89002e+07	8.03559e+07	3.46826e+07	3.72024e+06	4.19268e+07	3.81099e+07	4.38518e+07	3.31044e+07	3.57037e+07	1.72022e+06	5.41482e+07	4.10276e+07	6.73425e+07	9.23443e+07	6.13417e+07	0.0387133	1.21537e+07	5.05403e+06	2.0633e+06	41.5842	2.95467e+07	1.94278e+07	7.93135e+06	65.7527	3.87967e+07	2.60096e+07	1.06184e+07	67.0409
POS13424	arisantetralone	12.656	365.136	[M+Na]+	365.136	True	1.27039e+07	1.49235e+07	1.60185e+07	1.47833e+07	1.56562e+07	1.74003e+07	6.62096e+06	4.82445e+06	4.51577e+06	6.82785e+06	5.91182e+06	4.27049e+06	5.39946e+06	7.37985e+06	6.34977e+06	6.02369e+06	1.03587e+07	7.79898e+06	1.40943e+07	1.73014e+07	1.8782e+07	1.88729e+07	1.89035e+07	1.9548e+07	1.81154e+07	1.81692e+07	1.8504e+07	2.03977e+07	1.97421e+07	2.162e+07	1.17667e-14	1.52476e+07	1.56119e+06	637353	10.2389	5.49522e+06	1.10688e+06	451883	20.1426	7.2184e+06	1.77284e+06	723758	24.56
NEG2385	cis-2-Methylaconitate	3.429	187.024	[M-H]-	187.024	True	3.66986e+07	5.32522e+07	5.69855e+07	5.67393e+07	5.86902e+07	7.44061e+07	6.79875e+07	9.08278e+07	8.65048e+07	8.64244e+07	8.15831e+07	9.68766e+07	9.36076e+06	1.23238e+07	1.01706e+07	9.10826e+06	1.69763e+07	1.25419e+07	1.43911e+07	5.52331e+07	5.46534e+07	2.01803e+07	5.97783e+07	5.80819e+07	2.03414e+08	1.86441e+08	1.83403e+08	2.15421e+08	2.12552e+08	2.37534e+08	2.62918e-17	5.61286e+07	1.20627e+07	4.92456e+06	21.4911	8.5034e+07	9.80209e+06	4.00169e+06	11.5273	1.17469e+07	2.94796e+06	1.2035e+06	25.0955
NEG9020	6-O-(alpha-D-Galactopyranosyl)-D-glucopyranose	0.86	377.087	[M+Cl]-	377.086	True	3.5452e+08	1.59955e+10	1.57157e+10	1.61679e+10	4.4057e+08	1.56021e+10	6.77032e+08	7.02378e+08	1.01811e+09	7.62253e+08	7.28534e+08	6.36258e+08	8.31324e+08	9.01133e+08	8.5826e+08	7.39389e+08	6.99239e+08	8.57245e+08	8.09647e+08	9.98876e+08	6.85359e+08	1.22114e+09	7.21581e+08	6.18011e+08	5.28813e+08	4.98216e+08	5.19549e+08	5.20317e+08	5.26277e+08	4.91066e+08	9.16405e-05	1.07127e+10	7.99265e+09	3.26298e+09	74.609	7.54094e+08	1.36324e+08	5.56542e+07	18.0779	8.14432e+08	7.80476e+07	3.18628e+07	9.58307
POS8206	7Z,10Z-Hexadecadienoic acid	10.865	253.216	[M+H-H2O]+	253.217	True	1.29553e+07	1.46502e+07	1.34597e+07	1.41729e+07	1.23764e+07	1.31245e+07	3.97828e+07	3.93049e+07	4.13431e+07	4.17375e+07	4.10179e+07	4.2444e+07	4.74887e+07	4.95154e+07	5.2012e+07	4.9281e+07	4.87041e+07	4.81058e+07	1.48501e+07	1.45948e+07	1.59253e+07	1.54083e+07	1.62518e+07	1.42311e+07	5.7347e+07	6.20675e+07	6.51135e+07	5.9699e+07	6.11553e+07	6.0611e+07	9.00466e-28	1.34565e+07	832596	339906	6.18731	4.09384e+07	1.18989e+06	485770	2.90654	4.91845e+07	1.57376e+06	642485	3.19971
POS13384	[(2E,6E)-1-Oxo-8-hydroxy-2,6-dimethylocta-2,6-dien-1-yl]beta-D-glucopyranoside	8.941	364.197	[M+NH4]+	364.197	True	3.10832e+07	5.84024e+07	6.40264e+07	6.40581e+07	6.57719e+07	6.46708e+07	1.43349e+08	1.34508e+08	1.25382e+08	1.23153e+08	1.25849e+08	1.34067e+08	1.49383e+07	1.85554e+07	1.6132e+07	1.7084e+07	1.50972e+07	1.76184e+07	2.98136e+07	1.96595e+07	3.00217e+07	3.60971e+07	2.29028e+07	3.54951e+07	4.52117e+07	3.64043e+07	4.00484e+07	3.84406e+07	3.85862e+07	4.59328e+07	1.11146e-18	5.80021e+07	1.34358e+07	5.48513e+06	23.1642	1.31051e+08	7.66634e+06	3.12977e+06	5.84989	1.65709e+07	1.43727e+06	586764	8.67348
POS5178	Trimethyllysine	1.243	189.16	[M+H]+	189.16	True	3.85006e+06	4.3568e+06	3.6284e+06	3.74075e+06	3.62454e+06	2.56547e+06	6.26933e+07	6.50543e+07	6.35103e+07	6.32869e+07	6.70566e+07	7.36771e+07	4.43532e+07	4.54061e+07	3.51621e+07	4.09584e+07	4.48447e+07	4.11213e+07	1.68635e+07	1.84866e+07	1.98368e+07	2.04283e+07	1.45865e+07	1.89244e+07	1.33896e+07	1.31347e+07	2.661e+08	2.27331e+08	2.38142e+08	2.2809e+08	0.000151976	3.62767e+06	586884	239594	16.178	6.58798e+07	4.13171e+06	1.68677e+06	6.2716	4.19743e+07	3.84294e+06	1.56887e+06	9.15546
NEG1637	Meglutol	8.501	161.045	[M-H]-	161.046	True	3.50089e+08	261134947	415054653	2.33448e+08	1.36277e+08	2.75012e+08	4.61809e+07	2.04193e+08	1.68858e+08	2.59143e+08	2.18937e+08	2.3032e+08	9.3425e+07	1.48373e+08	1.74976e+08	1.44526e+08	89122358	8.01782e+07	7.61261e+07	2.25918e+08	9.38364e+07	319927709	1.63003e+08	1.42475e+08	6.27156e+08	6.72994e+08	6.49573e+08	6.73434e+08	5.1772e+08	6.21674e+08	5.28495e-11	2.78503e+08	9.62734e+07	3.93035e+07	34.5682	1.87938e+08	7.55653e+07	3.08494e+07	40.2075	1.21767e+08	3.91296e+07	1.59746e+07	32.1349
POS3324	10-Hydroxydecanoate	12.025	153.127	[M-2H2O+H]+	153.127	True	9.32522e+08	1.06539e+09	1.26073e+09	1.24781e+09	1.08845e+09	1.09406e+09	1.05397e+08	7.61203e+07	93919966	9.28071e+07	8.92624e+07	9.68042e+07	6.89746e+07	4.78094e+07	5.46101e+07	5.86864e+07	5.41424e+07	5.73092e+07	3.8346e+08	6.41289e+08	6.44169e+08	6.58065e+08	7.29533e+08	6.33894e+08	9.23947e+06	2.70179e+07	1.13817e+07	2.66327e+07	1.96511e+07	1.53401e+07	2.20085e-19	1.11483e+09	1.23109e+08	5.02589e+07	11.0429	9.23852e+07	9.65066e+06	3.93986e+06	10.4461	5.6922e+07	6.99482e+06	2.85562e+06	12.2884
POS3650	1,5-Naphthalenediamine	8.448	159.092	[M+H]+	159.092	True	1.81886e+07	2.3062e+07	1.69935e+07	2.36488e+07	2.02019e+07	2.39075e+07	2.62036e+08	2.81296e+08	2.73547e+08	2.58007e+08	2.84394e+08	2.67786e+08	1.04112e+08	1.03577e+08	1.08632e+08	1.01812e+08	1.05985e+08	9.83352e+07	1.63839e+08	1.72377e+08	1.78196e+08	1.76574e+08	1.62853e+08	1.65816e+08	2.4783e+08	2.62373e+08	2.57826e+08	2.72555e+08	2.80188e+08	2.85189e+08	9.72215e-27	2.10004e+07	2.97705e+06	1.21538e+06	14.1762	2.71178e+08	1.04995e+07	4.28639e+06	3.87181	1.03742e+08	3.52319e+06	1.43834e+06	3.39611
POS12979	CID 45359613	9.062	355.172	[M+Na]+	355.173	True	4.38492e+08	4.07566e+08	4.64649e+08	7.14797e+08	7.50572e+08	3.9599e+08	4.73138e+08	4.41589e+08	1.76593e+08	4.3498e+08	4.67194e+08	2.4355e+08	575190	4.4322e+07	4.92568e+07	3.97461e+07	4.07178e+07	3.07493e+07	5.4462e+08	5.67036e+08	5.13061e+08	5.2563e+08	5.4545e+08	5.19771e+08	1.71189e+07	2.98979e+07	1.94619e+07	9.43867e+06	1.85952e+07	1.95461e+07	3.6877e-11	5.28678e+08	1.6024e+08	6.54178e+07	30.3096	3.72841e+08	1.28669e+08	5.2529e+07	34.5105	3.42279e+07	1.7578e+07	7.1762e+06	51.3559
POS2531	1-(2,4-dihydroxy-5-methylphenyl)-2-(4-methylphenoxy)ethan-1-one	8.489	137.06	[M+2H]+	137.06	True	4.35335e+08	5.59521e+08	5.66495e+08	4.60046e+08	5.44094e+08	4.40278e+08	3.88559e+07	23002128	1.9717e+07	2.72136e+07	3.05822e+07	2.86817e+07	4.30667e+08	3.8953e+08	4.26607e+08	3.99715e+08	4.16997e+08	4.02958e+08	4.64777e+07	4.63927e+07	4.50953e+07	4.35122e+07	4.42613e+07	4.11718e+07	7.90661e+07	6.81332e+07	7.57056e+07	7.05294e+07	6.42772e+07	7.10419e+07	8.45503e-22	5.00962e+08	6.20446e+07	2.53296e+07	12.3851	2.80088e+07	6.62101e+06	2.70301e+06	23.6391	4.11079e+08	1.62437e+07	6.63147e+06	3.95148
NEG13588	Syringetin 3-O-glucoside	9.653	507.115	[M-H]-	507.114	True	1.97381e+06	2.91835e+06	6.06407e+06	3.45288e+06	3.01124e+06	4.01996e+06	1.46624e+08	1.27488e+08	1.14972e+08	8.34653e+07	1.43155e+08	1.46977e+08	1.72681e+06	1.83379e+07	984085	797824	1.04063e+07	2.01425e+07	2.58606e+07	1.02719e+07	1.35661e+07	2.77272e+07	1.78974e+07	1.73257e+07	2.49809e+08	1.86935e+08	1.64458e+08	3.86431e+08	2.82233e+08	2.33873e+08	1.64377e-11	3.57338e+06	1.39436e+06	569245	39.0207	1.27114e+08	2.48405e+07	1.01411e+07	19.542	8.73257e+06	8.91437e+06	3.63928e+06	102.082
POS3561	(Z)-4-Decenol	12.27	157.159	[M+H]+	157.159	True	2.85256e+08	2.84127e+08	2.88186e+08	3.75844e+08	3.41391e+08	2.91476e+08	424179	494653	347620	423605	1.16195e+06	197870	3920.72	3920.72	3920.72	188694	3920.72	189220	1.1975e+08	1.38603e+08	1.537e+08	1.72225e+08	1.22436e+08	1.33025e+08	3920.72	3920.72	3920.72	3920.72	201271	199164	9.47711e-21	3.11047e+08	3.85094e+07	1.57214e+07	12.3806	508312	335820	137098	66.0656	65599.5	95552.6	39009.2	145.66
POS7923	Santonin	10.844	247.133	[M+H]+	247.133	True	1.82992e+08	1.87415e+08	1.96353e+08	1.91717e+08	2.00319e+08	1.90239e+08	2.45129e+07	1.62644e+07	2.14881e+07	1.05943e+07	2.86484e+07	2.50915e+07	2.36474e+07	2.25979e+07	27013755	2.15538e+07	3.25176e+07	2.73434e+07	3.02365e+07	3.07035e+07	3.06329e+07	3.27886e+07	3.22857e+07	3.26453e+07	5.43742e+07	6.01175e+07	5.74689e+07	5.77036e+07	6.44631e+07	53481430	9.50468e-29	1.91506e+08	6.19751e+06	2.53012e+06	3.2362	2.10999e+07	6.61e+06	2.69852e+06	31.3271	2.5779e+07	4.04713e+06	1.65224e+06	15.6994
POS7369	Walleminone	11.547	235.169	[M-H2O+H]+	235.169	True	2.48279e+08	2.56031e+08	2.88629e+08	2.68034e+08	2.58345e+08	2.62651e+08	6.88149e+07	9.3968e+07	9.85297e+07	8.78964e+07	9.52975e+07	8.90701e+07	2.22804e+08	2.30861e+08	2.10574e+08	2.26413e+08	2.222e+08	2.45894e+08	3.7219e+07	3.4592e+07	5.43047e+07	3.02978e+07	4.31051e+07	5.31853e+07	5.92616e+08	5.73253e+08	6.89095e+08	5.85343e+08	7.62567e+08	7.18482e+08	9.08543e-20	2.63661e+08	1.39042e+07	5.67638e+06	5.27352	8.89294e+07	1.06187e+07	4.33507e+06	11.9406	2.26458e+08	1.16698e+07	4.76417e+06	5.15319
POS2427	P-Menthatriene	11.709	135.117	[M+H-H2O]+	135.117	True	2.42608e+09	2.49044e+09	2.58459e+09	2.50988e+09	2.52828e+09	2.43547e+09	1.47858e+09	1.50237e+09	1.50594e+09	1.45969e+09	1.47072e+09	1.48438e+09	5.38339e+08	5.63228e+08	5.58057e+08	5.3751e+08	5.54308e+08	5.62258e+08	2.18746e+09	2.28823e+09	2.31946e+09	2.31614e+09	2.28455e+09	2.32548e+09	6.50905e+08	6.62517e+08	7.00707e+08	6.70662e+08	7.10085e+08	6.74116e+08	1.08033e-33	2.49579e+09	5.94419e+07	2.42671e+07	2.38169	1.48361e+09	1.7971e+07	7.33664e+06	1.2113	5.52283e+08	1.15709e+07	4.72378e+06	2.0951
NEG1157	Kojic acid	5.194	141.018	[M-H]-	141.019	True	7.28614e+07	7.85657e+07	7.09515e+07	3.19982e+07	8.80596e+07	8.43114e+07	4.13452e+07	1.39519e+08	3.02586e+07	1.2122e+08	8.75463e+07	7.07976e+07	4.90508e+07	5.79522e+07	3.84285e+07	5.13645e+07	3.81139e+07	2.9949e+07	1.28425e+08	9.99668e+07	1.35473e+08	1.53003e+08	1.35195e+08	1.10486e+08	9.33794e+07	1.30961e+08	8.41643e+07	1.1009e+08	1.49545e+08	2.05622e+08	0.000167392	7.11246e+07	2.02483e+07	8.26635e+06	28.4688	8.1781e+07	4.32031e+07	1.76376e+07	52.8278	4.41432e+07	1.03673e+07	4.23243e+06	23.4856
POS8505	Glucosamine 6-phosphate	1.389	260.053	[M+H]+	260.053	True	1.95809e+08	1.86319e+08	1.62254e+08	1.84157e+08	1.93372e+08	1.79055e+08	6.79453e+08	7.7627e+08	7.54987e+08	7.99204e+08	7.00936e+08	7.1561e+08	5.16336e+07	6.60604e+07	6.19671e+07	7.30904e+07	6.55444e+07	6.70724e+07	7.97491e+07	7.63778e+07	7.62064e+07	6.90182e+07	7.3049e+07	8.57022e+07	9.40428e+07	1.17721e+08	1.10396e+08	9.53732e+07	1.04705e+08	1.0729e+08	3.90575e-27	1.83494e+08	1.20705e+07	4.92776e+06	6.57813	7.37743e+08	4.6479e+07	1.8975e+07	6.30016	6.42281e+07	7.14777e+06	2.91807e+06	11.1287
POS14182	N6-Succinyladenosine	8.29	384.114	[M+H]+	384.115	True	1.52851e+08	1.6391e+08	1.53715e+08	1.52443e+08	1.54212e+08	1.81918e+08	1.15689e+08	1.29374e+08	1.26693e+08	1.31777e+08	1.31778e+08	1.30851e+08	7.00479e+07	6.86009e+07	7.18116e+07	6.83356e+07	8.05871e+07	7.65968e+07	3.51163e+07	4.03792e+07	4.08512e+07	4.38256e+07	4.27517e+07	4.15725e+07	1.18039e+08	1.18876e+08	1.25669e+08	1.22651e+08	1.3342e+08	1.19732e+08	2.17728e-20	1.59841e+08	1.16341e+07	4.74961e+06	7.27854	1.27694e+08	6.18483e+06	2.52494e+06	4.84349	7.26633e+07	4.92051e+06	2.00879e+06	6.77166
NEG691	L-Erythrulose	0.924	119.034	[M-H]-	119.034	True	6.05038e+08	4.31173e+08	4.6251e+08	4.65228e+08	3.67591e+08	5.6708e+08	5.02539e+08	5.98782e+08	5.65492e+08	5.75447e+08	6.53264e+08	5.28875e+08	3.16847e+08	3.0177e+08	2.58366e+08	2.95788e+08	2.47165e+08	3.26665e+08	4.40296e+08	5.08201e+08	4.15695e+08	4.38022e+08	5.34603e+08	4.27436e+08	3.84666e+08	3.54516e+08	3.90085e+08	3.48246e+08	3.31717e+08	3.62597e+08	2.28651e-08	4.83103e+08	8.79814e+07	3.59183e+07	18.2117	5.70733e+08	5.30101e+07	2.16413e+07	9.28807	2.911e+08	3.18288e+07	1.29941e+07	10.934
POS1857	Niacin	2.34	124.04	[M+H]+	124.039	True	3.149e+08	3.01117e+08	3.90356e+08	3.68566e+08	4.20052e+08	3.37408e+08	5.51428e+08	5.64865e+08	2.52958e+08	4.87914e+08	6.28212e+08	6.95935e+08	2.59222e+09	1.71071e+09	2.73667e+09	3.00107e+09	2.71334e+09	2.77445e+09	1.03891e+09	1.05828e+09	1.06414e+09	1.13354e+09	9.95755e+08	1.07342e+09	1.27466e+09	1.31866e+09	1531288525	1.53427e+09	1624350520	1.55859e+09	9.23813e-15	3.554e+08	4.57948e+07	1.86956e+07	12.8854	5.30218e+08	1.53217e+08	6.25507e+07	28.897	2.58808e+09	4.50078e+08	1.83744e+08	17.3905
POS5266	dehydro-beta-Ionone	9.322	191.143	[M+H]+	191.143	True	2.85414e+08	282827127	3.05e+08	2.53179e+08	2.58375e+08	2.83354e+08	1.44624e+08	1.5291e+08	1.4376e+08	1.63184e+08	1.52004e+08	1.58417e+08	1.18575e+08	1.23744e+08	1.19765e+08	1.32574e+08	1.15547e+08	1.12509e+08	2.27144e+08	2.37101e+08	2.30567e+08	2.49202e+08	2.39647e+08	2.27018e+08	4.19981e+08	4.108e+08	4.18401e+08	4.08521e+08	4.24068e+08	4.07749e+08	4.13677e-25	2.78025e+08	1.91684e+07	7.82546e+06	6.89448	1.52483e+08	7.58944e+06	3.09838e+06	4.97724	1.20452e+08	7.05606e+06	2.88063e+06	5.85797
POS9080	Dextromethorphan	12.465	272.201	[M+H]+	272.201	True	2.02428e+07	2.00404e+07	2.17951e+07	1.86231e+07	1.84084e+07	1.95879e+07	2.41565e+07	2.32069e+07	2.32297e+07	2.40299e+07	2.44913e+07	2.58391e+07	1.95409e+07	2.1401e+07	1.89016e+07	1.99796e+07	2.0323e+07	2.05468e+07	2.57522e+07	2.99794e+07	3.12823e+07	2.74117e+07	3.13386e+07	3.06219e+07	2.37488e+07	2.66815e+07	2.42287e+07	2.68493e+07	2.19367e+07	2.43733e+07	2.29282e-10	1.9783e+07	1.2328e+06	503289	6.23163	2.41589e+07	971573	396643	4.02159	2.01155e+07	860655	351361	4.27857
POS2546	alpha-Pinene	12.022	137.133	[M+H]+	137.132	True	6.84499e+09	7.00167e+09	7.0487e+09	7.10592e+09	7.23055e+09	7.23536e+09	3.84916e+08	3.96614e+08	3.68755e+08	3.91506e+08	3.84481e+08	3.91407e+08	9.57307e+07	1.01784e+08	1.0559e+08	1.06935e+08	7.45072e+07	9.79293e+07	3.05444e+09	3.29447e+09	3.08697e+09	3.05944e+09	3.08106e+09	3.12399e+09	7.42094e+08	7.60132e+08	7.98545e+08	7.45242e+08	7.84202e+08	7.40071e+08	1.1811e-38	7.07787e+09	1.48182e+08	6.04952e+07	2.0936	3.8628e+08	9.72237e+06	3.96914e+06	2.51693	9.70793e+07	1.18637e+07	4.84335e+06	12.2207
POS4183	10-Hydroxydecanoic acid	12.017	171.138	[M+H-H2O]+	171.138	True	1.46499e+09	1.69537e+09	2.00395e+09	1.97383e+09	1.75107e+09	1.57174e+09	1.43072e+08	1.04548e+08	1.20629e+08	1.17139e+08	1.10688e+08	1.15781e+08	8.12834e+07	6.94366e+07	8.6851e+07	8.17106e+07	8.3554e+07	7.98823e+07	5.43327e+08	1.06769e+09	1.06281e+09	1.03891e+09	1.1895e+09	9.92745e+08	1.69156e+07	2.03712e+07	1.215e+07	3.16551e+07	2.90363e+07	2.81073e+07	5.93456e-18	1.74349e+09	2.1463e+08	8.76225e+07	12.3104	1.18643e+08	1.32147e+07	5.39488e+06	11.1382	8.0453e+07	5.90777e+06	2.41184e+06	7.34313
POS3209	1,4-Benzodioxin-2(3H)-one	8.531	151.039	[M+CH3OH+H]+	151.04	True	1.46164e+08	3.80868e+08	3.65857e+08	4.12836e+08	3.90531e+08	4.36252e+08	2.02723e+08	324928704	2.24357e+08	2.3876e+08	2.33001e+08	2.31565e+08	2.89415e+08	281210804	3.21326e+08	2.68822e+08	2.79868e+08	2.66199e+08	7.73335e+07	3.73108e+08	3.96015e+08	3.84483e+08	4.06578e+08	3.70287e+08	1.54833e+08	8.45332e+07	5.58872e+07	1.02006e+08	1.06267e+08	8.73156e+07	4.71267e-05	3.55418e+08	1.05459e+08	4.30534e+07	29.6718	2.42556e+08	4.22603e+07	1.72527e+07	17.4229	2.84473e+08	1.99664e+07	8.15124e+06	7.01871
POS3806	cis-Caffeic acid	8.568	163.039	[M+H-H2O]+	163.039	True	2.32056e+10	2.31123e+10	2.52629e+10	2.4049e+10	2.41356e+10	2.48582e+10	2.18551e+10	2.18278e+10	2.06857e+10	2.29754e+10	2.17804e+10	2.18383e+10	8.86203e+09	8.21891e+09	8.70593e+09	8.20929e+09	7.69004e+09	8.1993e+09	1.89496e+10	1.8113e+10	1.69979e+10	1.88478e+10	1.57474e+10	1.84115e+10	1.75823e+10	1.68958e+10	1.65646e+10	1.69582e+10	1.63294e+10	1.73052e+10	1.87131e-21	2.41039e+10	8.60996e+08	3.515e+08	3.57201	2.18271e+10	7.24489e+08	2.95772e+08	3.31922	8.31425e+09	4.18675e+08	1.70924e+08	5.03564
POS6326	Dehydrocostus lactone	10.631	213.127	[M+H-H2O]+	213.127	True	4.85954e+07	4.82652e+07	5.12887e+07	5.24609e+07	5.20953e+07	5.29446e+07	1.42091e+07	1.55998e+07	1.39238e+07	1.47032e+07	1.52648e+07	1.58707e+07	263362	597002	728456	370595	657407	907718	2.81088e+07	3.13659e+07	3.30075e+07	3.08509e+07	2.67252e+07	2.93144e+07	9.89444e+07	1.05027e+08	1.08241e+08	1.05077e+08	1.02807e+08	1.02738e+08	4.71918e-32	5.09417e+07	2.02185e+06	825418	3.96895	1.49286e+07	778341	317756	5.21377	587423	236431	96522.6	40.2489
POS15513	2-[5-[2-[2-[5-(2-Oxopropyl)oxolan-2-yl]propanoyloxy]butyl]oxolan-2-yl]propanoic acid	10.432	421.219	[M+Na]+	421.22	True	5.98058e+07	4.88392e+07	6.38736e+07	4.40095e+07	5.36929e+07	5.56341e+07	9.16693e+06	8.26426e+06	9.87237e+06	1.16414e+07	6.52964e+06	1.09134e+07	2.72749e+06	2.79637e+06	2.57508e+06	5.24396e+06	2.70208e+06	1.3246e+06	3.84881e+07	2.39781e+07	4.76574e+07	3.77297e+07	3.82224e+07	2.38658e+07	4.12372e+06	4.05443e+06	3.18358e+06	2.88099e+06	5.3356e+06	1.6263e+06	2.49774e-15	5.43092e+07	7.20873e+06	2.94295e+06	13.2735	9.398e+06	1.85044e+06	755438	19.6897	2.89493e+06	1.27759e+06	521572	44.1318
NEG646	Succinic acid	2.961	117.018	[M-H]-	117.019	True	3.75767e+09	3.71621e+09	3.68468e+09	3.61646e+09	3.58298e+09	3.54267e+09	5.41062e+09	6.51788e+09	5.93295e+09	6.40155e+09	6.20648e+09	6.00689e+09	5.12173e+09	5.62196e+09	5.63774e+09	5.05466e+09	5.09618e+09	5.54255e+09	4.84392e+09	5.09803e+09	5.04732e+09	2.90471e+09	5.44377e+09	5.16996e+09	6.76799e+09	7.70605e+09	7.32991e+09	7.29121e+09	3.80087e+09	7.84119e+09	7.56111e-06	3.65011e+09	8.2844e+07	3.38209e+07	2.26963	6.07939e+09	3.96528e+08	1.61882e+08	6.52249	5.3458e+09	2.8195e+08	1.15106e+08	5.27424
NEG718	3-(2-Furanyl)-2-propenal	9.498	121.028	[M-H]-	121.029	True	1.43317e+08	1.14591e+08	2.15661e+08	1.46011e+08	1.65181e+08	1.25418e+08	1.52512e+08	1.84669e+08	1.15333e+08	1.35797e+08	1.30602e+08	1.55243e+08	1.94554e+08	1.95638e+08	2.15389e+08	1.71363e+08	1.75403e+08	2.15727e+08	2.45342e+08	5.07939e+08	2.27729e+08	5.77381e+08	3.00573e+08	3.03906e+08	1.969e+08	2.94997e+08	2.26892e+08	1.49063e+08	1.91989e+08	2.41331e+08	0.00014494	1.51696e+08	3.58976e+07	1.46551e+07	23.6641	1.45693e+08	2.41009e+07	9.83915e+06	16.5423	1.94679e+08	1.89107e+07	7.72028e+06	9.71381
POS2294	Norleucine	3.491	132.102	[M+H]+	132.102	True	2.30659e+09	2.2205e+09	2.42897e+09	2.10646e+09	2.35098e+09	1.5183e+09	1.2401e+10	1.21011e+10	1.22648e+10	8.29172e+09	1.27286e+10	1.10878e+10	1.16174e+10	1.30396e+10	1.34438e+10	1.26883e+10	1.24151e+10	1.33734e+10	5.3497e+09	5.41405e+09	5.55923e+09	3.63959e+09	5.73491e+09	5.12005e+09	4.99263e+09	2.37902e+10	1.67053e+10	1.42254e+10	1.49896e+10	1.55499e+10	6.76226e-08	2.1553e+09	3.31203e+08	1.35213e+08	15.3669	1.14792e+10	1.65698e+09	6.76458e+08	14.4346	1.2763e+10	6.85805e+08	2.79979e+08	5.3734
POS10073	Argininosuccinic acid	1.452	291.13	[M+H]+	291.13	True	7.70636e+06	1.20392e+07	1.37671e+07	1.08077e+07	1.11138e+07	1.3243e+07	2.00178e+08	1.94339e+08	1.97397e+08	1.94295e+08	1.93448e+08	2.05755e+08	3.38548e+08	3.42886e+08	3.59653e+08	3.88708e+08	3.69783e+08	3.65018e+08	1.05865e+07	1.10788e+07	1.3169e+07	1.4511e+07	1.40753e+07	1.37867e+07	3.62621e+08	3.64799e+08	3.60305e+08	3.81712e+08	3.82433e+08	3.90008e+08	2.3587e-30	1.14462e+07	2.16662e+06	884518	18.9287	1.97569e+08	4.73244e+06	1.93201e+06	2.39534	3.60766e+08	1.84103e+07	7.51598e+06	5.10312
NEG4488	Piscidic acid	8.493	255.05	[M-H]-	255.051	True	1.68057e+08	1.79411e+08	1.8617e+08	1.6181e+08	1.95139e+08	1.85972e+08	2.78967e+07	3.82745e+07	3.0627e+07	3.37089e+07	3.76337e+07	30818311	2.33257e+06	901559	884573	3.47585e+06	331927	60162.4	7.18019e+07	5.62887e+07	9.68609e+07	3.46564e+07	8.18519e+07	1.00417e+08	4.71679e+07	5.00339e+07	3.80253e+07	4.43686e+07	5.05439e+07	5.01327e+07	1.10322e-17	1.79427e+08	1.24483e+07	5.082e+06	6.93782	3.31599e+07	4.14909e+06	1.69386e+06	12.5124	1.33111e+06	1.31152e+06	535425	98.5284
POS6171	4,5-Dihydro-8,9-dehydrotheaspirone	9.878	209.154	[M+Na]+	209.154	True	4.52277e+07	4.71846e+07	4.22278e+07	4.47193e+07	4.62613e+07	4.12828e+07	2.4503e+08	2.51041e+08	2.48926e+08	2.50077e+08	2.55261e+08	2.54996e+08	4.4542e+06	6.76995e+06	8.22433e+06	7.80742e+06	4.72503e+06	1.07056e+07	1.17713e+07	1.3837e+07	1.57543e+07	1.43083e+07	1.77978e+07	1.15777e+07	2.22086e+07	2.40242e+07	1.12431e+07	2.33158e+07	1.99856e+07	3.3603e+07	1.81496e-34	4.44839e+07	2.29777e+06	938061	5.1654	2.50888e+08	3.86896e+06	1.5795e+06	1.5421	7.11443e+06	2.34579e+06	957663	32.9722
NEG7346	Floionolic acid	10.573	331.25	[M-H]-	331.248	True	4.66111e+07	4.30639e+07	4.43477e+07	4.59988e+07	4.15909e+07	4.10456e+07	1.82417e+08	1.83949e+08	1.71044e+08	1.85606e+08	1.88223e+08	1.6902e+08	2.55121e+07	2.75842e+07	2.512e+07	2.49633e+07	2.44283e+07	2.62445e+07	6.03419e+07	6.33288e+07	5.68233e+07	6.30518e+07	5.99665e+07	6.18221e+07	2.90469e+08	3.01001e+08	2.86115e+08	2.65926e+08	2.70515e+08	2.81265e+08	2.65664e-29	4.37763e+07	2.2822e+06	931704	5.21332	1.80043e+08	8.01554e+06	3.27233e+06	4.45201	2.56421e+07	1.12767e+06	460369	4.39773
POS3138	3,4,5-Trimethylbenzaldehyde	9.65	149.096	[M+NH4]+	149.097	True	2.17509e+08	1.81978e+08	2.08747e+08	2.24414e+08	2.03474e+08	2.05239e+08	1.86234e+09	1.86798e+09	1.84434e+09	1.91966e+09	1.99499e+09	1.97277e+09	4.50757e+07	4.62991e+07	5.48776e+07	5.5127e+07	1.43101e+07	4.59721e+07	6.73934e+07	5.4703e+07	5.58368e+07	8.47616e+07	4.49928e+07	7.3574e+07	3.1468e+07	2.6131e+07	1.55851e+07	1.96591e+07	1.04913e+07	2.16026e+07	3.73555e-35	2.06893e+08	1.45483e+07	5.93933e+06	7.0318	1.91034e+09	6.26167e+07	2.55631e+07	3.27777	4.36102e+07	1.50535e+07	6.14557e+06	34.5183
POS15557	Talatisamine	11.232	422.29	[M+H]+	422.29	True	3.69933e+07	4.30441e+07	3.32363e+07	1.12957e+07	3.24188e+07	4.71041e+07	8.60832e+06	8.50087e+06	8.20762e+06	9.57609e+06	8.50708e+06	1.02609e+07	425861	705343	743061	484738	177772	388194	8.2142e+06	8.7058e+06	7.75224e+06	9.0698e+06	8.34952e+06	9.26544e+06	1.07855e+07	1.16039e+07	1.1675e+07	1.17649e+07	1.25161e+07	1.16268e+07	2.96144e-09	3.40154e+07	1.24983e+07	5.10242e+06	36.7431	8.94348e+06	796998	325373	8.9115	487495	210887	86094.3	43.2594
POS12812	1,2-dihydroxyheptadec-16-en-4-yl acetate	12.579	351.25	[M+Na]+	351.251	True	1.36116e+07	1.43387e+07	1.59058e+07	1.76657e+07	1.5469e+07	1.56217e+07	1.01081e+07	1.02432e+07	1.11425e+07	9.97906e+06	8.10634e+06	8.70664e+06	3.82905e+07	3.70171e+07	3.47043e+07	3.05398e+07	4.4308e+07	3.35411e+07	6.45912e+07	9.33308e+07	9.36076e+07	8.59905e+07	8.62212e+07	9.26391e+07	2.53917e+07	2.50226e+07	2.4545e+07	2.71949e+07	2.75029e+07	2.59474e+07	3.30568e-18	1.54354e+07	1.39716e+06	570389	9.05167	9.71431e+06	1.10866e+06	452609	11.4126	3.64001e+07	4.73038e+06	1.93117e+06	12.9955
NEG15316	5-O-caffeoyl-4-O-sinapoylquinic acid	9.636	559.146	[M-H]-	559.146	True	5.52202e+06	4.83122e+06	6.05225e+06	5.4649e+06	4.52691e+06	5.0747e+06	1.40105e+07	1.21998e+07	1.2968e+07	1.49817e+07	1.64177e+07	1.63522e+07	8.59092e+07	1.04069e+08	6.81056e+07	7.90125e+07	8.35348e+07	1.03573e+08	1.2794e+07	1.39221e+07	1.1148e+07	1.27001e+07	1.60231e+07	1.29569e+07	6.55174e+07	6.25662e+07	5.7402e+07	5.93465e+07	4.78724e+07	5.29606e+07	3.53146e-17	5.24534e+06	546372	223055	10.4163	1.44883e+07	1.74454e+06	712204	12.041	8.73673e+07	1.41365e+07	5.77119e+06	16.1805
POS9181	Lauryldiethanolamine	10.477	274.274	[M+H]+	274.274	True	7.89595e+09	7.65908e+09	7.99988e+09	7.72955e+09	7.99976e+09	8.06221e+09	5.9837e+09	6.36732e+09	5.92743e+09	6.37806e+09	6.51442e+09	6.321e+09	4.95643e+09	5.43382e+09	5.3444e+09	5.2327e+09	5.35881e+09	5.5371e+09	7.92063e+09	7.97988e+09	8.38861e+09	8.1304e+09	7.8078e+09	7.75031e+09	4.64091e+09	4.73827e+09	5.05267e+09	4.66932e+09	4.89121e+09	4.65698e+09	5.31468e-21	7.89107e+09	1.63018e+08	6.65519e+07	2.06586	6.24865e+09	2.36679e+08	9.66238e+07	3.78768	5.31055e+09	2.00727e+08	8.19464e+07	3.77978
POS20900	Biorobin	8.358	595.164	[M+H]+	595.166	True	1.97405e+08	3.81478e+08	1.06976e+09	3.62157e+08	1.22705e+09	1.04971e+09	2.15552e+09	2.1597e+09	2.24706e+09	2.21679e+09	2.2683e+09	2.19258e+09	5.94508e+07	7.38037e+07	5.64927e+07	6.3087e+07	7.25453e+07	6.36193e+07	5.41768e+07	2.14174e+08	2.4086e+08	2.35957e+08	2.34845e+08	1.79635e+08	5.04784e+08	4.85791e+08	5.39402e+08	4.86422e+08	5.34089e+08	5.00834e+08	2.5587e-15	7.14593e+08	4.48044e+08	1.82913e+08	62.6991	2.20666e+09	4.59417e+07	1.87556e+07	2.08196	6.48331e+07	6.97142e+06	2.84607e+06	10.7529
POS19337	Raffinose	2.047	522.203	[M+NH4]+	522.203	True	1.44937e+07	1.53479e+07	7.30844e+06	2.46028e+07	9.19293e+06	9.43736e+06	4.99611e+07	2.00707e+07	2.43164e+07	1.6959e+07	1.63638e+07	2.34614e+07	1.72614e+07	18262274	1.1268e+07	1.5291e+07	1.47202e+07	1.36089e+07	2.84747e+07	2.88191e+07	2.82117e+07	4.38142e+07	2.25995e+07	2.58249e+07	2.96951e+07	2.76576e+07	2.37268e+07	2.85671e+07	2.93667e+07	3.11946e+07	0.000971345	1.33972e+07	6.34038e+06	2.58845e+06	47.3262	2.51887e+07	1.25636e+07	5.12905e+06	49.8777	1.50686e+07	2.52007e+06	1.02882e+06	16.724
POS6080	2-(3-Pentylphenyl)acetic acid	9.552	207.138	[M+NH4]+	207.138	True	2.51822e+07	2.25338e+07	2.49785e+07	2.34571e+07	2.34801e+07	2.51438e+07	4.95991e+07	4.8559e+07	5.1857e+07	4.77858e+07	5.23186e+07	5.29101e+07	2.21789e+07	2.11392e+07	2.41486e+07	2.338e+07	2.22396e+07	2.55476e+07	6.39424e+06	5.41072e+06	7.28887e+06	8.8363e+06	7.29029e+06	6.95142e+06	9.94759e+07	1.00928e+08	1.15315e+08	1.00442e+08	1.11872e+08	1.00686e+08	8.93697e-26	2.41292e+07	1.12054e+06	457457	4.64389	5.05049e+07	2.14024e+06	873751	4.23769	2.31056e+07	1.58757e+06	648124	6.87094
POS256	Cyclopentylamine	3.48	86.0969	[M+H]+	86.0964	True	7.41341e+08	7.1254e+08	7.3548e+08	6.88699e+08	7.40232e+08	4.97195e+08	5.02776e+09	4.86645e+09	4.36077e+09	3.25125e+09	4.36138e+09	4.68852e+09	3.34866e+09	3.85855e+09	3.88461e+09	3.73514e+09	4.13441e+09	2.92332e+09	1.66127e+09	1.69688e+09	1.82483e+09	1.70858e+09	1.63973e+09	1.59045e+09	4.99181e+09	5.58232e+09	5.54492e+09	4.61001e+09	5.14012e+09	4.67043e+09	1.91431e-16	6.85914e+08	9.46689e+07	3.86484e+07	13.8019	4.42602e+09	6.34586e+08	2.59069e+08	14.3376	3.64745e+09	4.3801e+08	1.78817e+08	12.0087
POS3327	Camphor	12.444	153.127	[M+H]+	153.127	True	2.40537e+07	5.73064e+06	2.48001e+07	1.70999e+07	2.80411e+07	5.98258e+06	5.05268e+07	5.8678e+07	4.86117e+07	5.10238e+07	4.86249e+07	5.61928e+07	3.42497e+06	682198	5.95159e+06	6.91377e+06	3.97383e+06	1.25539e+06	3.92216e+06	7.30574e+06	4.79077e+06	9.65436e+06	6.86975e+06	5.87772e+06	8.55908e+06	1.09402e+07	1.28779e+07	2.51027e+07	1.1882e+07	5.88796e+06	3.88618e-13	1.7618e+07	9.78368e+06	3.99417e+06	55.5323	5.22763e+07	4.18835e+06	1.70989e+06	8.01195	3.70029e+06	2.47515e+06	1.01048e+06	66.8907
NEG8174	3-[3-(3,4-Dihydroxyphenyl)prop-2-enoyloxy]-1,4,5-trihydroxy-cyclohexanecarboxylic acid	9.719	353.088	[M-H]-	353.088	True	1.97819e+09	4.12088e+09	1.28201e+09	1.87042e+09	2.99744e+09	4.91635e+09	8.36796e+08	1.48352e+09	8.5294e+08	1.71618e+09	1.78302e+09	2.37397e+09	1.47141e+08	4.76189e+08	1.55394e+08	2.78263e+08	2.87764e+08	1.17092e+08	7.44317e+08	9.13758e+08	3.13236e+09	3.2996e+09	1.26749e+09	1.12412e+09	5.0436e+08	6.39831e+08	4.9471e+08	9.64067e+08	5.65835e+08	5.4187e+08	0.000188041	2.86088e+09	1.42015e+09	5.79776e+08	49.6404	1.50774e+09	5.91455e+08	2.41461e+08	39.228	2.4364e+08	1.34416e+08	5.48751e+07	55.1699
NEG12272	27-Hydroxyisomangiferolic acid	12.651	471.349	[M-H]-	471.347	True	1.2841e+07	1.22829e+06	1.24655e+07	1.95117e+07	1.86349e+07	1.8422e+07	4.77582e+07	2.0509e+06	6.70412e+06	9.02593e+06	8.33508e+06	17430202	2.26891e+07	501301	338876	302735	431689	141679	1.55916e+07	4.86629e+06	9.11559e+06	7.68711e+07	9.41398e+06	1.48061e+07	2.66912e+07	5.99085e+06	5.86234e+07	8.099e+07	5.10415e+07	6.54418e+07	0.00815058	1.38506e+07	6.90067e+06	2.81719e+06	49.8223	1.52174e+07	1.67053e+07	6.81991e+06	109.778	4.06756e+06	9.12348e+06	3.72464e+06	224.298
POS18682	(4a'R,5'S,6'R,6a'S,7'R,10a'R,10b'R)-6'-Acetoxy-4a',6a',10b'-trimethyl-5-oxododecahydro-2'H-dispiro[furan-3,3'-benzo[f]chromene-7',2''-oxiran]-5'-yl 2-methylpropanoate	11.603	501.246	[M+Na]+	501.246	True	1.09783e+07	1.0666e+07	9.81346e+06	1.09838e+07	1.02515e+07	9.99312e+06	8.37253e+07	7.77427e+07	7.6852e+07	8.07286e+07	8.14591e+07	7.92954e+07	1.00513e+06	1.24509e+06	1.0155e+06	744328	1.14901e+06	529559	9.83113e+06	9.25081e+06	1.08343e+07	9.34553e+06	8.97134e+06	8.69772e+06	1.47808e+06	2.2032e+06	1.21575e+06	2.33499e+06	832116	1.40117e+06	3.25809e-35	1.04477e+07	502807	205270	4.81261	7.99672e+07	2.53115e+06	1.03334e+06	3.16523	948103	265730	108484	28.0276
POS11410	Phytosphingosine	11.011	318.3	[M+H]+	318.3	True	1.06553e+08	1.18374e+08	1.18662e+08	1.20186e+08	1.25836e+08	1.12308e+08	1.8475e+08	1.93043e+08	1.77244e+08	1.92632e+08	1.89376e+08	1.89078e+08	7.60378e+07	7.39103e+07	7.91479e+07	7.56386e+07	7.47324e+07	6.86623e+07	9.62653e+07	9.94484e+07	1.00464e+08	9.96641e+07	1.03534e+08	1.01693e+08	2.92001e+08	3.02506e+08	3.07152e+08	3.19432e+08	3.12263e+08	3.02164e+08	5.51576e-29	1.16986e+08	6.69361e+06	2.73266e+06	5.7217	1.87687e+08	5.92638e+06	2.41943e+06	3.15758	7.46882e+07	3.45055e+06	1.40868e+06	4.61994
POS8660	Dihydro-8-deoxy-lactucin	10.5	263.128	[M+H]+	263.128	True	4.95996e+07	5.47219e+07	5.68075e+07	5.2057e+07	5.81888e+07	5.64328e+07	2.50536e+06	5.58179e+06	1.71769e+06	1.32345e+06	4.84664e+06	2.99474e+06	3.91419e+06	3.66792e+06	2.43943e+06	916326	2.6784e+06	1.03217e+06	1.20836e+06	2.26513e+06	1.11222e+06	2.41563e+06	2169994	1.32635e+06	10272382	1.87569e+07	1.67867e+07	1.9699e+07	1.9128e+07	1.96549e+07	8.04158e-24	5.46346e+07	3.24314e+06	1.32401e+06	5.93605	3.16161e+06	1.7099e+06	698065	54.0832	2.44141e+06	1.26818e+06	517733	51.9447
POS8573	8-Hydroxy-9,10-epoxystearic acid	12.346	261.221	[M-3H2O+H]+	261.222	True	7.53798e+07	7.35655e+07	7.31054e+07	7.51224e+07	7.92728e+07	8.31143e+07	6.7239e+07	6.71472e+07	6.78013e+07	6.30883e+07	6.63469e+07	6.44164e+07	1.00126e+08	1.2634e+08	1.1331e+08	1.12763e+08	1.09951e+08	1.19093e+08	1.07311e+08	1.22305e+08	1.22058e+08	1.33953e+08	1.21241e+08	1.25077e+08	7.35101e+07	8.48459e+07	9.01753e+07	8.529e+07	8.96638e+07	8.29064e+07	3.58183e-14	7.65934e+07	3.86453e+06	1.57769e+06	5.04552	6.60065e+07	1.85482e+06	757227	2.81006	1.13597e+08	8.81059e+06	3.59691e+06	7.756
NEG7128	1-(4-hydroxyphenyl)-3-[(2R,3R,4S,5S,6R)-3,4,5-trihydroxy-6-(hydroxymethyl)oxan-2-yl]oxypropan-1-one	8.847	327.109	[M-H]-	327.109	True	7.69739e+07	8.39188e+07	8.18256e+07	6.95596e+07	9.12081e+07	8.2047e+07	1.50051e+09	1.55403e+09	1.42323e+09	1.59598e+09	1.41194e+09	1.60819e+09	1.20157e+08	1.18192e+08	1.11521e+08	1.02208e+08	1.06051e+08	3.35029e+06	1.46853e+08	1.54751e+08	1.42199e+08	1.17277e+08	1.32821e+08	1.46556e+08	2.59032e+09	2.97229e+09	2.40837e+09	2.39939e+09	2.36755e+09	2.45107e+09	2.15359e-24	8.09222e+07	7.23269e+06	2.95273e+06	8.93783	1.51565e+09	8.48715e+07	3.46486e+07	5.59969	9.35799e+07	4.47333e+07	1.82623e+07	47.8022
NEG6103	Emodic acid	10.248	299.019	[M-H]-	299.02	True	1.05931e+07	8.27853e+06	9.403e+06	1.07895e+07	7.16597e+06	1.08754e+07	7.7082e+07	8.98235e+07	7.20534e+07	7.75563e+07	8.77639e+07	7.04235e+07	2.5259e+07	2.88628e+07	4.26688e+07	2.85902e+07	2.76209e+07	3.10846e+07	16580670	2.95578e+07	1.95129e+07	3.1776e+07	2.12852e+07	1.38827e+07	9.57905e+07	1.40037e+08	9.03137e+07	9.04569e+07	8.85943e+07	1.23846e+08	7.87847e-14	9.51759e+06	1.52949e+06	624413	16.0702	7.91171e+07	8.01807e+06	3.27336e+06	10.1344	3.0681e+07	6.16944e+06	2.51866e+06	20.1083
POS2611	Salicylic acid	1.926	139.039	[M+H]+	139.039	True	3.03953e+08	4.16398e+08	3.14989e+08	2.40389e+08	3.82985e+08	2.96461e+08	3.97273e+08	3.45681e+08	3.7586e+08	2.97131e+08	3.13068e+08	2.76389e+08	3.46221e+08	4.01243e+08	5.46903e+08	3.96682e+08	4.87083e+08	5.1481e+08	8.78958e+08	7.42247e+08	7.95828e+08	9.6397e+08	8.73372e+08	7.30602e+08	3.85548e+08	4.0915e+08	3.52059e+08	4.36976e+08	4.47845e+08	4.5778e+08	2.65e-12	3.25862e+08	6.3605e+07	2.59666e+07	19.519	3.34234e+08	4.69222e+07	1.91559e+07	14.0387	4.48824e+08	7.86732e+07	3.21182e+07	17.5288
NEG2098	Methyl p-coumarate	10.712	177.055	[M-H]-	177.056	True	2.38441e+07	2.24635e+07	2.3503e+07	2.1084e+07	2.21921e+07	1.81302e+07	3.92179e+07	3.2463e+07	3.08401e+07	3.66786e+07	3.36969e+07	3.64113e+07	1.90463e+08	2.44917e+08	2.27888e+08	2.05226e+08	2.06879e+08	2.29447e+08	1.34734e+08	1.40247e+08	1.30407e+08	2.19679e+08	1.3011e+08	1.35279e+08	8.81139e+07	7.41834e+07	8.92014e+07	8.24409e+07	8.10584e+07	8.38769e+07	6.33331e-16	2.18695e+07	2.0796e+06	848991	9.50913	3.48846e+07	3.09709e+06	1.26438e+06	8.87808	2.1747e+08	1.99838e+07	8.15837e+06	9.18925
POS5778	Capric dimethyl amine oxide	9.947	202.217	[M+H]+	202.217	True	8.01683e+07	8.05626e+07	8.20182e+07	7.93421e+07	8.26324e+07	8.36315e+07	7.04892e+07	7.13778e+07	7.26199e+07	7.18848e+07	6.90443e+07	7.25871e+07	7.23756e+07	7.17784e+07	7.08456e+07	7.22081e+07	7.11817e+07	6.89006e+07	9.37191e+07	9.14839e+07	9.58276e+07	9.22845e+07	9.18785e+07	8.53298e+07	4.69825e+07	4.62189e+07	4.75036e+07	4.6142e+07	4.87297e+07	4.42057e+07	2.7212e-22	8.13925e+07	1.63302e+06	666679	2.00636	7.13339e+07	1.37737e+06	562309	1.93088	7.1215e+07	1.27631e+06	521052	1.7922
NEG800	Methyl 2-furoate	1.127	125.023	[M-H]-	125.024	True	3.53152e+08	3.3903e+08	2.04127e+08	1.73518e+08	2.33048e+08	3.41488e+08	5.44512e+08	6.84236e+08	5.63423e+08	6.64668e+08	4.76744e+08	6.20808e+08	1.28722e+08	9.01233e+07	9.0391e+07	1.36875e+08	9.32923e+07	1.08869e+08	4.36516e+08	3.47263e+08	2.36811e+08	3.50026e+08	2.31816e+08	3.83013e+08	1.89762e+08	1.42307e+08	8.19058e+07	2.03716e+08	1.25797e+08	1.14456e+08	1.12468e-11	2.7406e+08	7.96299e+07	3.25088e+07	29.0556	5.92398e+08	7.87056e+07	3.21314e+07	13.2859	1.08045e+08	2.0542e+07	8.38622e+06	19.0123
POS7925	Abscisic acid	10.229	247.133	[M+H-H2O]+	247.133	True	1.16492e+08	1.34608e+08	7.39558e+07	5.72135e+07	8.35276e+07	1.25242e+08	4.14158e+07	3.7974e+07	3.97665e+07	3.99299e+07	4.75288e+07	3.90988e+07	2.23122e+07	2.26057e+07	2.51846e+07	22133407	2.29646e+07	2.20139e+07	2.44975e+07	1.19206e+07	32040611	2.89094e+07	3.12024e+07	3.19326e+07	4.29593e+07	6.3415e+07	4.28591e+07	5.88785e+07	4.61924e+07	5.36039e+07	2.30998e-08	9.85064e+07	3.12211e+07	1.27459e+07	31.6945	4.09523e+07	3.41241e+06	1.39311e+06	8.33263	2.28691e+07	1.18514e+06	483833	5.1823
POS5007	N,N-Dimethyldecylamine	10.572	186.221	[M+H]+	186.222	True	8.74012e+07	9.32938e+07	9.45124e+07	9.78792e+07	9.13231e+07	9.46244e+07	4.06699e+07	3.77783e+07	3.5824e+07	4.13273e+07	4.24122e+07	3.91525e+07	2.85404e+07	3.19731e+07	2.9973e+07	2.97669e+07	3.07624e+07	3.15856e+07	6.13758e+07	6.39285e+07	6.95455e+07	6.52684e+07	6.41387e+07	6.36504e+07	3.98203e+07	4.07158e+07	4.22141e+07	3.95452e+07	4.03159e+07	4.15098e+07	4.11502e-25	9.31723e+07	3.54398e+06	1.44682e+06	3.80368	3.95274e+07	2.44057e+06	996358	6.17437	3.04336e+07	1.26855e+06	517882	4.16825
NEG667	Hydroxyethyl glycine	0.851	118.05	[M-H]-	118.05	True	1.49787e+07	1.26847e+07	1.27414e+07	1.09994e+07	1.4553e+07	1.11646e+07	1.50515e+08	1.80368e+08	1.79436e+08	1.87724e+08	1.88628e+08	1.73723e+08	1.36168e+08	1.59353e+08	1.3057e+08	1.49374e+08	1.25741e+08	1.44203e+08	4.21038e+07	3.61991e+07	3.65558e+07	3.05039e+07	3.71404e+07	3.45661e+07	2.16645e+08	2.19073e+08	2.17882e+08	2.28953e+08	2.32273e+08	2.24951e+08	1.98109e-24	1.28536e+07	1.65746e+06	676656	12.8949	1.76732e+08	1.39948e+07	5.71335e+06	7.91864	1.40901e+08	1.25068e+07	5.10588e+06	8.87628
NEG6318	Epigallocatechol	8.515	305.067	[M-H]-	305.067	True	1.39758e+09	1.38721e+09	1.47564e+09	1.27988e+09	1.44444e+09	1.34956e+09	1.88834e+09	1.66315e+09	1.58897e+09	1.88163e+09	1.81889e+09	1.72193e+09	6.4241e+08	6.35991e+08	6.18484e+08	5.6256e+08	5.61932e+08	810521	4.87246e+09	4.55751e+09	4.41592e+09	1.01618e+09	5.28834e+09	4.29801e+09	3.02077e+09	3.02671e+09	2.57442e+09	2.6758e+09	2.78347e+09	2777592298	4.87373e-08	1.38905e+09	6.94525e+07	2.83539e+07	5	1.76049e+09	1.22321e+08	4.99373e+07	6.94814	5.03698e+08	2.48865e+08	1.01599e+08	49.4077
POS3809	Caffeic acid	12.343	163.039	[M+H-H2O]+	163.039	True	3.39831e+08	3.24447e+08	3.3659e+08	1.95862e+08	3.46444e+08	3.35397e+08	2.48372e+08	2.86966e+08	2.7209e+08	2.79187e+08	3.11476e+08	1.35133e+08	4.54206e+08	4.52265e+08	4.63059e+08	4.61127e+08	4.82612e+08	4.99859e+08	1.31478e+08	2.12744e+08	2.19273e+08	2.21349e+08	1.93598e+08	2.19855e+08	1.31489e+08	9.86895e+07	8.23505e+07	1.62063e+08	1.99765e+08	2.07638e+07	1.17058e-10	3.13095e+08	5.78772e+07	2.36282e+07	18.4855	2.55537e+08	6.24479e+07	2.54942e+07	24.4379	4.68854e+08	1.86206e+07	7.60184e+06	3.97152
NEG2143	(E)-3-(2,3-Dihydroxyphenyl)-2-propenoic acid	9.153	179.034	[M-H]-	179.034	True	2.2737e+07	2.9399e+08	2.94038e+08	3.06287e+08	1.86253e+07	23710882	2.49814e+07	2.59494e+07	3.39282e+07	2.15116e+07	1.9816e+07	2.4623e+07	2.66179e+09	2.46247e+09	2.56747e+09	2.17179e+09	1.41893e+09	1.18791e+09	2.27793e+07	3.80503e+07	2.99454e+08	4.97433e+07	3.52557e+07	2.75565e+08	1.91988e+09	7.19476e+08	1.89107e+09	1.66481e+09	1.7668e+09	9.57927e+08	2.50086e-10	1.59898e+08	1.51474e+08	6.1839e+07	94.7317	2.51349e+07	4.89266e+06	1.99742e+06	19.4656	2.07839e+09	6.2668e+08	2.55841e+08	30.1521
POS12971	Chlorogenic acid	8.57	355.102	[M+H]+	355.102	True	2.7079e+10	2.62153e+10	2.75207e+10	2.67983e+10	2.8854e+10	2.7819e+10	2.27076e+10	2.22158e+10	2.10367e+10	2.3383e+10	2.18846e+10	2.1499e+10	8.46072e+09	7.89337e+09	8.25914e+09	7.80251e+09	8.11235e+09	7.64584e+09	3.02188e+10	2.20043e+10	2.04679e+10	2.00505e+10	1.88632e+10	1.88385e+10	1.77905e+10	1.71096e+10	1.71563e+10	1.68532e+10	1.67907e+10	1.70338e+10	1.00928e-13	2.73811e+10	9.13307e+08	3.72856e+08	3.33554	22121112069	8.44305e+08	3.44686e+08	3.81674	8.02899e+09	3.04238e+08	1.24205e+08	3.78924
POS2480	m-Toluamide	1.443	136.076	[M+H]+	136.076	True	1.85728e+08	1.80477e+08	1.95824e+08	2.00831e+08	1.86256e+08	1.95134e+08	9994916	1.19982e+07	1.20987e+07	1.41259e+07	1.80996e+07	1.02355e+07	2.13436e+07	2.87707e+07	2.9584e+07	2.98729e+07	3.34655e+07	3.29251e+07	6.82296e+07	8.40133e+07	9.34401e+07	8.09452e+07	7.763e+07	8.211e+07	4.18337e+07	4.25804e+07	3.89087e+07	4.59311e+07	4.15123e+07	4.36454e+07	6.58085e-27	1.90708e+08	7.714e+06	3.14923e+06	4.04492	1.27588e+07	3.01374e+06	1.23035e+06	23.6209	2.9327e+07	4.34697e+06	1.77464e+06	14.8224
POS2285	1,2-Dihydroquinoline	8.451	132.081	[M+NH4]+	132.081	True	2.12759e+07	2.18021e+07	2.24253e+07	2.07857e+07	1.89939e+07	1.89297e+07	2.20318e+08	2.10744e+08	2.20138e+08	2.07611e+08	2.19676e+08	2.01374e+08	7.45012e+07	76967463	7.79274e+07	7.21949e+07	7.62669e+07	7.34774e+07	1.17456e+08	1.41622e+08	143845326	1.40982e+08	1.38788e+08	1.24957e+08	1.9859e+08	1.86589e+08	1.91785e+08	1.88961e+08	1.91718e+08	2.01322e+08	1.54286e-26	2.07021e+07	1.45432e+06	593725	7.025	2.1331e+08	7.97226e+06	3.25466e+06	3.7374	7.52225e+07	2.1993e+06	897860	2.92372
NEG5984	(Z)-13-Oxo-9-octadecenoic acid	13.081	295.228	[M-H]-	295.227	True	7.97688e+06	7.99228e+06	7.7843e+06	6.93121e+06	6.35156e+06	8.17807e+06	3.16549e+07	3.43102e+07	2.87611e+07	3.22334e+07	2.9859e+07	3.61569e+07	1.60163e+07	1.73512e+07	1.89086e+07	1.25478e+07	1.49514e+07	1.66259e+07	3.13467e+07	3.45935e+07	3.29779e+07	1.74356e+08	4.08252e+07	5.23223e+07	4.2864e+07	3.86328e+07	4.25632e+07	3.98665e+07	3.74264e+07	4.07468e+07	0.00980572	7.53572e+06	727343	296936	9.65193	3.21626e+07	2.74612e+06	1.1211e+06	8.53824	1.60669e+07	2.17568e+06	888216	13.5414
NEG1422	Patulin	5.24	153.018	[M-H]-	153.019	True	4.37439e+07	6.22524e+07	6.26328e+07	6.20174e+07	1.28914e+08	7.53174e+07	5.74363e+07	1.81644e+08	1.12575e+08	1.26852e+08	9.1821e+07	2.67514e+08	6.48579e+07	5.36519e+07	7.25915e+07	5.4698e+07	9.53322e+07	8.30574e+07	1.30679e+08	1.19377e+08	1.26509e+08	1.32145e+08	2.01353e+08	2.94456e+08	8.51491e+07	1.95987e+08	1.92071e+08	8.84269e+07	2.7687e+08	2.76156e+08	0.00670194	7.24797e+07	2.94268e+07	1.20134e+07	40.6	1.3964e+08	7.49084e+07	3.05812e+07	53.6438	7.06982e+07	1.63943e+07	6.69294e+06	23.1891
POS4080	Geranic acid	11.869	169.122	[M+H]+	169.122	True	3.63293e+08	3.40116e+08	3.34916e+08	4.03781e+08	3.28896e+08	3.94271e+08	1.15237e+08	1.09806e+08	8.91748e+07	1.35351e+08	1.34388e+08	1.12702e+08	1.26551e+08	1.15443e+08	1.08433e+08	1.00637e+08	1.16829e+08	1.00916e+08	3.9544e+08	3.3562e+08	3.06177e+08	3.51865e+08	3.03626e+08	3.35784e+08	2.74975e+07	1.83624e+07	2.87425e+07	3.97598e+07	1.7271e+07	3.48687e+07	7.6724e-20	3.60879e+08	3.19048e+07	1.30251e+07	8.84086	1.1611e+08	1.72158e+07	7.02831e+06	14.8271	1.11468e+08	1.00983e+07	4.12262e+06	9.05936
POS6151	Genipin	9.461	209.081	[M+H-H2O]+	209.081	True	5.35712e+08	4.57605e+08	2.17983e+08	2.19699e+08	2.23331e+08	3.9353e+08	1.05658e+08	1.0112e+08	1.53856e+08	1.52381e+08	9.99342e+07	2.31583e+08	2.05709e+08	239362017	2.29315e+08	2.24245e+08	2.16122e+08	4.06907e+08	3.03303e+08	2.81402e+08	3.49694e+08	3.30816e+08	3.22367e+08	2.83389e+08	6.60858e+08	2.13047e+08	2.2634e+08	6.47804e+08	6.63838e+08	6.30306e+08	0.000723211	3.4131e+08	1.39972e+08	5.71434e+07	41.0103	1.40755e+08	5.10403e+07	2.08371e+07	36.2618	2.5361e+08	7.59677e+07	3.10137e+07	29.9545
POS4888	Normetanephrine	2.179	184.097	[M+H]+	184.097	True	8.93664e+07	9.06481e+07	7.67209e+07	8.6659e+07	8.73467e+07	8.94215e+07	3.77289e+06	3.31465e+06	5.58336e+06	1.1577e+07	1.29363e+07	7.54171e+06	1.04426e+07	9.85576e+06	6.21595e+06	1.55324e+07	1.23684e+07	1.67112e+07	1.3574e+07	9.68088e+06	1.45686e+07	1.94941e+07	2.10147e+07	1.09701e+07	3.13056e+07	3.28153e+07	3.15855e+07	1.62822e+07	3.2838e+07	3.52914e+07	6.70598e-20	8.66938e+07	5.10111e+06	2.08252e+06	5.88405	7.45432e+06	4.03105e+06	1.64567e+06	54.0767	1.18544e+07	3.87711e+06	1.58282e+06	32.7061
NEG497	Citraconic anhydride	3.218	111.007	[M-H]-	111.009	True	2.12793e+07	1.30785e+08	6.79203e+07	1.80365e+08	7.83279e+07	1.44072e+08	1.45821e+08	4.98772e+07	1.41209e+08	1.01563e+08	136286077	1.92511e+08	1.91413e+08	2.24982e+08	2.23925e+08	1.07028e+08	2.00034e+08	2.12482e+08	2.59675e+07	1.87287e+07	2.3447e+07	1.02175e+08	3.92625e+07	4.17085e+07	1.66984e+08	3.85239e+08	2.33763e+08	3.79907e+08	2.48617e+08	3.97852e+08	1.16168e-06	1.03792e+08	5.82376e+07	2.37754e+07	56.1102	1.27878e+08	4.80092e+07	1.95997e+07	37.543	1.9331e+08	4.42751e+07	1.80752e+07	22.9036
POS99	1,3,5-Hexatriene	9.558	81.0704	[M+H]+	81.0699	True	2.522e+08	2.42113e+08	2.86487e+08	2.87618e+08	3.09533e+08	2.42257e+08	2.80911e+08	3.34286e+08	2.99455e+08	3.15361e+08	3.52629e+08	3.31522e+08	1.14204e+07	1.02963e+07	1.66432e+07	7.1922e+06	2.04541e+07	1.32821e+07	3.03547e+08	3.221e+08	3.78345e+08	3.41843e+08	3.27752e+08	3.43879e+08	6.73754e+07	6.49598e+07	7.32909e+07	6.9383e+07	6.38411e+07	6.88574e+07	5.69892e-21	2.70035e+08	2.8317e+07	1.15604e+07	10.4864	3.19027e+08	2.59515e+07	1.05946e+07	8.13456	1.32147e+07	4.73657e+06	1.9337e+06	35.8431
NEG15391	1-Hydroxy-2-(9Z,12Z,15Z-octadecatrienoyl)-sn-glycero-3-phosphocholine	12.04	562.316	[M+HCOO]-	562.313	True	8.87937e+07	7.96959e+07	4.10717e+07	9.18257e+07	5.8918e+07	7.09127e+07	6.5992e+07	7.24876e+07	6.20319e+07	6.62589e+07	6.71286e+07	6.81947e+07	4.13869e+07	6.29686e+07	3.66078e+07	5.63639e+07	3.7992e+07	5.76167e+07	5.83577e+07	7.43243e+07	6.42737e+07	1.69982e+08	5.65181e+07	4.8147e+07	1.08553e+08	1.20126e+08	9.36497e+07	9.85334e+07	1.02922e+08	1.34052e+08	0.00331409	7.18696e+07	1.93033e+07	7.88055e+06	26.8588	6.70156e+07	3.40009e+06	1.38808e+06	5.07358	4.88226e+07	1.14552e+07	4.67657e+06	23.4629
POS9019	Isoimperatorin	9.194	271.096	[M+H]+	271.096	True	1.64573e+06	1.5531e+06	2.1591e+06	1.71059e+06	905909	2.9333e+06	5.65236e+07	6.44888e+07	1.01471e+07	2.90384e+06	1.5231e+07	6.77901e+06	1.5381e+07	1.31307e+07	3.9517e+07	6.97767e+07	4.95027e+07	2.66235e+07	1.05616e+08	9.71812e+07	1.05077e+08	9.69486e+07	1.09409e+08	1.02413e+08	2.61923e+07	3.51559e+07	2.89614e+07	2.52123e+07	5.28542e+06	4.15534e+07	2.17605e-09	1.81796e+06	678755	277101	37.3362	2.60122e+07	2.71412e+07	1.10804e+07	104.34	3.56553e+07	2.17757e+07	8.8899e+06	61.0729
POS15192	3-Hydroxyhexadecadienoylcarnitine	13.393	412.305	[M+CH3OH+H]+	412.306	True	2.42252e+06	2.14632e+06	3.77972e+06	3.31606e+06	2.77874e+06	3.51959e+06	1.18852e+07	1.11164e+07	1.29345e+07	1.11151e+07	1.25873e+07	1.31179e+07	3.92352e+06	4.17366e+06	5.848e+06	3.82236e+06	4.28233e+06	4.0053e+06	1.0121e+07	8.83824e+06	8.59803e+06	9.80209e+06	9.28079e+06	9.86194e+06	1.19457e+07	1.02096e+07	1.11339e+07	1.08665e+07	1.17081e+07	1.09821e+07	1.47062e-18	2.99382e+06	646347	263870	21.5893	1.21261e+07	888776	362841	7.32947	4.34253e+06	756101	308677	17.4115
[truncated: 22 more columns]
